# Supplementary material for: Discovery of cold-resistance genes in Vitis amurensis using bud-based quantitative trait locus mapping and RNA-seq
Source: BMC Genomics. 2022 Aug 3;23:551. doi: 10.1186/s12864-022-08788-y (PMC9347155; doi:10.1186/s12864-022-08788-y)
Supplement: Supplementary file 1 — Additional file 1. Unigenes obtained based on RNA-seq. [file 12864_2022_8788_MOESM1_ESM.xls]

## Sheet: gene
Unigenes obtained based on RNA-seq
gene_id	gene_name	gene_chr	gene_start	gene_end	gene_strand	gene_length	gene_biotype	gene_description	tf_family
Vitvi09g02061	Vitvi09g02061	chr00	110112	134448	-	192	-	- && -	-
Vitvi09g02062	Vitvi09g02062	chr00	141658	142023	+	168	-	- && -	-
Vitvi09g02063	Vitvi09g02063	chr00	196262	197906	-	66	-	- && -	-
Vitvi09g02064	Vitvi09g02064	chr00	424278	428033	+	87	-	- && -	-
Vitvi09g02065	Vitvi09g02065	chr00	458730	462027	-	72	-	- && -	-
Vitvi09g02066	Vitvi09g02066	chr00	462755	486315	-	141	-	- && -	-
Vitvi09g02067	Vitvi09g02067	chr00	499962	506301	+	234	-	- && -	-
Vitvi09g02068	Vitvi09g02068	chr00	515736	519036	+	66	-	- && -	-
Vitvi09g02069	Vitvi09g02069	chr00	519629	523434	+	315	-	- && -	-
Vitvi09g02070	Vitvi09g02070	chr00	635094	635692	+	599	-	- && Q9SEE4.1 RecName: Full=Pirin-like protein	-
Vitvi09g02071	Vitvi09g02071	chr00	651296	654873	-	588	-	- && -	-
Vitvi15g01742	Vitvi15g01742	chr00	703046	703659	+	614	-	- && Q84LM4.1 RecName: Full=Acylamino-acid-releasing enzyme; Short=AARE; AltName: Full=Oxidized protein hydrolase; Short=OPH	-
Vitvi15g01741	Vitvi15g01741	chr00	705588	718563	-	297	-	- && -	-
Vitvi15g01740	Vitvi15g01740	chr00	758739	769112	+	10374	-	- && -	-
Vitvi15g01739	Vitvi15g01739	chr00	769619	770292	+	318	-	- && Q9LTT9.1 RecName: Full=Varicose-related protein	-
Vitvi15g01738	Vitvi15g01738	chr00	771332	785135	+	276	-	- && -	-
Vitvi15g01737	Vitvi15g01737	chr00	976289	983791	-	706	-	- && Q9FLV4.1 RecName: Full=G-type lectin S-receptor-like serine/threonine-protein kinase At5g24080; Flags: Precursor	-
Vitvi15g01736	Vitvi15g01736	chr00	987385	988486	+	1015	-	- && P32110.1 RecName: Full=Probable glutathione S-transferase; AltName: Full=G2-4; AltName: Full=Heat shock protein 26A	GST_N
Vitvi15g01735	Vitvi15g01735	chr00	999083	1001747	+	801	-	- && P92519.1 RecName: Full=Uncharacterized mitochondrial protein AtMg00810; AltName: Full=ORF240b	RVT_2
Vitvi15g01734	Vitvi15g01734	chr00	1018772	1028855	-	603	-	- && -	-
Vitvi15g01733	Vitvi15g01733	chr00	1046512	1050014	+	924	-	- && Q42777.2 RecName: Full=Methylcrotonoyl-CoA carboxylase subunit alpha, mitochondrial; Short=MCCase subunit alpha; AltName: Full=3-methylcrotonyl-CoA carboxylase 1; AltName: Full=3-methylcrotonyl-CoA:carbon dioxide ligase subunit alpha; Flags: Precursor	Biotin_carb_C
Vitvi15g01732	Vitvi15g01732	chr00	1058733	1058975	+	201	-	- && P10978.1 RecName: Full=Retrovirus-related Pol polyprotein from transposon TNT 1-94; Includes: RecName: Full=Protease; Includes: RecName: Full=Reverse transcriptase; Includes: RecName: Full=Endonuclease	-
Vitvi15g01731	Vitvi15g01731	chr00	1086474	1088234	+	114	-	- && -	-
Vitvi15g01730	Vitvi15g01730	chr00	1091002	1092100	+	948	-	- && P32110.1 RecName: Full=Probable glutathione S-transferase; AltName: Full=G2-4; AltName: Full=Heat shock protein 26A	GST_N
Vitvi15g01729	Vitvi15g01729	chr00	1104376	1107105	-	1122	-	- && -	-
Vitvi15g01728	Vitvi15g01728	chr00	1108031	1108487	+	457	-	- && Q9LDK9.1 RecName: Full=Beta-adaptin-like protein A; Short=At-bA-Ad; Short=At-betaA-Ad; AltName: Full=AP complex subunit beta-A; AltName: Full=Adaptor protein complex AP subunit beta-A; AltName: Full=Beta-adaptin A; AltName: Full=Clathrin assembly protein complex beta large chain A	-
Vitvi15g01727	Vitvi15g01727	chr00	1111702	1112244	-	396	-	- && -	-
Vitvi15g01726	Vitvi15g01726	chr00	1112614	1113288	-	264	-	- && -	-
Vitvi15g01725	Vitvi15g01725	chr00	1115462	1115626	+	165	-	- && -	-
Vitvi15g01724	Vitvi15g01724	chr00	1143282	1144580	+	1299	-	- && -	Retrotrans_gag
Vitvi15g01723	Vitvi15g01723	chr00	1144803	1147514	+	1728	-	- && Q99315.3 RecName: Full=Transposon Ty3-G Gag-Pol polyprotein; AltName: Full=Gag3-Pol3; AltName: Full=Transposon Ty3-1 TYA-TYB polyprotein; Contains: RecName: Full=Capsid protein; Short=CA; AltName: Full=p24; Contains: RecName: Full=Spacer peptide p3; Contains: RecName: Full=Nucleocapsid protein p11; Short=NC; Contains: RecName: Full=Ty3 protease; Short=PR; AltName: Full=p16; Contains: RecName…	rve
Vitvi15g01722	Vitvi15g01722	chr00	1149822	1150364	+	543	-	- && -	-
Vitvi15g01721	Vitvi15g01721	chr00	1193010	1194034	+	552	-	- && -	-
Vitvi15g01720	Vitvi15g01720	chr00	1228814	1228981	+	114	-	- && A8W3G3.1 RecName: Full=Protein Ycf2	-
Vitvi15g01719	Vitvi15g01719	chr00	1240151	1240333	+	183	-	- && -	-
Vitvi07g02841	Vitvi07g02841	chr00	1264487	1267102	+	147	-	- && -	-
Vitvi07g02840	Vitvi07g02840	chr00	1269382	1271981	+	348	-	- && -	-
Vitvi07g02839	Vitvi07g02839	chr00	1272182	1273913	-	90	-	- && -	-
Vitvi07g02838	Vitvi07g02838	chr00	1288604	1313758	+	3185	-	- && Q9C9H9.1 RecName: Full=Pentatricopeptide repeat-containing protein At1g71420	-
Vitvi07g02837	Vitvi07g02837	chr00	1339768	1342303	-	180	-	- && -	-
Vitvi07g02836	Vitvi07g02836	chr00	1346545	1347051	-	507	-	- && -	Retrotrans_gag
Vitvi07g02835	Vitvi07g02835	chr00	1374331	1374510	+	180	-	- && -	-
Vitvi07g02834	Vitvi07g02834	chr00	1374625	1380323	+	1560	-	- && F4KHH8.1 RecName: Full=Disease resistance protein RPS6; AltName: Full=Resistance to Pseudomonas syringae 6	TIR
Vitvi07g02833	Vitvi07g02833	chr00	1402884	1406000	+	517	-	- && F4J339.1 RecName: Full=Probable disease resistance protein RPP1; AltName: Full=Protein RECOGNITION OF PERONOSPORA PARASITICA 1	TIR
Vitvi07g02832	Vitvi07g02832	chr00	1406624	1409221	+	1815	-	- && Q9C7X0.1 RecName: Full=Disease resistance protein ADR2; AltName: Full=Protein ACTIVATED DISEASE RESISTANCE 2; AltName: Full=Protein WHITE RUST RESISTANCE 4	-
Vitvi07g02831	Vitvi07g02831	chr00	1409136	1411197	+	265	-	- && -	-
Vitvi07g02830	Vitvi07g02830	chr00	1412088	1416184	+	907	-	- && Q9XGM2.1 RecName: Full=Double-strand break repair protein MRE11; Short=AtMre11	-
Vitvi07g02829	Vitvi07g02829	chr00	1425452	1427674	+	498	-	- && Q940B8.1 RecName: Full=Kinesin-like protein KIN-13A; AltName: Full=AtKINESIN-13A; Short=AtKIN13A	Kinesin
Vitvi07g02828	Vitvi07g02828	chr00	1438663	1439849	+	537	-	- && -	-
Vitvi07g02827	Vitvi07g02827	chr00	1441311	1441466	+	156	-	- && -	-
Vitvi07g02826	Vitvi07g02826	chr00	1450862	1451077	+	216	-	- && Q402E1.3 RecName: Full=Histone H3.2	-
Vitvi07g02825	Vitvi07g02825	chr00	1460341	1462435	+	275	-	- && Q9FX60.3 RecName: Full=Histone H3-like 1	-
Vitvi07g02824	Vitvi07g02824	chr00	1470809	1471309	-	501	-	- && -	-
Vitvi07g02823	Vitvi07g02823	chr00	1532022	1533591	+	1214	-	- && F4K5J1.2 RecName: Full=Myosin-17; AltName: Full=Myosin XI K; Short=AtXIK	-
Vitvi07g02822	Vitvi07g02822	chr00	1533750	1540329	-	933	-	- && Q9MAT0.1 RecName: Full=26S proteasome non-ATPase regulatory subunit 1 homolog B; AltName: Full=26S proteasome regulatory subunit RPN2b; Short=AtRPN2b; AltName: Full=26S proteasome regulatory subunit S1 homolog B	-
Vitvi07g02821	Vitvi07g02821	chr00	1557416	1559542	-	747	-	- && Q94AH6.1 RecName: Full=Cullin-1	-
Vitvi07g02820	Vitvi07g02820	chr00	1562053	1563057	+	537	-	- && Q8RWG8.2 RecName: Full=Ran-binding protein 1 homolog b	-
Vitvi07g02819	Vitvi07g02819	chr00	1590331	1592506	+	123	-	- && -	-
Vitvi07g02818	Vitvi07g02818	chr00	1593149	1593577	+	429	-	- && O48557.1 RecName: Full=60S ribosomal protein L17	-
Vitvi07g02817	Vitvi07g02817	chr00	1596935	1597239	+	216	-	- && -	-
Vitvi07g02816	Vitvi07g02816	chr00	1604580	1605689	-	60	-	- && -	-
Vitvi07g02815	Vitvi07g02815	chr00	1615297	1616721	-	66	-	- && -	-
Vitvi07g02814	Vitvi07g02814	chr00	1634672	1635632	+	522	-	- && O23530.4 RecName: Full=Protein SUPPRESSOR OF npr1-1, CONSTITUTIVE 1; Short=AtSNC1; AltName: Full=Disease resistance RPP5-like protein	TIR
Vitvi07g02813	Vitvi07g02813	chr00	1638182	1639014	+	470	-	- && Q9FL92.1 RecName: Full=Probable WRKY transcription factor 16; AltName: Full=WRKY DNA-binding protein 16	-
Vitvi07g02812	Vitvi07g02812	chr00	1681853	1682902	+	972	-	- && -	-
Vitvi07g02811	Vitvi07g02811	chr00	1689765	1691353	+	928	-	- && -	-
Vitvi07g02810	Vitvi07g02810	chr00	1721701	1722153	+	453	-	- && Q9STF3.1 RecName: Full=Pentatricopeptide repeat-containing protein At3g46790, chloroplastic; AltName: Full=Protein CHLORORESPIRATORY REDUCTION 2; Flags: Precursor	-
Vitvi07g02809	Vitvi07g02809	chr00	1722289	1722730	+	417	-	- && Q9C9H9.1 RecName: Full=Pentatricopeptide repeat-containing protein At1g71420	-
Vitvi07g02808	Vitvi07g02808	chr00	1733957	1737500	+	840	-	- && Q40392.1 RecName: Full=TMV resistance protein N	TIR
Vitvi07g02807	Vitvi07g02807	chr00	1737666	1739018	+	1182	-	- && -	-
Vitvi07g02806	Vitvi07g02806	chr00	1742955	1744687	+	402	-	- && Q9XGM2.1 RecName: Full=Double-strand break repair protein MRE11; Short=AtMre11	-
Vitvi09g02019	Vitvi09g02019	chr00	1759243	1760211	+	516	-	- && -	Peptidase_C48
Vitvi09g02020	Vitvi09g02020	chr00	1760284	1761957	+	102	-	- && -	-
Vitvi09g02021	Vitvi09g02021	chr00	1762867	1765255	+	208	-	- && -	-
Vitvi09g02022	Vitvi09g02022	chr00	1806173	1807460	+	219	-	- && -	-
Vitvi09g02023	Vitvi09g02023	chr00	1815664	1816770	-	81	-	- && -	-
Vitvi09g02024	Vitvi09g02024	chr00	1817367	1822418	-	144	-	- && -	-
Vitvi09g02025	Vitvi09g02025	chr00	1829617	1830337	+	354	-	- && Q9SJ81.1 RecName: Full=Fasciclin-like arabinogalactan protein 7; Flags: Precursor	-
Vitvi09g02026	Vitvi09g02026	chr00	1848008	1848420	-	312	-	- && -	-
Vitvi09g02027	Vitvi09g02027	chr00	1861317	1862763	+	489	-	- && P04323.1 RecName: Full=Retrovirus-related Pol polyprotein from transposon 17.6; Includes: RecName: Full=Protease; Includes: RecName: Full=Reverse transcriptase; Includes: RecName: Full=Endonuclease	RVT_1
Vitvi09g02028	Vitvi09g02028	chr00	1880947	1881552	-	468	-	- && Q75L11.2 RecName: Full=Probable histone H2A.6 >A2XZN0.2 RecName: Full=Probable histone H2A.6	-
Vitvi09g02029	Vitvi09g02029	chr00	1898897	1899459	-	519	-	- && Q75L11.2 RecName: Full=Probable histone H2A.6 >A2XZN0.2 RecName: Full=Probable histone H2A.6	Histone
Vitvi09g02030	Vitvi09g02030	chr00	1905677	1909453	+	81	-	- && -	-
Vitvi09g02031	Vitvi09g02031	chr00	1923089	1923267	-	179	-	- && -	-
Vitvi09g02032	Vitvi09g02032	chr00	1945553	1947411	+	1029	-	- && Q8RXS5.2 RecName: Full=Probable disease resistance protein At5g63020; AltName: Full=pNd11	NB-ARC
Vitvi09g02033	Vitvi09g02033	chr00	1948167	1949837	-	1512	-	- && O64973.2 RecName: Full=Disease resistance protein RPS5; AltName: Full=Resistance to Pseudomonas syringae protein 5; AltName: Full=pNd3/pNd10	NB-ARC
Vitvi09g02034	Vitvi09g02034	chr00	1949869	1950861	-	993	-	- && Q8RXS5.2 RecName: Full=Probable disease resistance protein At5g63020; AltName: Full=pNd11	NB-ARC
Vitvi09g02035	Vitvi09g02035	chr00	1957183	1958792	+	1050	-	- && O64973.2 RecName: Full=Disease resistance protein RPS5; AltName: Full=Resistance to Pseudomonas syringae protein 5; AltName: Full=pNd3/pNd10	NB-ARC
Vitvi09g02036	Vitvi09g02036	chr00	1976875	1978192	-	573	-	- && -	-
Vitvi09g02037	Vitvi09g02037	chr00	2041034	2051747	+	2052	-	- && Q8I7P9.1 RecName: Full=Retrovirus-related Pol polyprotein from transposon opus; Includes: RecName: Full=Protease; Includes: RecName: Full=Reverse transcriptase; Includes: RecName: Full=Endonuclease	-
Vitvi09g02038	Vitvi09g02038	chr00	2063539	2067968	+	165	-	- && -	-
Vitvi09g02039	Vitvi09g02039	chr00	2093578	2096041	+	1866	-	- && F4HXV6.1 RecName: Full=Nuclear pore complex protein NUP155; AltName: Full=Nucleoporin 155	-
Vitvi09g02040	Vitvi09g02040	chr00	2097156	2097574	+	372	-	- && F4JHT3.1 RecName: Full=BEACH domain-containing protein A2; AltName: Full=BEACH-domain homolog A2	Beach
Vitvi09g02041	Vitvi09g02041	chr00	2108501	2110959	+	1302	-	- && Q9NU22.2 RecName: Full=Midasin; AltName: Full=MIDAS-containing protein	-
Vitvi09g02042	Vitvi09g02042	chr00	2123905	2131664	+	432	-	- && -	-
Vitvi09g02043	Vitvi09g02043	chr00	2162246	2164170	+	819	-	- && -	LRRNT_2
Vitvi09g02044	Vitvi09g02044	chr00	2167695	2170103	+	1710	-	- && -	-
Vitvi09g02045	Vitvi09g02045	chr00	2200191	2201098	+	786	-	- && P10978.1 RecName: Full=Retrovirus-related Pol polyprotein from transposon TNT 1-94; Includes: RecName: Full=Protease; Includes: RecName: Full=Reverse transcriptase; Includes: RecName: Full=Endonuclease	RVT_2
Vitvi09g02046	Vitvi09g02046	chr00	2210841	2213671	-	117	-	- && -	-
Vitvi09g02047	Vitvi09g02047	chr00	2220898	2221676	+	133	-	- && -	-
Vitvi09g02048	Vitvi09g02048	chr00	2229479	2232929	+	1160	-	- && -	Peptidase_C48
Vitvi08g02432	Vitvi08g02432	chr00	2249975	2250321	-	79	-	- && -	-
Vitvi08g02433	Vitvi08g02433	chr00	2251598	2252745	-	322	-	- && -	-
Vitvi08g02434	Vitvi08g02434	chr00	2272113	2272784	+	489	-	- && -	-
Vitvi08g02435	Vitvi08g02435	chr00	2273441	2273599	+	159	-	- && -	-
Vitvi08g02436	Vitvi08g02436	chr00	2293448	2293882	+	305	-	- && Q5M7P6.1 RecName: Full=Uncharacterized aarF domain-containing protein kinase 1; Flags: Precursor	-
Vitvi08g02437	Vitvi08g02437	chr00	2294608	2304104	+	456	-	- && -	-
Vitvi08g02438	Vitvi08g02438	chr00	2312921	2315262	+	661	-	- && Q6F2U9.1 RecName: Full=Lysine--tRNA ligase; AltName: Full=Lysyl-tRNA synthetase; Short=LysRS	-
Vitvi08g02439	Vitvi08g02439	chr00	2323569	2324142	+	492	-	- && Q9JLC8.2 RecName: Full=Sacsin; AltName: Full=DnaJ homolog subfamily C member 29; Short=DNAJC29	-
Vitvi08g02440	Vitvi08g02440	chr00	2326062	2326501	+	399	-	- && Q9C5E5.1 RecName: Full=Diacylglycerol kinase 5; Short=AtDGK5; Short=DAG kinase 5; AltName: Full=Diglyceride kinase 5; Short=DGK 5	-
Vitvi08g02441	Vitvi08g02441	chr00	2327119	2327491	+	373	-	- && -	-
Vitvi08g02442	Vitvi08g02442	chr00	2327774	2327985	+	212	-	- && -	-
Vitvi08g02443	Vitvi08g02443	chr00	2331850	2333260	-	66	-	- && -	-
Vitvi08g02444	Vitvi08g02444	chr00	2334250	2337680	-	240	-	- && -	-
Vitvi08g02445	Vitvi08g02445	chr00	2338857	2339152	-	168	-	- && -	-
Vitvi08g02446	Vitvi08g02446	chr00	2344407	2345661	-	630	-	- && -	-
Vitvi08g02447	Vitvi08g02447	chr00	2351581	2356684	+	48	-	- && -	-
Vitvi08g02448	Vitvi08g02448	chr00	2428075	2433890	-	90	-	- && -	-
Vitvi08g02449	Vitvi08g02449	chr00	2455927	2456523	+	495	-	- && -	-
Vitvi08g02450	Vitvi08g02450	chr00	2460802	2461471	-	84	-	- && -	-
Vitvi08g02451	Vitvi08g02451	chr00	2495247	2502183	+	78	-	- && -	-
Vitvi08g02452	Vitvi08g02452	chr00	2502463	2511835	+	186	-	- && -	-
Vitvi08g02453	Vitvi08g02453	chr00	2522079	2523662	-	120	-	- && -	-
Vitvi08g02454	Vitvi08g02454	chr00	2533801	2535351	+	1362	-	- && -	rve
Vitvi08g02455	Vitvi08g02455	chr00	2538030	2538730	+	701	-	- && -	-
Vitvi08g02456	Vitvi08g02456	chr00	2641951	2642361	+	411	-	- && -	-
Vitvi08g02457	Vitvi08g02457	chr00	2673458	2675145	-	723	-	- && -	-
Vitvi08g02431	Vitvi08g02431	chr00	2814522	2814808	+	123	-	- && -	-
Vitvi08g02430	Vitvi08g02430	chr00	2817345	2817560	+	216	-	- && Q9LYN3.1 RecName: Full=Probable methyltransferase PMT22	-
Vitvi08g02429	Vitvi08g02429	chr00	2841056	2841190	+	66	-	- && -	-
Vitvi08g02428	Vitvi08g02428	chr00	2842267	2855072	+	1980	-	- && F4I171.1 RecName: Full=Mediator of RNA polymerase II transcription subunit 15a	-
Vitvi08g02427	Vitvi08g02427	chr00	2864461	2890158	+	354	-	- && -	-
Vitvi08g02426	Vitvi08g02426	chr00	2929926	2938842	+	303	-	- && -	-
Vitvi08g02425	Vitvi08g02425	chr00	2962385	2965684	-	977	-	- && F4I171.1 RecName: Full=Mediator of RNA polymerase II transcription subunit 15a	-
Vitvi08g02424	Vitvi08g02424	chr00	2965685	2967993	-	408	-	- && Q9C865.1 RecName: Full=SH3 domain-containing protein 1	-
Vitvi08g02423	Vitvi08g02423	chr00	2968594	2979608	-	377	-	- && -	-
Vitvi08g02422	Vitvi08g02422	chr00	2980740	2981457	+	271	-	- && -	-
Vitvi08g02421	Vitvi08g02421	chr00	3003434	3004459	-	759	-	- && -	-
Vitvi08g02420	Vitvi08g02420	chr00	3046311	3072754	-	576	-	- && -	-
Vitvi07g02751	Vitvi07g02751	chr00	3174703	3176279	+	1365	-	- && Q94CD1.1 RecName: Full=Omega-hydroxypalmitate O-feruloyl transferase; AltName: Full=Omega-hydroxyacid hydroxycinnamoyltransferase; AltName: Full=Protein ALIPHATIC SUBERIN FERULOYL TRANSFERASE	-
Vitvi07g02752	Vitvi07g02752	chr00	3176358	3189362	-	1484	-	- && Q9ZU93.2 RecName: Full=Plant UBX domain-containing protein 2; Short=PUX2; AltName: Full=AtPUB3; AltName: Full=CDC48-interacting UBX-domain protein 2	-
Vitvi07g02753	Vitvi07g02753	chr00	3202212	3205192	+	1076	-	- && -	-
Vitvi07g02754	Vitvi07g02754	chr00	3215654	3219052	+	96	-	- && -	-
Vitvi07g02755	Vitvi07g02755	chr00	3234171	3235596	-	1055	-	- && Q9SV61.2 RecName: Full=Putative xyloglucan endotransglucosylase/hydrolase protein 1; Short=At-XTH1; Short=XTH-1; Flags: Precursor	-
Vitvi07g02756	Vitvi07g02756	chr00	3260774	3262081	+	1308	-	- && F4HV09.1 RecName: Full=Berberine bridge enzyme-like 14; Short=AtBBE-like 14; Flags: Precursor	FAD_binding_4
Vitvi07g02757	Vitvi07g02757	chr00	3268961	3269617	-	294	-	- && O64982.1 RecName: Full=26S protease regulatory subunit 7; AltName: Full=26S proteasome AAA-ATPase subunit RPT1; AltName: Full=26S proteasome subunit 7; AltName: Full=Regulatory particle triple-A ATPase subunit 1	-
Vitvi07g02758	Vitvi07g02758	chr00	3286199	3286351	+	153	-	- && -	-
Vitvi07g02759	Vitvi07g02759	chr00	3287883	3295444	+	2438	-	- && -	-
Vitvi07g02760	Vitvi07g02760	chr00	3309490	3310615	-	852	-	- && Q9ZR08.3 RecName: Full=G-type lectin S-receptor-like serine/threonine-protein kinase At4g03230; Flags: Precursor	Pkinase_Tyr
Vitvi07g02761	Vitvi07g02761	chr00	3322269	3322898	-	333	-	- && -	-
Vitvi07g02762	Vitvi07g02762	chr00	3323117	3323781	-	406	-	- && -	-
Vitvi07g02763	Vitvi07g02763	chr00	3323824	3324041	+	123	-	- && -	-
Vitvi07g02764	Vitvi07g02764	chr00	3325919	3326204	+	72	-	- && -	-
Vitvi07g02765	Vitvi07g02765	chr00	3360680	3361388	+	381	-	- && -	-
Vitvi07g02766	Vitvi07g02766	chr00	3391459	3394295	+	963	-	- && Q9FPF0.1 RecName: Full=Protein DJ-1 homolog A; Short=AtDJ1A	DJ-1_PfpI
Vitvi07g02767	Vitvi07g02767	chr00	3397656	3401711	+	3082	-	- && Q9C5S1.1 RecName: Full=Protein-tyrosine-phosphatase MKP1; AltName: Full=Mitogen-activated protein kinase phosphatase 1; Short=AtMKP1	DSPc
Vitvi07g02768	Vitvi07g02768	chr00	3403717	3408147	-	1055	-	- && -	-
Vitvi07g02769	Vitvi07g02769	chr00	3412212	3413859	+	384	-	- && -	-
Vitvi07g02770	Vitvi07g02770	chr00	3417030	3427463	+	939	-	- && -	-
Vitvi07g02771	Vitvi07g02771	chr00	3431046	3432226	-	716	-	- && -	-
Vitvi07g02772	Vitvi07g02772	chr00	3469426	3483734	+	459	-	- && O49354.2 RecName: Full=Ubiquinone biosynthesis O-methyltransferase, mitochondrial; AltName: Full=3-demethylubiquinol 3-O-methyltransferase; AltName: Full=EMBRYO DEFECTIVE 3002; AltName: Full=Polyprenyldihydroxybenzoate methyltransferase; Flags: Precursor	-
Vitvi07g02774	Vitvi07g02774	chr00	3497410	3509480	+	638	-	- && O49354.2 RecName: Full=Ubiquinone biosynthesis O-methyltransferase, mitochondrial; AltName: Full=3-demethylubiquinol 3-O-methyltransferase; AltName: Full=EMBRYO DEFECTIVE 3002; AltName: Full=Polyprenyldihydroxybenzoate methyltransferase; Flags: Precursor	-
Vitvi07g02775	Vitvi07g02775	chr00	3513435	3514087	-	81	-	- && -	-
Vitvi07g02776	Vitvi07g02776	chr00	3528892	3531849	+	641	-	- && P55852.2 RecName: Full=Small ubiquitin-related modifier 1; Short=AtSUMO1; AltName: Full=Ubiquitin-like protein SMT3	-
Vitvi07g02777	Vitvi07g02777	chr00	3534986	3536569	+	396	-	- && -	-
Vitvi07g02778	Vitvi07g02778	chr00	3546343	3547211	+	111	-	- && -	-
Vitvi07g02779	Vitvi07g02779	chr00	3568867	3569502	+	339	-	- && -	-
Vitvi07g02780	Vitvi07g02780	chr00	3572074	3573400	-	591	-	- && P92519.1 RecName: Full=Uncharacterized mitochondrial protein AtMg00810; AltName: Full=ORF240b	RVT_2
Vitvi07g02781	Vitvi07g02781	chr00	3576780	3579033	+	1050	-	- && -	RVT_2
Vitvi07g02782	Vitvi07g02782	chr00	3604310	3604540	+	231	-	- && -	-
Vitvi07g02783	Vitvi07g02783	chr00	3609558	3612177	+	381	-	- && -	-
Vitvi07g02784	Vitvi07g02784	chr00	3624606	3624764	-	159	-	- && -	-
Vitvi07g02785	Vitvi07g02785	chr00	3624938	3625129	+	192	-	- && -	-
Vitvi07g02786	Vitvi07g02786	chr00	3659539	3661257	+	99	-	- && -	-
Vitvi07g02787	Vitvi07g02787	chr00	3669899	3673644	+	647	-	- && P55852.2 RecName: Full=Small ubiquitin-related modifier 1; Short=AtSUMO1; AltName: Full=Ubiquitin-like protein SMT3	-
Vitvi07g02788	Vitvi07g02788	chr00	3693476	3700353	+	120	-	- && -	-
Vitvi07g02789	Vitvi07g02789	chr00	3710177	3712369	+	1535	-	- && -	-
Vitvi07g02790	Vitvi07g02790	chr00	3745935	3746741	+	807	-	- && Q94EJ6.1 RecName: Full=Probable methyltransferase PMT14	-
Vitvi07g02791	Vitvi07g02791	chr00	3747528	3748301	+	774	-	- && Q8GYF7.1 RecName: Full=Nuclear pore complex protein NUP54; AltName: Full=Nucleoporin 54	-
Vitvi07g02792	Vitvi07g02792	chr00	3759419	3761167	-	1749	-	- && -	-
Vitvi07g02793	Vitvi07g02793	chr00	3774115	3776452	+	1815	-	- && -	MuDR
Vitvi07g02794	Vitvi07g02794	chr00	3780487	3782137	-	864	-	- && -	-
Vitvi07g02795	Vitvi07g02795	chr00	3782202	3787551	-	840	-	- && -	-
Vitvi07g02796	Vitvi07g02796	chr00	3800010	3809765	-	624	-	- && Q6R8G7.2 RecName: Full=Phosphate transporter PHO1 homolog 3; AltName: Full=Protein PHO1 homolog 3; Short=AtPHO1;H3	-
Vitvi07g02797	Vitvi07g02797	chr00	3812393	3812542	+	150	-	- && -	-
Vitvi17g01722	Vitvi17g01722	chr00	3826978	3828131	+	374	-	- && -	-
Vitvi17g01721	Vitvi17g01721	chr00	3829384	3829788	+	101	-	- && -	-
Vitvi17g01720	Vitvi17g01720	chr00	3840279	3841109	+	654	-	- && F4IM84.1 RecName: Full=DExH-box ATP-dependent RNA helicase DExH5, mitochondrial; Flags: Precursor	DUF1605
Vitvi17g01719	Vitvi17g01719	chr00	3842601	3843024	+	362	-	- && Q6IRA8.1 RecName: Full=TIP41-like protein [Xenopus laevis]	-
Vitvi17g01718	Vitvi17g01718	chr00	3850363	3851350	-	90	-	- && -	-
Vitvi17g01717	Vitvi17g01717	chr00	3857116	3868639	-	150	-	- && -	-
Vitvi17g01716	Vitvi17g01716	chr00	3877629	3888742	+	156	-	- && -	-
Vitvi17g01715	Vitvi17g01715	chr00	3912814	3912993	-	180	-	- && Q6DW76.1 RecName: Full=Digalactosyldiacylglycerol synthase 1, chloroplastic; Flags: Precursor	-
Vitvi17g01714	Vitvi17g01714	chr00	3913122	3913325	-	204	-	- && Q6DW76.1 RecName: Full=Digalactosyldiacylglycerol synthase 1, chloroplastic; Flags: Precursor	-
Vitvi17g01713	Vitvi17g01713	chr00	3913367	3913561	-	195	-	- && -	-
Vitvi17g01712	Vitvi17g01712	chr00	3914308	3914847	-	393	-	- && Q42510.1 RecName: Full=ARF guanine-nucleotide exchange factor GNOM; AltName: Full=Pattern formation protein EMB30; AltName: Full=Protein EMBRYO DEFECTIVE 30; AltName: Full=Protein MIZU-KUSSEI2; AltName: Full=Protein VASCULAR NETWORK 7	-
Vitvi17g01711	Vitvi17g01711	chr00	3938554	3939686	-	307	-	- && -	-
Vitvi17g01710	Vitvi17g01710	chr00	3943308	3943472	-	165	-	- && -	-
Vitvi17g01709	Vitvi17g01709	chr00	3957897	3958624	+	180	-	- && -	-
Vitvi17g01708	Vitvi17g01708	chr00	3974193	3974375	-	183	-	- && -	-
Vitvi17g01707	Vitvi17g01707	chr00	3992732	3995062	+	2331	-	- && Q7LHG5.2 RecName: Full=Transposon Ty3-I Gag-Pol polyprotein; AltName: Full=Gag3-Pol3; AltName: Full=Transposon Ty3-2 TYA-TYB polyprotein; Contains: RecName: Full=Capsid protein; Short=CA; AltName: Full=p24; Contains: RecName: Full=Spacer peptide p3; Contains: RecName: Full=Nucleocapsid protein p11; Short=NC; Contains: RecName: Full=Ty3 protease; Short=PR; AltName: Full=p16; Contains: RecName…	RVT_1
Vitvi17g01706	Vitvi17g01706	chr00	4021451	4023847	+	87	-	- && -	-
Vitvi17g01705	Vitvi17g01705	chr00	4047366	4049973	-	1167	-	- && Q8LQJ9.1 RecName: Full=ATP-dependent zinc metalloprotease FTSH 4, mitochondrial; Short=OsFTSH4; Flags: Precursor	-
Vitvi17g01704	Vitvi17g01704	chr00	4051127	4051820	-	351	-	- && Q9M7J9.2 RecName: Full=Potassium transporter 8; Short=AtHAK8; Short=AtPOT8	K_trans
Vitvi17g01703	Vitvi17g01703	chr00	4054796	4060494	-	4878	-	- && Q9LNG5.1 RecName: Full=Serine/threonine-protein phosphatase 7 long form homolog	MuDR
Vitvi17g01702	Vitvi17g01702	chr00	4079105	4083068	-	1020	-	- && Q39828.1 RecName: Full=Dynamin-related protein 5A; AltName: Full=Soybean dynamin-like protein 5A; Short=SDL5A	-
Vitvi17g01701	Vitvi17g01701	chr00	4085579	4086325	-	747	-	- && Q42064.2 RecName: Full=60S ribosomal protein L8-3	-
Vitvi17g01700	Vitvi17g01700	chr00	4098975	4099747	+	456	-	- && Q9CPD5.1 RecName: Full=UPF0001 protein PM0112	-
Vitvi07g03019	Vitvi07g03019	chr00	4127361	4129102	-	1491	-	- && -	-
Vitvi07g03018	Vitvi07g03018	chr00	4150643	4153088	-	207	-	- && -	-
Vitvi07g03017	Vitvi07g03017	chr00	4157393	4157886	+	330	-	- && -	-
Vitvi07g03016	Vitvi07g03016	chr00	4205910	4207270	-	126	-	- && -	-
Vitvi07g03015	Vitvi07g03015	chr00	4215859	4219188	-	939	-	- && P10978.1 RecName: Full=Retrovirus-related Pol polyprotein from transposon TNT 1-94; Includes: RecName: Full=Protease; Includes: RecName: Full=Reverse transcriptase; Includes: RecName: Full=Endonuclease	-
Vitvi07g03014	Vitvi07g03014	chr00	4226072	4229058	+	1953	-	- && Q9FIF7.1 RecName: Full=Putative pentatricopeptide repeat-containing protein At5g59200, chloroplastic; AltName: Full=Protein ORGANELLE TRANSCRIPT PROCESSING 80; Flags: Precursor	-
Vitvi07g03013	Vitvi07g03013	chr00	4231459	4243629	-	327	-	- && -	-
Vitvi07g03012	Vitvi07g03012	chr00	4247516	4248336	-	664	-	- && -	-
Vitvi07g03011	Vitvi07g03011	chr00	4248355	4253363	-	165	-	- && -	-
Vitvi07g03010	Vitvi07g03010	chr00	4273414	4276220	-	1704	-	- && -	-
Vitvi07g03009	Vitvi07g03009	chr00	4282740	4283321	+	582	-	- && Q9LD43.1 RecName: Full=Acetyl-coenzyme A carboxylase carboxyl transferase subunit alpha, chloroplastic; Short=ACCase subunit alpha; Short=Acetyl-CoA carboxylase carboxyltransferase subunit alpha; Flags: Precursor	-
Vitvi07g03008	Vitvi07g03008	chr00	4283619	4293016	-	725	-	- && -	-
Vitvi07g03007	Vitvi07g03007	chr00	4293218	4295926	-	87	-	- && -	-
Vitvi07g03006	Vitvi07g03006	chr00	4309539	4313008	-	1538	-	- && -	-
Vitvi07g03005	Vitvi07g03005	chr00	4334964	4337867	+	726	-	- && -	-
Vitvi07g03004	Vitvi07g03004	chr00	4356097	4356249	-	153	-	- && -	-
Vitvi07g03003	Vitvi07g03003	chr00	4361613	4364440	+	1032	-	- && -	-
Vitvi07g03002	Vitvi07g03002	chr00	4389009	4392032	-	2040	-	- && -	-
Vitvi07g03001	Vitvi07g03001	chr00	4394624	4398726	+	2143	-	- && Q9ZUT5.1 RecName: Full=Pentatricopeptide repeat-containing protein At2g37310	-
Vitvi07g02977	Vitvi07g02977	chr00	4413304	4413546	-	111	-	- && -	-
Vitvi07g02976	Vitvi07g02976	chr00	4429698	4431809	+	1470	-	- && -	MuDR
Vitvi07g02975	Vitvi07g02975	chr00	4433888	4434625	-	448	-	- && -	Peptidase_C48
Vitvi07g02974	Vitvi07g02974	chr00	4436005	4436848	-	549	-	- && -	-
Vitvi07g02973	Vitvi07g02973	chr00	4438254	4438563	+	234	-	- && -	-
Vitvi07g02972	Vitvi07g02972	chr00	4442074	4443728	+	1434	-	- && -	-
Vitvi07g02971	Vitvi07g02971	chr00	4473082	4476579	+	2429	-	- && -	-
Vitvi07g02970	Vitvi07g02970	chr00	4487362	4500892	+	492	-	- && -	-
Vitvi07g02969	Vitvi07g02969	chr00	4503966	4506061	-	2096	-	- && Q9FIF7.1 RecName: Full=Putative pentatricopeptide repeat-containing protein At5g59200, chloroplastic; AltName: Full=Protein ORGANELLE TRANSCRIPT PROCESSING 80; Flags: Precursor	-
Vitvi07g02968	Vitvi07g02968	chr00	4514980	4515141	-	162	-	- && -	-
Vitvi07g02967	Vitvi07g02967	chr00	4517192	4518345	+	849	-	- && -	-
Vitvi07g02966	Vitvi07g02966	chr00	4542497	4542664	-	168	-	- && -	-
Vitvi07g02965	Vitvi07g02965	chr00	4556528	4556599	-	72	-	- && -	-
Vitvi07g02964	Vitvi07g02964	chr00	4558608	4561975	+	113	-	- && -	-
Vitvi07g02963	Vitvi07g02963	chr00	4569307	4569717	-	342	-	- && Q5BPJ0.1 RecName: Full=Protein trichome birefringence-like 11	-
Vitvi07g02962	Vitvi07g02962	chr00	4570016	4570285	-	270	-	- && -	-
Vitvi07g02961	Vitvi07g02961	chr00	4581644	4621801	+	519	-	- && -	-
Vitvi07g02960	Vitvi07g02960	chr00	4626434	4628866	-	273	-	- && P10978.1 RecName: Full=Retrovirus-related Pol polyprotein from transposon TNT 1-94; Includes: RecName: Full=Protease; Includes: RecName: Full=Reverse transcriptase; Includes: RecName: Full=Endonuclease	-
Vitvi07g02959	Vitvi07g02959	chr00	4636633	4636827	-	195	-	- && -	-
Vitvi02g01753	Vitvi02g01753	chr00	4667416	4669215	+	1800	-	- && -	-
Vitvi02g01754	Vitvi02g01754	chr00	4675859	4684517	-	1609	-	- && Q9LZ20.1 RecName: Full=Cationic amino acid transporter 6, chloroplastic; Flags: Precursor	-
Vitvi02g01755	Vitvi02g01755	chr00	4688015	4706581	-	1288	-	- && Q8GXV5.1 RecName: Full=(S)-ureidoglycine aminohydrolase; Short=AtUGLYAH; Flags: Precursor	Cupin_2
Vitvi02g01756	Vitvi02g01756	chr00	4713319	4811836	+	5298	-	- && Q13395.1 RecName: Full=Probable methyltransferase TARBP1; AltName: Full=TAR RNA-binding protein 1; AltName: Full=TAR RNA-binding protein of 185 kDa; Short=TRP-185	-
Vitvi02g01757	Vitvi02g01757	chr00	4814151	4815384	+	958	-	- && Q9SZV5.1 RecName: Full=Subtilisin-like protease SBT2.6; AltName: Full=Subtilase subfamily 2 member 6; Short=AtSBT2.6; Flags: Precursor	Peptidase_S8
Vitvi02g01758	Vitvi02g01758	chr00	4815477	4816906	-	819	-	- && -	-
Vitvi02g01759	Vitvi02g01759	chr00	4817012	4817227	+	216	-	- && -	-
Vitvi02g01760	Vitvi02g01760	chr00	4821942	4823458	-	108	-	- && -	-
Vitvi02g01761	Vitvi02g01761	chr00	4828427	4832994	+	1104	-	- && Q38946.1 RecName: Full=Glutamate dehydrogenase 2; Short=GDH 2	-
Vitvi02g01762	Vitvi02g01762	chr00	4834550	4837847	-	908	-	- && Q9SYX1.1 RecName: Full=Light-harvesting complex-like protein 3 isotype 1, chloroplastic; AltName: Full=LHC-like protein 3 isoform 1; Flags: Precursor	-
Vitvi02g01763	Vitvi02g01763	chr00	4842849	4844232	-	1293	-	- && -	-
Vitvi02g01764	Vitvi02g01764	chr00	4847212	4847907	-	696	-	- && -	-
Vitvi02g01765	Vitvi02g01765	chr00	4859291	4860029	+	528	-	- && P92519.1 RecName: Full=Uncharacterized mitochondrial protein AtMg00810; AltName: Full=ORF240b	RVT_2
Vitvi02g01766	Vitvi02g01766	chr00	4860843	4862213	-	1371	-	- && -	-
Vitvi02g01767	Vitvi02g01767	chr00	4865522	4866889	-	696	-	- && -	-
Vitvi02g01768	Vitvi02g01768	chr00	4874672	4897067	+	1313	-	- && Q8LB10.1 RecName: Full=ATP-dependent Clp protease proteolytic subunit-related protein 4, chloroplastic; Short=ClpR4; AltName: Full=Protein HAPPY ON NORFLURAZON 5; Flags: Precursor	-
Vitvi04g02272	Vitvi04g02272	chr00	4937067	4968509	-	1715	-	- && Q8WVB6.1 RecName: Full=Chromosome transmission fidelity protein 18 homolog; Short=hCTF18; AltName: Full=CHL12	AAA
Vitvi04g02271	Vitvi04g02271	chr00	4972802	4974312	-	735	-	- && -	-
Vitvi04g02270	Vitvi04g02270	chr00	4989590	4989788	+	129	-	- && -	-
Vitvi04g02269	Vitvi04g02269	chr00	4990660	5010026	+	4351	-	- && B9DHT4.2 RecName: Full=ARM REPEAT PROTEIN INTERACTING WITH ABF2; Short=ARIA	-
Vitvi04g02268	Vitvi04g02268	chr00	5044420	5060918	+	922	-	- && -	-
Vitvi04g02267	Vitvi04g02267	chr00	5067571	5075863	+	345	-	- && -	-
Vitvi04g02266	Vitvi04g02266	chr00	5081725	5082276	-	382	-	- && F4I171.1 RecName: Full=Mediator of RNA polymerase II transcription subunit 15a	-
Vitvi04g02265	Vitvi04g02265	chr00	5085801	5086216	-	333	-	- && -	-
Vitvi04g02264	Vitvi04g02264	chr00	5086318	5088188	-	510	-	- && -	-
Vitvi04g02263	Vitvi04g02263	chr00	5088707	5089340	-	378	-	- && C0LGE0.1 RecName: Full=Probable LRR receptor-like serine/threonine-protein kinase At1g07650; Flags: Precursor	-
Vitvi04g02262	Vitvi04g02262	chr00	5105156	5105219	-	64	-	- && -	-
Vitvi07g02930	Vitvi07g02930	chr00	5124212	5124881	+	563	-	- && -	-
Vitvi07g02929	Vitvi07g02929	chr00	5125977	5126968	+	270	-	- && -	-
Vitvi07g02928	Vitvi07g02928	chr00	5128254	5130344	+	362	-	- && -	-
Vitvi07g02927	Vitvi07g02927	chr00	5139755	5144376	+	435	-	- && Q9LRR5.1 RecName: Full=Putative disease resistance protein At3g14460	NB-ARC
Vitvi07g02926	Vitvi07g02926	chr00	5151822	5151983	-	162	-	- && -	-
Vitvi07g02925	Vitvi07g02925	chr00	5151993	5153471	+	1479	-	- && -	-
Vitvi07g02924	Vitvi07g02924	chr00	5175118	5175876	+	348	-	- && -	-
Vitvi07g02923	Vitvi07g02923	chr00	5200254	5201720	+	1467	-	- && Q9LRR4.1 RecName: Full=Putative disease resistance RPP13-like protein 1	-
Vitvi07g02922	Vitvi07g02922	chr00	5204999	5206018	+	276	-	- && -	-
Vitvi07g02921	Vitvi07g02921	chr00	5218789	5222399	+	1479	-	- && -	-
Vitvi07g02920	Vitvi07g02920	chr00	5255447	5256607	+	1161	-	- && -	-
Vitvi07g02919	Vitvi07g02919	chr00	5274126	5274580	+	342	-	- && -	-
Vitvi07g02918	Vitvi07g02918	chr00	5276970	5282996	+	1068	-	- && Q9LRR4.1 RecName: Full=Putative disease resistance RPP13-like protein 1	-
Vitvi07g02917	Vitvi07g02917	chr00	5285719	5289271	+	507	-	- && Q9LRR4.1 RecName: Full=Putative disease resistance RPP13-like protein 1	NB-ARC
Vitvi07g02916	Vitvi07g02916	chr00	5318732	5318971	-	240	-	- && -	-
Vitvi07g02915	Vitvi07g02915	chr00	5321955	5322483	+	429	-	- && Q9SDN0.2 RecName: Full=Chaperone protein dnaJ 20, chloroplastic; Short=AtDjC20; Short=AtJ20; Flags: Precursor	DnaJ
Vitvi16g02154	Vitvi16g02154	chr00	5341792	5361602	+	123	-	- && -	-
Vitvi16g02155	Vitvi16g02155	chr00	5378156	5379317	+	909	-	- && -	-
Vitvi16g02156	Vitvi16g02156	chr00	5380242	5382771	-	692	-	- && -	-
Vitvi16g02157	Vitvi16g02157	chr00	5391410	5393698	+	60	-	- && -	-
Vitvi16g02158	Vitvi16g02158	chr00	5394591	5395656	-	1066	-	- && Q0WQ57.1 RecName: Full=Auxilin-related protein 2	-
Vitvi16g02159	Vitvi16g02159	chr00	5395657	5401435	-	405	-	- && -	-
Vitvi16g02160	Vitvi16g02160	chr00	5408954	5409602	-	649	-	- && -	-
Vitvi16g02161	Vitvi16g02161	chr00	5416174	5416712	-	339	-	- && Q9FLU5.1 RecName: Full=Heavy metal-associated isoprenylated plant protein 9; Short=AtHIP09; Flags: Precursor	-
Vitvi16g02162	Vitvi16g02162	chr00	5416713	5417311	-	473	-	- && -	-
Vitvi16g02163	Vitvi16g02163	chr00	5419024	5425023	+	530	-	- && -	-
Vitvi16g02164	Vitvi16g02164	chr00	5435520	5439156	+	204	-	- && -	-
Vitvi16g02165	Vitvi16g02165	chr00	5452284	5456911	+	657	-	- && P0DH99.1 RecName: Full=Elongation factor 1-alpha 1; Short=EF-1-alpha 1; AltName: Full=eEF-1A1 >Q8W4H7.2 RecName: Full=Elongation factor 1-alpha 2; Short=EF-1-alpha 2; AltName: Full=eEF-1A2 >Q0WL56.2 RecName: Full=Elongation factor 1-alpha 3; Short=EF-1-alpha 3; AltName: Full=eEF-1A3 >Q8GTY0.2 RecName: Full=Elongation factor 1-alpha 4; Short=EF-1-alpha 4; AltName: Full=eEF-1A4	-
Vitvi16g02166	Vitvi16g02166	chr00	5457541	5457928	+	388	-	- && Q9FPR3.1 RecName: Full=Serine/threonine-protein kinase EDR1; AltName: Full=MAPKK kinase EDR1; AltName: Full=Protein ENHANCED DISEASE RESISTANCE 1; Short=AtEDR1; AltName: Full=Serine/threonine/tyrosine-protein kinase 10	-
Vitvi16g02167	Vitvi16g02167	chr00	5460084	5460222	-	63	-	- && -	-
Vitvi16g02168	Vitvi16g02168	chr00	5460320	5461888	+	192	-	- && -	-
Vitvi16g02169	Vitvi16g02169	chr00	5462334	5462600	+	267	-	- && O65570.1 RecName: Full=Villin-4	-
Vitvi16g02170	Vitvi16g02170	chr00	5467936	5468064	+	129	-	- && -	-
Vitvi16g02171	Vitvi16g02171	chr00	5481343	5482272	+	663	-	- && Q9ZPY7.1 RecName: Full=Exportin-2; Short=Exp2; AltName: Full=Cellular apoptosis susceptibility protein homolog; AltName: Full=Importin-alpha re-exporter	-
Vitvi16g02172	Vitvi16g02172	chr00	5482924	5484525	+	1026	-	- && F4I9T0.1 RecName: Full=BEACH domain-containing protein B; AltName: Full=BEACH-domain homolog B	-
Vitvi16g02173	Vitvi16g02173	chr00	5517344	5518031	-	297	-	- && Q6BE23.1 RecName: Full=Probable oxidosqualene cyclase	-
Vitvi16g02174	Vitvi16g02174	chr00	5519973	5524974	-	3321	-	- && Q7LHG5.2 RecName: Full=Transposon Ty3-I Gag-Pol polyprotein; AltName: Full=Gag3-Pol3; AltName: Full=Transposon Ty3-2 TYA-TYB polyprotein; Contains: RecName: Full=Capsid protein; Short=CA; AltName: Full=p24; Contains: RecName: Full=Spacer peptide p3; Contains: RecName: Full=Nucleocapsid protein p11; Short=NC; Contains: RecName: Full=Ty3 protease; Short=PR; AltName: Full=p16; Contains: RecName…	rve
Vitvi16g02175	Vitvi16g02175	chr00	5526853	5527609	+	360	-	- && -	-
Vitvi16g02176	Vitvi16g02176	chr00	5530906	5531715	+	681	-	- && -	-
Vitvi07g02889	Vitvi07g02889	chr00	5565908	5566066	+	159	-	- && -	-
Vitvi07g02888	Vitvi07g02888	chr00	5574501	5574935	+	435	-	- && -	-
Vitvi07g02887	Vitvi07g02887	chr00	5581396	5585274	+	600	-	- && -	-
Vitvi07g02886	Vitvi07g02886	chr00	5601834	5603666	+	885	-	- && Q9SV61.2 RecName: Full=Putative xyloglucan endotransglucosylase/hydrolase protein 1; Short=At-XTH1; Short=XTH-1; Flags: Precursor	-
Vitvi07g02885	Vitvi07g02885	chr00	5618460	5632114	-	1294	-	- && Q8GYN5.1 RecName: Full=RPM1-interacting protein 4	-
Vitvi07g02884	Vitvi07g02884	chr00	5632238	5632420	+	183	-	- && -	-
Vitvi07g02883	Vitvi07g02883	chr00	5663517	5682843	+	1577	-	- && -	-
Vitvi07g02882	Vitvi07g02882	chr00	5698024	5698501	+	204	-	- && -	-
Vitvi07g02881	Vitvi07g02881	chr00	5707052	5710148	+	1193	-	- && Q9LSE7.1 RecName: Full=Cytochrome b561 and DOMON domain-containing protein At3g25290; AltName: Full=Protein b561A.tha3; Flags: Precursor	Cytochrom_B561
Vitvi07g02880	Vitvi07g02880	chr00	5710772	5711091	+	320	-	- && -	-
Vitvi07g02879	Vitvi07g02879	chr00	5715609	5715908	+	300	-	- && -	-
Vitvi07g02878	Vitvi07g02878	chr00	5716872	5717249	+	378	-	- && Q6NQJ6.1 RecName: Full=Ribonuclease II, chloroplastic/mitochondrial; Short=AtmtRNaseII; Short=RNase II; AltName: Full=Protein EMBRYO DEFECTIVE 2730; AltName: Full=Ribonucleotide reductase 1; Flags: Precursor	RNB
Vitvi02g01703	Vitvi02g01703	chr00	5728951	5729813	-	863	-	- && P80065.2 RecName: Full=Beta-fructofuranosidase, soluble isoenzyme I; AltName: Full=Invertase; AltName: Full=Saccharase; AltName: Full=Sucrose hydrolase; Flags: Precursor	-
Vitvi02g01702	Vitvi02g01702	chr00	5730851	5746074	-	1349	-	- && B0UV30.1 RecName: Full=Transaldolase	-
Vitvi02g01701	Vitvi02g01701	chr00	5747049	5752772	-	1876	-	- && Q9SU39.1 RecName: Full=Probable trehalose-phosphate phosphatase F; Short=AtTPPF; AltName: Full=Trehalose 6-phosphate phosphatase; AltName: Full=Trehalose-phosphate phosphatase 5	-
Vitvi02g01700	Vitvi02g01700	chr00	5777303	5779491	-	771	-	- && Q9LUS2.1 RecName: Full=Translocase of chloroplast 120, chloroplastic; Short=AtToc120; AltName: Full=120 kDa chloroplast outer envelope protein	-
Vitvi02g01699	Vitvi02g01699	chr00	5779656	5779788	+	90	-	- && -	-
Vitvi02g01698	Vitvi02g01698	chr00	5794581	5797558	-	1200	-	- && Q9LUS2.1 RecName: Full=Translocase of chloroplast 120, chloroplastic; Short=AtToc120; AltName: Full=120 kDa chloroplast outer envelope protein	-
Vitvi02g01697	Vitvi02g01697	chr00	5803350	5804939	-	1473	-	- && Q9SUV9.1 RecName: Full=Protein INAPERTURATE POLLEN1	-
Vitvi02g01696	Vitvi02g01696	chr00	5807133	5808970	+	1838	-	- && Q9SUW1.1 RecName: Full=Probable xyloglucan galactosyltransferase GT19; AltName: Full=Glycosyltransferase 19; Short=AtGT19	-
Vitvi02g01695	Vitvi02g01695	chr00	5809332	5821357	-	1152	-	- && P49244.2 RecName: Full=3-oxoacyl-[acyl-carrier-protein] synthase 3 A, chloroplastic; AltName: Full=3-oxoacyl-[acyl-carrier-protein] synthase III A; AltName: Full=Beta-ketoacyl-ACP synthase III A; Short=KAS III A; Flags: Precursor	-
Vitvi02g01694	Vitvi02g01694	chr00	5834956	5835258	+	303	-	- && -	-
Vitvi02g01693	Vitvi02g01693	chr00	5839409	5840628	+	770	-	- && Q9ZQX6.1 RecName: Full=ETO1-like protein 1; AltName: Full=Ethylene overproducer 1-like protein 1	-
Vitvi02g01692	Vitvi02g01692	chr00	5841318	5842658	+	895	-	- && P93231.1 RecName: Full=Vacuolar protein sorting-associated protein 41 homolog	-
Vitvi02g01691	Vitvi02g01691	chr00	5857911	5859406	+	1150	-	- && -	-
Vitvi02g01690	Vitvi02g01690	chr00	5861036	5864776	-	1445	-	- && Q9SXD5.2 RecName: Full=Flavin-containing monooxygenase FMO GS-OX-like 3; AltName: Full=Flavin-monooxygenase glucosinolate S-oxygenase-like 3	-
Vitvi02g01689	Vitvi02g01689	chr00	5869031	5869444	-	414	-	- && Q5S2C4.2 RecName: Full=Protein NAP1; AltName: Full=ARP2/3 regulatory protein subunit NAPP; AltName: Full=NAP of plants; AltName: Full=Nck-associated protein 1; Short=AtNAP1; Short=AtNAP125; AltName: Full=Protein GNARLED; AltName: Full=p125Nap1	-
Vitvi02g01688	Vitvi02g01688	chr00	5869445	5870512	-	165	-	- && -	-
Vitvi02g01687	Vitvi02g01687	chr00	5872169	5874447	-	630	-	- && Q9LFN6.2 RecName: Full=DEAD-box ATP-dependent RNA helicase 56; AltName: Full=UAP56 homolog B >Q56XG6.3 RecName: Full=DEAD-box ATP-dependent RNA helicase 15; AltName: Full=UAP56 homolog A	DEAD
Vitvi02g01686	Vitvi02g01686	chr00	5881157	5881420	+	108	-	- && -	-
Vitvi02g01685	Vitvi02g01685	chr00	5886415	5888121	-	855	-	- && Q9SXD5.2 RecName: Full=Flavin-containing monooxygenase FMO GS-OX-like 3; AltName: Full=Flavin-monooxygenase glucosinolate S-oxygenase-like 3	FMO-like
Vitvi02g01684	Vitvi02g01684	chr00	5891755	5894478	-	489	-	- && A8MRX0.2 RecName: Full=Flavin-containing monooxygenase FMO GS-OX5; AltName: Full=Flavin-monooxygenase glucosinolate S-oxygenase 5	FMO-like
Vitvi02g01683	Vitvi02g01683	chr00	5897610	5901460	-	1452	-	- && Q9SXD5.2 RecName: Full=Flavin-containing monooxygenase FMO GS-OX-like 3; AltName: Full=Flavin-monooxygenase glucosinolate S-oxygenase-like 3	FMO-like
Vitvi02g01682	Vitvi02g01682	chr00	5904950	5908344	+	2222	-	- && -	-
Vitvi02g01769	Vitvi02g01769	chr00	5933985	5935284	-	1074	-	- && Q39112.1 RecName: Full=Gibberellin 20 oxidase 3; AltName: Full=GA 20-oxidase 3; AltName: Full=Gibberellin C-20 oxidase 3	2OG-FeII_Oxy
Vitvi02g01770	Vitvi02g01770	chr00	5940688	5999598	+	1997	-	- && Q8L6Y4.2 RecName: Full=Polycomb group protein EMBRYONIC FLOWER 2	-
Vitvi02g01771	Vitvi02g01771	chr00	6000376	6003267	-	1455	-	- && F4IXE7.1 RecName: Full=Increased DNA methylation 1; AltName: Full=Histone H3 acetyltransferase IDM1; AltName: Full=Protein ROS4; AltName: Full=Repressor of silencing 4	PHD
Vitvi02g01772	Vitvi02g01772	chr00	6013773	6013994	-	222	-	- && -	-
Vitvi02g01773	Vitvi02g01773	chr00	6016455	6018756	+	1249	-	- && -	-
Vitvi02g01774	Vitvi02g01774	chr00	6020156	6025265	+	1348	-	- && F4JML5.1 RecName: Full=Probable enoyl-CoA hydratase 2, mitochondrial; Flags: Precursor	ECH
Vitvi02g01775	Vitvi02g01775	chr00	6025405	6032578	+	983	-	- && Q9AWS0.1 RecName: Full=AP2/ERF and B3 domain-containing protein Os01g0141000	B3
Vitvi02g01776	Vitvi02g01776	chr00	6038495	6040403	-	1650	-	- && Q9STR4.1 RecName: Full=1-aminocyclopropane-1-carboxylate synthase 7; Short=ACC synthase 7; AltName: Full=S-adenosyl-L-methionine methylthioadenosine-lyase 7	Aminotran_1_2
Vitvi02g01777	Vitvi02g01777	chr00	6046585	6061705	+	1104	-	- && Q8GWE1.1 RecName: Full=Ubiquitin carboxyl-terminal hydrolase 3	-
Vitvi02g01778	Vitvi02g01778	chr00	6061898	6062964	-	1067	-	- && P29111.1 RecName: Full=Major oleosin NAP-II	-
Vitvi02g01779	Vitvi02g01779	chr00	6063938	6097705	+	1157	-	- && Q94JU3.1 RecName: Full=COP9 signalosome complex subunit 7; Short=CSN complex subunit 7; AltName: Full=Protein FUSCA 5	-
Vitvi02g01780	Vitvi02g01780	chr00	6099343	6100533	-	1191	-	- && O80337.2 RecName: Full=Ethylene-responsive transcription factor 1A; Short=AtERF1A; AltName: Full=Ethylene-responsive element-binding factor 1A; Short=EREBP-1A	AP2
Vitvi18g03388	Vitvi18g03388	chr00	6119305	6119590	-	103	-	- && -	-
Vitvi18g03387	Vitvi18g03387	chr00	6120825	6121097	-	273	-	- && Q9ZVC9.2 RecName: Full=Protein FAR1-RELATED SEQUENCE 3	-
Vitvi18g03386	Vitvi18g03386	chr00	6124516	6125844	-	111	-	- && -	-
Vitvi18g03385	Vitvi18g03385	chr00	6127516	6129378	+	1230	-	- && Q9T0F7.1 RecName: Full=Glucuronoxylan 4-O-methyltransferase 2	-
Vitvi18g03384	Vitvi18g03384	chr00	6137663	6149401	+	916	-	- && Q9T0F7.1 RecName: Full=Glucuronoxylan 4-O-methyltransferase 2	-
Vitvi18g03383	Vitvi18g03383	chr00	6153480	6164891	-	3738	-	- && Q40392.1 RecName: Full=TMV resistance protein N	NB-ARC
Vitvi18g03382	Vitvi18g03382	chr00	6168027	6172665	-	3855	-	- && Q40392.1 RecName: Full=TMV resistance protein N	TIR
Vitvi18g03381	Vitvi18g03381	chr00	6175959	6176520	+	396	-	- && H2DH18.1 RecName: Full=Cytochrome P450 CYP736A12 [Panax ginseng]	p450
Vitvi18g03380	Vitvi18g03380	chr00	6178644	6183924	-	3714	-	- && Q40392.1 RecName: Full=TMV resistance protein N	TIR
Vitvi18g03379	Vitvi18g03379	chr00	6189291	6192033	-	2454	-	- && Q40392.1 RecName: Full=TMV resistance protein N	NB-ARC
Vitvi18g03378	Vitvi18g03378	chr00	6198085	6199277	-	996	-	- && -	-
Vitvi18g03377	Vitvi18g03377	chr00	6202169	6210589	+	3195	-	- && Q40392.1 RecName: Full=TMV resistance protein N	TIR
Vitvi18g03376	Vitvi18g03376	chr00	6225636	6228766	-	2526	-	- && Q40392.1 RecName: Full=TMV resistance protein N	NB-ARC
Vitvi18g03375	Vitvi18g03375	chr00	6251761	6252312	+	498	-	- && Q9SCP2.2 RecName: Full=Probable pectate lyase 12; Flags: Precursor	-
Vitvi18g03374	Vitvi18g03374	chr00	6252531	6252936	+	406	-	- && Q9ZP20.1 RecName: Full=Thioredoxin M5, chloroplastic; Short=OsTrxm5; Flags: Precursor	-
Vitvi18g03373	Vitvi18g03373	chr00	6256047	6262568	-	4770	-	- && Q40392.1 RecName: Full=TMV resistance protein N	TIR
Vitvi18g03372	Vitvi18g03372	chr00	6264266	6265186	-	756	-	- && Q9FL92.1 RecName: Full=Probable WRKY transcription factor 16; AltName: Full=WRKY DNA-binding protein 16	NB-ARC
Vitvi18g03371	Vitvi18g03371	chr00	6273739	6273921	+	183	-	- && -	-
Vitvi18g03370	Vitvi18g03370	chr00	6276805	6277929	-	291	-	- && -	-
Vitvi18g03278	Vitvi18g03278	chr00	6297849	6309831	-	441	-	- && F4I171.1 RecName: Full=Mediator of RNA polymerase II transcription subunit 15a	-
Vitvi18g03279	Vitvi18g03279	chr00	6311147	6314192	+	499	-	- && Q6ZI17.1 RecName: Full=Protein MEI2-like 2; Short=OML2; AltName: Full=MEI2-like protein 2	-
Vitvi18g03280	Vitvi18g03280	chr00	6320984	6325564	+	1721	-	- && Q01525.2 RecName: Full=14-3-3-like protein GF14 omega; AltName: Full=General regulatory factor 2	-
Vitvi18g03281	Vitvi18g03281	chr00	6327203	6327463	+	261	-	- && -	-
Vitvi18g03282	Vitvi18g03282	chr00	6329283	6330817	+	204	-	- && -	-
Vitvi18g03283	Vitvi18g03283	chr00	6337137	6342121	+	454	-	- && -	-
Vitvi18g03284	Vitvi18g03284	chr00	6346510	6355581	-	506	-	- && F4I171.1 RecName: Full=Mediator of RNA polymerase II transcription subunit 15a	-
Vitvi18g03285	Vitvi18g03285	chr00	6355856	6356277	+	333	-	- && -	-
Vitvi18g03286	Vitvi18g03286	chr00	6368574	6368753	+	180	-	- && -	-
Vitvi18g03287	Vitvi18g03287	chr00	6386034	6387972	+	165	-	- && -	-
Vitvi18g03288	Vitvi18g03288	chr00	6396019	6399088	+	207	-	- && -	-
Vitvi18g03289	Vitvi18g03289	chr00	6400943	6404639	+	450	-	- && -	-
Vitvi18g03290	Vitvi18g03290	chr00	6411477	6413621	-	486	-	- && Q9LYN7.1 RecName: Full=Protein MEI2-like 4; Short=AML4; AltName: Full=MEI2-like protein 4	-
Vitvi18g03291	Vitvi18g03291	chr00	6414115	6414783	+	669	-	- && -	-
Vitvi18g03292	Vitvi18g03292	chr00	6425193	6426786	-	248	-	- && -	-
Vitvi18g03293	Vitvi18g03293	chr00	6435415	6435558	+	144	-	- && -	-
Vitvi18g03294	Vitvi18g03294	chr00	6436168	6436710	-	384	-	- && -	-
Vitvi18g03295	Vitvi18g03295	chr00	6440232	6447270	-	237	-	- && Q9LYN7.1 RecName: Full=Protein MEI2-like 4; Short=AML4; AltName: Full=MEI2-like protein 4	-
Vitvi18g03296	Vitvi18g03296	chr00	6449245	6464473	+	404	-	- && F4I171.1 RecName: Full=Mediator of RNA polymerase II transcription subunit 15a	-
Vitvi18g03297	Vitvi18g03297	chr00	6470329	6471111	-	94	-	- && -	-
Vitvi19g02379	Vitvi19g02379	chr00	6477735	6480375	+	636	-	- && -	-
Vitvi19g02378	Vitvi19g02378	chr00	6498565	6500450	-	680	-	- && P49332.1 RecName: Full=Probable glutathione S-transferase parC; AltName: Full=Auxin-regulated protein parC	GST_N
Vitvi19g02377	Vitvi19g02377	chr00	6503855	6504849	-	315	-	- && -	-
Vitvi19g02376	Vitvi19g02376	chr00	6506339	6507067	-	135	-	- && Q9SHH7.1 RecName: Full=Glutathione S-transferase U25; Short=AtGSTU25; AltName: Full=GST class-tau member 25	-
Vitvi19g02375	Vitvi19g02375	chr00	6524455	6524616	-	162	-	- && -	-
Vitvi19g02374	Vitvi19g02374	chr00	6526092	6527379	+	664	-	- && Q03666.1 RecName: Full=Probable glutathione S-transferase; AltName: Full=Auxin-induced protein PCNT107	GST_N
Vitvi19g02373	Vitvi19g02373	chr00	6545386	6545638	-	87	-	- && -	-
Vitvi19g02372	Vitvi19g02372	chr00	6546039	6546492	+	171	-	- && -	-
Vitvi19g02371	Vitvi19g02371	chr00	6565706	6566122	-	345	-	- && -	-
Vitvi19g02370	Vitvi19g02370	chr00	6566567	6568537	+	1971	-	- && Q7LHG5.2 RecName: Full=Transposon Ty3-I Gag-Pol polyprotein; AltName: Full=Gag3-Pol3; AltName: Full=Transposon Ty3-2 TYA-TYB polyprotein; Contains: RecName: Full=Capsid protein; Short=CA; AltName: Full=p24; Contains: RecName: Full=Spacer peptide p3; Contains: RecName: Full=Nucleocapsid protein p11; Short=NC; Contains: RecName: Full=Ty3 protease; Short=PR; AltName: Full=p16; Contains: RecName…	Retrotrans_gag
Vitvi19g02369	Vitvi19g02369	chr00	6571239	6571598	-	261	-	- && -	-
Vitvi19g02368	Vitvi19g02368	chr00	6587967	6588261	+	159	-	- && -	-
Vitvi19g02367	VviMADS1A3c	chr00	6600239	6600842	+	600	-	- && Q9FKK2.1 RecName: Full=Agamous-like MADS-box protein AGL62	SRF-TF
Vitvi19g02366	Vitvi19g02366	chr00	6624778	6624834	+	57	-	- && -	-
Vitvi19g02365	VviTPS125	chr00	6626357	6626572	-	216	-	- && Q6PWU2.1 RecName: Full=(-)-alpha-terpineol synthase	-
Vitvi19g02364	Vitvi19g02364	chr00	6635778	6636728	+	483	-	- && -	DnaJ
Vitvi17g01728	Vitvi17g01728	chr00	6653077	6654148	+	915	-	- && P0CT34.1 RecName: Full=Transposon Tf2-1 polyprotein; AltName: Full=Retrotransposable element Tf2 155 kDa protein >P0CT35.1 RecName: Full=Transposon Tf2-2 polyprotein; AltName: Full=Retrotransposable element Tf2 155 kDa protein >P0CT37.1 RecName: Full=Transposon Tf2-4 polyprotein; AltName: Full=Retrotransposable element Tf2 155 kDa protein >P0CT40.1 RecName: Full=Transposon Tf2-9 polyprotein;…	-
Vitvi17g01727	Vitvi17g01727	chr00	6681148	6681912	+	84	-	- && -	-
Vitvi17g01726	Vitvi17g01726	chr00	6683786	6692139	-	66	-	- && -	-
Vitvi17g01725	Vitvi17g01725	chr00	6696957	6697294	+	195	-	- && -	-
Vitvi17g01724	Vitvi17g01724	chr00	6787704	6790205	-	165	-	- && -	-
Vitvi17g01723	Vitvi17g01723	chr00	6828478	6828895	-	96	-	- && -	-
Vitvi07g02901	Vitvi07g02901	chr00	6832712	6840727	+	1098	-	- && Q8LPT3.1 RecName: Full=Membrane protein of ER body-like protein	-
Vitvi07g02900	Vitvi07g02900	chr00	6864930	6869439	+	873	-	- && Q8LPT3.1 RecName: Full=Membrane protein of ER body-like protein	-
Vitvi07g02899	Vitvi07g02899	chr00	6870278	6870631	-	354	-	- && -	-
Vitvi07g02898	Vitvi07g02898	chr00	6911677	6912074	-	66	-	- && -	-
Vitvi07g02897	Vitvi07g02897	chr00	6915193	6915666	+	474	-	- && -	-
Vitvi07g02896	Vitvi07g02896	chr00	6919418	6935753	-	1182	-	- && Q42712.1 RecName: Full=Oleoyl-acyl carrier protein thioesterase, chloroplastic; AltName: Full=18:0-acyl-carrier protein thioesterase; Short=18:0-ACP thioesterase; AltName: Full=Acyl-[acyl-carrier-protein] hydrolase; Flags: Precursor, partial [Coriandrum sativum]	-
Vitvi07g02895	Vitvi07g02895	chr00	6956609	6957052	-	350	-	- && -	-
Vitvi07g02894	Vitvi07g02894	chr00	6957053	6963864	-	2104	-	- && -	-
Vitvi07g02893	Vitvi07g02893	chr00	6992592	6995783	+	1956	-	- && -	-
Vitvi09g02081	Vitvi09g02081	chr00	7005600	7011970	-	1626	-	- && Q36450.1 RecName: Full=NADH dehydrogenase [ubiquinone] iron-sulfur protein 2; AltName: Full=NADH dehydrogenase subunit 7 (mitochondrion) [Nicotiana sylvestris]	-
Vitvi09g02082	Vitvi09g02082	chr00	7012599	7023700	+	3770	-	- && -	-
Vitvi09g02083	Vitvi09g02083	chr00	7023716	7041845	-	17390	-	- && -	-
Vitvi09g02084	Vitvi09g02084	chr00	7048650	7049325	-	613	-	- && P92567.1 RecName: Full=Uncharacterized mitochondrial protein AtMg01410; AltName: Full=ORF204	-
Vitvi09g02085	Vitvi09g02085	chr00	7052021	7056692	-	1143	-	- && -	-
Vitvi09g02086	Vitvi09g02086	chr00	7058099	7058311	+	213	-	- && P0CC54.1 RecName: Full=NAD(P)H-quinone oxidoreductase subunit 2 A, chloroplastic; AltName: Full=NAD(P)H dehydrogenase, subunit 2 A; AltName: Full=NADH-plastoquinone oxidoreductase subunit 2 A >P0CC55.1 RecName: Full=NAD(P)H-quinone oxidoreductase subunit 2 B, chloroplastic; AltName: Full=NAD(P)H dehydrogenase, subunit 2 B; AltName: Full=NADH-plastoquinone oxidoreductase subunit 2 B	-
Vitvi09g02087	Vitvi09g02087	chr00	7059159	7062527	+	2086	-	- && P93401.2 RecName: Full=NADH-ubiquinone oxidoreductase chain 2; AltName: Full=NADH dehydrogenase subunit 2	-
Vitvi09g02088	Vitvi09g02088	chr00	7073631	7075344	-	1542	-	- && Q04647.1 RecName: Full=Probable cytochrome c biosynthesis protein	-
Vitvi09g02089	Vitvi09g02089	chr00	7076188	7076867	-	680	-	- && Q36450.1 RecName: Full=NADH dehydrogenase [ubiquinone] iron-sulfur protein 2; AltName: Full=NADH dehydrogenase subunit 7 (mitochondrion) [Nicotiana sylvestris]	-
Vitvi09g02090	Vitvi09g02090	chr00	7077748	7080201	-	1223	-	- && Q36450.1 RecName: Full=NADH dehydrogenase [ubiquinone] iron-sulfur protein 2; AltName: Full=NADH dehydrogenase subunit 7 (mitochondrion) [Nicotiana sylvestris]	-
Vitvi09g02091	Vitvi09g02091	chr00	7080202	7081074	-	870	-	- && -	-
Vitvi09g02092	Vitvi09g02092	chr00	7081075	7083059	+	1985	-	- && Q36450.1 RecName: Full=NADH dehydrogenase [ubiquinone] iron-sulfur protein 2; AltName: Full=NADH dehydrogenase subunit 7 (mitochondrion) [Nicotiana sylvestris]	-
Vitvi09g02093	Vitvi09g02093	chr00	7083060	7083564	-	505	-	- && -	-
Vitvi09g02094	Vitvi09g02094	chr00	7084347	7084700	+	69	-	- && -	-
Vitvi09g02095	Vitvi09g02095	chr00	7128943	7133874	+	1720	-	- && Q01300.1 RecName: Full=NADH-ubiquinone oxidoreductase chain 1; AltName: Full=NADH dehydrogenase subunit 1 (mitochondrion) [Petunia x hybrida]	-
Vitvi09g02096	Vitvi09g02096	chr00	7134068	7135625	+	1553	-	- && -	-
Vitvi09g02097	Vitvi09g02097	chr00	7145993	7149315	-	1906	-	- && Q0ZIX1.1 RecName: Full=NAD(P)H-quinone oxidoreductase subunit 5, chloroplastic; AltName: Full=NAD(P)H dehydrogenase subunit 5; AltName: Full=NADH-plastoquinone oxidoreductase subunit 5	-
Vitvi09g02098	Vitvi09g02098	chr00	7149316	7150820	-	1505	-	- && Q0ZIX1.1 RecName: Full=NAD(P)H-quinone oxidoreductase subunit 5, chloroplastic; AltName: Full=NAD(P)H dehydrogenase subunit 5; AltName: Full=NADH-plastoquinone oxidoreductase subunit 5	-
Vitvi09g02099	Vitvi09g02099	chr00	7150821	7152344	+	1502	-	- && Q0ZIX0.1 RecName: Full=50S ribosomal protein L32, chloroplastic	-
Vitvi09g02100	Vitvi09g02100	chr00	7152345	7153583	+	1213	-	- && Q0ZIW9.1 RecName: Full=Cytochrome c biogenesis protein CcsA	-
Vitvi09g02101	Vitvi09g02101	chr00	7153584	7154525	-	876	-	- && Q0ZIW8.1 RecName: Full=NAD(P)H-quinone oxidoreductase chain 4, chloroplastic; AltName: Full=NAD(P)H dehydrogenase, chain 4; AltName: Full=NADH-plastoquinone oxidoreductase chain 4	-
Vitvi09g02102	Vitvi09g02102	chr00	7154526	7155093	-	568	-	- && Q0ZIW8.1 RecName: Full=NAD(P)H-quinone oxidoreductase chain 4, chloroplastic; AltName: Full=NAD(P)H dehydrogenase, chain 4; AltName: Full=NADH-plastoquinone oxidoreductase chain 4	-
Vitvi09g02103	Vitvi09g02103	chr00	7155094	7155917	-	824	-	- && Q0ZIW6.1 RecName: Full=NAD(P)H-quinone oxidoreductase subunit 4L, chloroplastic; AltName: Full=NAD(P)H dehydrogenase subunit 4L; AltName: Full=NADH-plastoquinone oxidoreductase subunit 4L	-
Vitvi09g02104	Vitvi09g02104	chr00	7160748	7162667	+	423	-	- && P51428.1 RecName: Full=Ribosomal protein S10, mitochondrial	-
Vitvi09g02105	Vitvi09g02105	chr00	7162727	7163206	+	480	-	- && P41248.1 RecName: Full=Putative ATP synthase protein YMF19; AltName: Full=Mitochondrial protein YMF19 (mitochondrion) [Helianthus annuus]	-
Vitvi09g02106	Vitvi09g02106	chr00	7164152	7166105	+	1363	-	- && P92559.1 RecName: Full=Uncharacterized mitochondrial protein AtMg01280; AltName: Full=ORF291	-
Vitvi09g02107	Vitvi09g02107	chr00	7166106	7167933	+	1017	-	- && P26863.2 RecName: Full=Ribosomal protein S1, mitochondrial	-
Vitvi18g03313	Vitvi18g03313	chr00	7192786	7193103	+	318	-	- && -	-
Vitvi18g03314	Vitvi18g03314	chr00	7193833	7194617	-	785	-	- && -	-
Vitvi18g03315	Vitvi18g03315	chr00	7227298	7227523	+	174	-	- && -	-
Vitvi18g03316	Vitvi18g03316	chr00	7228734	7229517	-	784	-	- && -	-
Vitvi18g03317	Vitvi18g03317	chr00	7284498	7294056	-	441	-	- && -	-
Vitvi18g03318	Vitvi18g03318	chr00	7303276	7303756	-	96	-	- && -	-
Vitvi18g03319	Vitvi18g03319	chr00	7308968	7309363	-	396	-	- && P92519.1 RecName: Full=Uncharacterized mitochondrial protein AtMg00810; AltName: Full=ORF240b	-
Vitvi18g03320	Vitvi18g03320	chr00	7320704	7322686	+	249	-	- && -	-
Vitvi18g03321	Vitvi18g03321	chr00	7343595	7344214	+	249	-	- && -	-
Vitvi18g03312	Vitvi18g03312	chr00	7349503	7349975	+	333	-	- && -	-
Vitvi18g03311	Vitvi18g03311	chr00	7380588	7381129	-	423	-	- && K7TQE3.1 RecName: Full=HSP-interacting protein	-
Vitvi18g03310	Vitvi18g03310	chr00	7386536	7386817	-	282	-	- && -	-
Vitvi18g03309	Vitvi18g03309	chr00	7429481	7432403	+	84	-	- && -	-
Vitvi18g03308	Vitvi18g03308	chr00	7460024	7460965	-	942	-	- && P22954.2 RecName: Full=Probable mediator of RNA polymerase II transcription subunit 37c; AltName: Full=Heat shock 70 kDa protein 2; AltName: Full=Heat shock cognate 70 kDa protein 2; AltName: Full=Heat shock cognate protein 70-2; Short=AtHsc70-2; AltName: Full=Heat shock protein 70-2; Short=AtHsp70-2	-
Vitvi18g03307	Vitvi18g03307	chr00	7460966	7462649	-	1068	-	- && Q940G6.1 RecName: Full=Gibberellin receptor GID1C; AltName: Full=AtCXE19; AltName: Full=Carboxylesterase 19; AltName: Full=GID1-like protein 3; AltName: Full=Protein GA INSENSITIVE DWARF 1C; Short=AtGID1C	HSP70
Vitvi18g03306	Vitvi18g03306	chr00	7463341	7463769	-	429	-	- && K7TQE3.1 RecName: Full=HSP-interacting protein	-
Vitvi18g03305	Vitvi18g03305	chr00	7469247	7469528	-	282	-	- && -	-
Vitvi18g03304	Vitvi18g03304	chr00	7481721	7482076	+	306	-	- && -	-
Vitvi18g03303	Vitvi18g03303	chr00	7505412	7505828	-	417	-	- && -	-
Vitvi10g02089	Vitvi10g02089	chr00	7531182	7535630	-	2508	-	- && -	-
Vitvi10g02090	Vitvi10g02090	chr00	7538859	7542801	-	2266	-	- && -	-
Vitvi10g02091	Vitvi10g02091	chr00	7552015	7552497	+	483	-	- && -	-
Vitvi10g02092	Vitvi10g02092	chr00	7552513	7553219	+	429	-	- && -	-
Vitvi10g02093	Vitvi10g02093	chr00	7559665	7560301	-	515	-	- && -	-
Vitvi10g02094	Vitvi10g02094	chr00	7560302	7563228	-	1182	-	- && -	-
Vitvi10g02095	Vitvi10g02095	chr00	7593569	7594160	+	592	-	- && -	-
Vitvi10g02096	Vitvi10g02096	chr00	7599889	7601025	+	1137	-	- && -	MuDR
Vitvi10g02097	Vitvi10g02097	chr00	7607872	7608566	-	546	-	- && Q9LT23.1 RecName: Full=Transcription factor bHLH121; AltName: Full=Basic helix-loop-helix protein 121; Short=AtbHLH121; Short=bHLH 121; AltName: Full=Transcription factor EN 138; AltName: Full=bHLH transcription factor bHLH121	HLH
Vitvi10g02098	Vitvi10g02098	chr00	7618872	7619021	-	150	-	- && -	-
Vitvi10g02099	Vitvi10g02099	chr00	7627096	7627353	+	258	-	- && -	-
Vitvi10g02100	Vitvi10g02100	chr00	7633227	7633430	+	204	-	- && -	-
Vitvi10g02101	Vitvi10g02101	chr00	7640254	7641383	-	1004	-	- && -	-
Vitvi10g02102	Vitvi10g02102	chr00	7641407	7643911	-	1095	-	- && -	-
Vitvi10g02103	Vitvi10g02103	chr00	7645502	7645714	-	213	-	- && -	-
Vitvi10g02104	Vitvi10g02104	chr00	7647396	7647548	+	153	-	- && -	-
Vitvi10g02105	Vitvi10g02105	chr00	7647697	7647936	+	240	-	- && -	-
Vitvi16g02145	Vitvi16g02145	chr00	7666614	7669757	+	1419	-	- && P93604.1 RecName: Full=Rust resistance kinase Lr10; AltName: Full=Probable receptor-like serine/threonine-protein kinase LRK10; Flags: Precursor	Pkinase
Vitvi16g02144	Vitvi16g02144	chr00	7671613	7672604	+	992	-	- && P93604.1 RecName: Full=Rust resistance kinase Lr10; AltName: Full=Probable receptor-like serine/threonine-protein kinase LRK10; Flags: Precursor	Pkinase
Vitvi16g02143	Vitvi16g02143	chr00	7672605	7672741	+	137	-	- && -	-
Vitvi16g02142	Vitvi16g02142	chr00	7707792	7711605	-	2230	-	- && Q9FF31.1 RecName: Full=LEAF RUST 10 DISEASE-RESISTANCE LOCUS RECEPTOR-LIKE PROTEIN KINASE-like 2.1; AltName: Full=Probable receptor-like serine/threonine-protein kinase LRK10L-2.1; Flags: Precursor	Pkinase
Vitvi16g02141	Vitvi16g02141	chr00	7712986	7716620	+	1935	-	- && P93604.1 RecName: Full=Rust resistance kinase Lr10; AltName: Full=Probable receptor-like serine/threonine-protein kinase LRK10; Flags: Precursor	Pkinase
Vitvi16g02140	Vitvi16g02140	chr00	7721444	7723537	+	63	-	- && -	-
Vitvi16g02139	Vitvi16g02139	chr00	7723843	7724527	-	685	-	- && D7SFH9.1 RecName: Full=Protein SUPPRESSOR OF NPR1-1 CONSTITUTIVE 4; Includes: RecName: Full=Glycerophosphodiester phosphodiesterase protein kinase domain-containing GDPDL2; AltName: Full=Glycerophosphodiester phosphodiesterase-like 2; Short=ATGDPDL2; Includes: RecName: Full=LEAF RUST 10 DISEASE-RESISTANCE LOCUS RECEPTOR-LIKE PROTEIN KINASE-like 2.6; AltName: Full=Probable receptor-like serin…	-
Vitvi16g02138	Vitvi16g02138	chr00	7724632	7728212	-	1173	-	- && D7SFH9.1 RecName: Full=Protein SUPPRESSOR OF NPR1-1 CONSTITUTIVE 4; Includes: RecName: Full=Glycerophosphodiester phosphodiesterase protein kinase domain-containing GDPDL2; AltName: Full=Glycerophosphodiester phosphodiesterase-like 2; Short=ATGDPDL2; Includes: RecName: Full=LEAF RUST 10 DISEASE-RESISTANCE LOCUS RECEPTOR-LIKE PROTEIN KINASE-like 2.6; AltName: Full=Probable receptor-like serin…	Pkinase
Vitvi16g02137	Vitvi16g02137	chr00	7770526	7774208	-	2223	-	- && Q9FF31.1 RecName: Full=LEAF RUST 10 DISEASE-RESISTANCE LOCUS RECEPTOR-LIKE PROTEIN KINASE-like 2.1; AltName: Full=Probable receptor-like serine/threonine-protein kinase LRK10L-2.1; Flags: Precursor	Pkinase
Vitvi16g02136	Vitvi16g02136	chr00	7774925	7778376	+	1910	-	- && P93604.1 RecName: Full=Rust resistance kinase Lr10; AltName: Full=Probable receptor-like serine/threonine-protein kinase LRK10; Flags: Precursor	Pkinase
Vitvi16g02135	Vitvi16g02135	chr00	7782399	7782747	-	183	-	- && Q6WWW4.1 RecName: Full=E3 ubiquitin-protein ligase UPL3; Short=Ubiquitin-protein ligase 3; AltName: Full=HECT ubiquitin-protein ligase 3; AltName: Full=HECT-type E3 ubiquitin transferase UPL3; AltName: Full=Protein KAKTUS	-
Vitvi16g02134	Vitvi16g02134	chr00	7793333	7794315	-	983	-	- && P93604.1 RecName: Full=Rust resistance kinase Lr10; AltName: Full=Probable receptor-like serine/threonine-protein kinase LRK10; Flags: Precursor	Pkinase
Vitvi16g02133	Vitvi16g02133	chr00	7796594	7798255	-	1272	-	- && Q5G1T1.1 RecName: Full=Pentatricopeptide repeat-containing protein At3g49170, chloroplastic; AltName: Full=Protein EMBRYO DEFECTIVE 2261; Flags: Precursor	-
Vitvi16g02132	Vitvi16g02132	chr00	7806530	7810823	-	2557	-	- && P93604.1 RecName: Full=Rust resistance kinase Lr10; AltName: Full=Probable receptor-like serine/threonine-protein kinase LRK10; Flags: Precursor	Pkinase
Vitvi16g02131	Vitvi16g02131	chr00	7811983	7812582	+	476	-	- && -	-
Vitvi16g02130	Vitvi16g02130	chr00	7812745	7815697	+	1550	-	- && P93604.1 RecName: Full=Rust resistance kinase Lr10; AltName: Full=Probable receptor-like serine/threonine-protein kinase LRK10; Flags: Precursor	Pkinase_Tyr
Vitvi07g02876	Vitvi07g02876	chr00	7829897	7830259	+	215	-	- && -	-
Vitvi07g02875	Vitvi07g02875	chr00	7833059	7834504	+	162	-	- && -	-
Vitvi07g02874	Vitvi07g02874	chr00	7834553	7835283	-	293	-	- && -	-
Vitvi07g02873	Vitvi07g02873	chr00	7837132	7837570	-	162	-	- && -	-
Vitvi07g02872	Vitvi07g02872	chr00	7841442	7846333	+	4892	-	- && P92519.1 RecName: Full=Uncharacterized mitochondrial protein AtMg00810; AltName: Full=ORF240b	-
Vitvi07g02871	Vitvi07g02871	chr00	7850458	7864695	+	659	-	- && Q38935.2 RecName: Full=Peptidyl-prolyl cis-trans isomerase FKBP15-1; Short=PPIase FKBP15-1; AltName: Full=15 kDa FK506-binding protein; Short=15 kDa FKBP; AltName: Full=FK506-binding protein 15-1; Short=AtFKBP15-1; AltName: Full=FK506-binding protein 2-1; AltName: Full=Immunophilin FKBP15-1; AltName: Full=Rotamase; Flags: Precursor	FKBP_C
Vitvi07g02870	Vitvi07g02870	chr00	7873724	7875295	+	378	-	- && P04146.3 RecName: Full=Copia protein; AltName: Full=Gag-int-pol protein; Contains: RecName: Full=Copia VLP protein; Contains: RecName: Full=Copia protease	-
Vitvi07g02869	Vitvi07g02869	chr00	7893888	7895509	+	411	-	- && Q9FJL3.1 RecName: Full=Peptidyl-prolyl cis-trans isomerase FKBP65; Short=PPIase FKBP65; AltName: Full=70 kDa peptidyl-prolyl isomerase; AltName: Full=FK506-binding protein 65; Short=AtFKBP65; AltName: Full=Immunophilin FKBP65; AltName: Full=Peptidyl-prolyl isomerase ROF2; AltName: Full=Protein ROTAMASE FKBP 2; AltName: Full=Rotamase	FKBP_C
Vitvi07g02868	Vitvi07g02868	chr00	7941168	7941338	+	171	-	- && -	-
Vitvi07g02867	Vitvi07g02867	chr00	7942300	7943437	+	645	-	- && P49211.2 RecName: Full=60S ribosomal protein L32-1	-
Vitvi07g02866	Vitvi07g02866	chr00	7955865	7963045	-	174	-	- && -	-
Vitvi10g02249	Vitvi10g02249	chr00	7979514	7983411	+	2072	-	- && O65468.2 RecName: Full=Cysteine-rich receptor-like protein kinase 8; Short=Cysteine-rich RLK8; Flags: Precursor	Pkinase_Tyr
Vitvi10g02248	Vitvi10g02248	chr00	7984925	7985533	+	609	-	- && Q9C5S9.1 RecName: Full=Cysteine-rich receptor-like protein kinase 6; Short=Cysteine-rich RLK6; AltName: Full=Receptor-like protein kinase 5; Flags: Precursor	-
Vitvi10g02247	Vitvi10g02247	chr00	7985534	7986551	+	249	-	- && -	-
Vitvi10g02246	Vitvi10g02246	chr00	7991179	7991729	+	318	-	- && Q8GYA4.3 RecName: Full=Cysteine-rich receptor-like protein kinase 10; Short=Cysteine-rich RLK10; AltName: Full=Receptor-like protein kinase 4; Flags: Precursor	-
Vitvi10g02245	Vitvi10g02245	chr00	7999595	7999896	-	237	-	- && Q93YU5.1 RecName: Full=Exocyst complex component SEC8; Short=AtSec8; AltName: Full=Exocyst complex component 4	-
Vitvi10g02244	Vitvi10g02244	chr00	8017058	8017734	+	581	-	- && -	-
Vitvi10g02243	Vitvi10g02243	chr00	8020645	8027624	+	2026	-	- && Q8S9L6.1 RecName: Full=Cysteine-rich receptor-like protein kinase 29; Short=Cysteine-rich RLK29; Flags: Precursor	Pkinase_Tyr
Vitvi10g02242	Vitvi10g02242	chr00	8031478	8033258	+	1272	-	- && Q9T0J1.1 RecName: Full=Cysteine-rich receptor-like protein kinase 26; Short=Cysteine-rich RLK26; Flags: Precursor	-
Vitvi10g02241	Vitvi10g02241	chr00	8038435	8039797	+	1363	-	- && -	-
Vitvi10g02240	Vitvi10g02240	chr00	8046883	8051278	+	1938	-	- && Q39119.2 RecName: Full=Vacuolar-processing enzyme gamma-isozyme; AltName: Full=Asparaginyl endopeptidase gamma-VPE; AltName: Full=Gamma-VPE; Flags: Precursor	NAD_binding_2
Vitvi10g02239	Vitvi10g02239	chr00	8062025	8063561	+	1116	-	- && Q8GYA4.3 RecName: Full=Cysteine-rich receptor-like protein kinase 10; Short=Cysteine-rich RLK10; AltName: Full=Receptor-like protein kinase 4; Flags: Precursor	Pkinase_Tyr
Vitvi10g02238	Vitvi10g02238	chr00	8068524	8082876	+	1728	-	- && O65405.2 RecName: Full=Cysteine-rich receptor-like protein kinase 28; Short=Cysteine-rich RLK28; Flags: Precursor	-
Vitvi10g02237	Vitvi10g02237	chr00	8106053	8107098	+	1046	-	- && Q9ZQ47.1 RecName: Full=Glycine-rich domain-containing protein 1; Short=AtGRDP1	-
Vitvi10g02236	Vitvi10g02236	chr00	8107439	8110618	+	1947	-	- && Q8H0T4.3 RecName: Full=E3 ubiquitin-protein ligase UPL2; Short=Ubiquitin-protein ligase 2; AltName: Full=HECT-type E3 ubiquitin transferase UPL2	-
Vitvi10g02235	Vitvi10g02235	chr00	8117445	8119519	+	900	-	- && Q9M0X5.1 RecName: Full=Cysteine-rich receptor-like protein kinase 25; Short=Cysteine-rich RLK25; Flags: Precursor	-
Vitvi10g02234	Vitvi10g02234	chr00	8119647	8121911	+	999	-	- && Q9ZR08.3 RecName: Full=G-type lectin S-receptor-like serine/threonine-protein kinase At4g03230; Flags: Precursor	Pkinase_Tyr
Vitvi10g02233	Vitvi10g02233	chr00	8129411	8130438	-	527	-	- && -	-
Vitvi00g00338	Vitvi00g00338	chr00	8134978	8135157	-	180	-	- && -	-
Vitvi00g00339	VviTPS53	chr00	8148303	8151275	+	1834	-	- && P0CV94.1 RecName: Full=(3S,6E)-nerolidol synthase 1; Short=FaNES1	-
Vitvi00g01467	VviTPS64	chr00	8157798	8160197	+	1740	-	- && P0CV95.1 RecName: Full=(3S,6E)-nerolidol synthase 2, chloroplastic/mitochondrial; Short=FaNES2; Flags: Precursor	-
Vitvi00g00340	Vitvi00g00340	chr00	8171098	8173052	+	993	-	- && Q9LPZ3.3 RecName: Full=G-type lectin S-receptor-like serine/threonine-protein kinase At1g11410; Flags: Precursor	Pkinase_Tyr
Vitvi00g00341	VviTPS147	chr00	8221997	8223011	+	621	-	- && B9RXW4.1 RecName: Full=Probable terpene synthase 13; Short=RcSeTPS13	-
Vitvi00g01453	VviTPS133	chr00	8224588	8231721	+	534	-	- && P0CV96.1 RecName: Full=(3S,6E)-nerolidol synthase 1, chloroplastic; Short=FvNES1; Flags: Precursor [Fragaria vesca]	-
Vitvi00g01443	VviTPS139	chr00	8235711	8236127	-	303	-	- && B9RXW4.1 RecName: Full=Probable terpene synthase 13; Short=RcSeTPS13	-
Vitvi00g01462	VviTPS54	chr00	8253273	8255688	+	1740	-	- && P0CV96.1 RecName: Full=(3S,6E)-nerolidol synthase 1, chloroplastic; Short=FvNES1; Flags: Precursor [Fragaria vesca]	-
Vitvi00g01444	VviTPS143	chr00	8263263	8263782	+	438	-	- && P0CV94.1 RecName: Full=(3S,6E)-nerolidol synthase 1; Short=FaNES1	-
Vitvi00g01685	Vitvi00g01685	chr00	8266117	8267745	+	81	-	- && -	-
Vitvi00g00342	Vitvi00g00342	chr00	8268022	8270055	+	1179	-	- && Q9LPZ3.3 RecName: Full=G-type lectin S-receptor-like serine/threonine-protein kinase At1g11410; Flags: Precursor	Pkinase_Tyr
Vitvi00g00343	Vitvi00g00343	chr00	8278949	8286911	+	264	-	- && Q9LPZ3.3 RecName: Full=G-type lectin S-receptor-like serine/threonine-protein kinase At1g11410; Flags: Precursor	-
Vitvi07g02902	Vitvi07g02902	chr00	8291182	8333944	+	3225	-	- && Q8LPT3.1 RecName: Full=Membrane protein of ER body-like protein	-
Vitvi07g02903	Vitvi07g02903	chr00	8355954	8356907	-	777	-	- && Q9SE83.2 RecName: Full=Dynamin-2A; AltName: Full=Dynamin-like protein 6; AltName: Full=Dynamin-related protein 2A	-
Vitvi07g02904	Vitvi07g02904	chr00	8368850	8375977	-	1505	-	- && Q8LPT3.1 RecName: Full=Membrane protein of ER body-like protein	-
Vitvi07g02905	Vitvi07g02905	chr00	8386195	8387076	-	491	-	- && -	-
Vitvi07g02906	Vitvi07g02906	chr00	8388035	8389018	-	557	-	- && -	-
Vitvi07g02907	Vitvi07g02907	chr00	8402365	8404982	+	921	-	- && -	-
Vitvi07g02908	Vitvi07g02908	chr00	8405058	8405872	+	630	-	- && -	-
Vitvi07g02909	Vitvi07g02909	chr00	8405964	8408165	+	255	-	- && -	-
Vitvi07g02910	Vitvi07g02910	chr00	8413465	8419617	+	75	-	- && -	-
Vitvi07g02911	Vitvi07g02911	chr00	8425645	8425836	+	192	-	- && Q9LMX7.1 RecName: Full=Cytochrome P450 78A5; AltName: Full=Protein KLUH	-
Vitvi10g02174	VviTPS55	chr00	8443577	8446048	+	1813	-	- && P0CV96.1 RecName: Full=(3S,6E)-nerolidol synthase 1, chloroplastic; Short=FvNES1; Flags: Precursor [Fragaria vesca]	-
Vitvi10g02173	Vitvi10g02173	chr00	8456306	8457649	+	913	-	- && Q9LPZ3.3 RecName: Full=G-type lectin S-receptor-like serine/threonine-protein kinase At1g11410; Flags: Precursor	Pkinase
Vitvi10g02172	Vitvi10g02172	chr00	8469108	8469988	-	480	-	- && -	-
Vitvi10g02171	VviTPS144	chr00	8505888	8506873	+	708	-	- && P0CV94.1 RecName: Full=(3S,6E)-nerolidol synthase 1; Short=FaNES1	-
Vitvi10g02170	VviTPS65	chr00	8510745	8513032	+	1734	-	- && P0CV96.1 RecName: Full=(3S,6E)-nerolidol synthase 1, chloroplastic; Short=FvNES1; Flags: Precursor [Fragaria vesca]	-
Vitvi10g02169	Vitvi10g02169	chr00	8513269	8513956	-	688	-	- && -	-
Vitvi10g02168	Vitvi10g02168	chr00	8520163	8520923	-	543	-	- && Q9LK57.1 RecName: Full=Pentatricopeptide repeat-containing protein At3g13160, mitochondrial; Flags: Precursor	-
Vitvi10g02167	VviTPS56	chr00	8526061	8528399	+	1785	-	- && P0CV96.1 RecName: Full=(3S,6E)-nerolidol synthase 1, chloroplastic; Short=FvNES1; Flags: Precursor [Fragaria vesca]	-
Vitvi10g02166	Vitvi10g02166	chr00	8528577	8529847	-	1271	-	- && Q9LG23.1 RecName: Full=Pentatricopeptide repeat-containing protein At1g55890, mitochondrial; Flags: Precursor	-
Vitvi10g02165	Vitvi10g02165	chr00	8534991	8536556	-	1566	-	- && Q9LK57.1 RecName: Full=Pentatricopeptide repeat-containing protein At3g13160, mitochondrial; Flags: Precursor	-
Vitvi10g02164	Vitvi10g02164	chr00	8537668	8538561	+	615	-	- && O81900.1 RecName: Full=Transcription factor DYT1; AltName: Full=Basic helix-loop-helix protein 22; Short=AtbHLH22; Short=bHLH 22; AltName: Full=Protein DYSFUNCTIONAL TAPETUM 1; AltName: Full=Transcription factor EN 49; AltName: Full=bHLH transcription factor bHLH022	HLH
Vitvi10g02163	Vitvi10g02163	chr00	8539938	8541133	-	814	-	- && -	-
Vitvi10g02162	Vitvi10g02162	chr00	8545008	8545744	-	459	-	- && -	-
Vitvi10g02161	Vitvi10g02161	chr00	8560283	8562900	-	817	-	- && Q6NQE2.1 RecName: Full=Probable NAD(P)H dehydrogenase (quinone) FQR1-like 1	FMN_red
Vitvi10g02160	Vitvi10g02160	chr00	8572758	8573424	+	63	-	- && -	-
Vitvi13g02588	Vitvi13g02588	chr00	8590951	8594008	+	252	-	- && -	-
Vitvi13g02589	Vitvi13g02589	chr00	8625986	8626958	+	894	-	- && Q8W4I7.2 RecName: Full=Calcium-dependent protein kinase 13	-
Vitvi13g02590	Vitvi13g02590	chr00	8630402	8630911	-	509	-	- && -	-
Vitvi13g02591	Vitvi13g02591	chr00	8631302	8631753	-	282	-	- && F4I171.1 RecName: Full=Mediator of RNA polymerase II transcription subunit 15a	-
Vitvi07g02745	Vitvi07g02745	chr00	8719113	8719552	+	440	-	- && B1VKH0.1 RecName: Full=Photosystem II D2 protein; Short=PSII D2 protein; AltName: Full=Photosystem Q(A) protein	-
Vitvi07g02744	Vitvi07g02744	chr00	8724150	8726581	-	408	-	- && -	-
Vitvi07g02743	Vitvi07g02743	chr00	8733554	8733736	+	183	-	- && -	-
Vitvi07g02742	Vitvi07g02742	chr00	8735516	8740773	-	138	-	- && -	-
Vitvi07g02741	Vitvi07g02741	chr00	8761666	8764552	+	1665	-	- && Q0ZIW0.1 RecName: Full=Protein TIC 214; AltName: Full=Translocon at the inner envelope membrane of chloroplasts 214; Short=AtTIC214	-
Vitvi07g02740	Vitvi07g02740	chr00	8781480	8782145	+	297	-	- && -	-
Vitvi07g02739	Vitvi07g02739	chr00	8790554	8791189	+	588	-	- && P10978.1 RecName: Full=Retrovirus-related Pol polyprotein from transposon TNT 1-94; Includes: RecName: Full=Protease; Includes: RecName: Full=Reverse transcriptase; Includes: RecName: Full=Endonuclease	RVT_2
Vitvi07g02738	Vitvi07g02738	chr00	8800595	8800997	+	111	-	- && -	-
Vitvi07g02737	Vitvi07g02737	chr00	8854123	8855004	+	747	-	- && Q9FL92.1 RecName: Full=Probable WRKY transcription factor 16; AltName: Full=WRKY DNA-binding protein 16	NB-ARC
Vitvi07g03180	Vitvi07g03180	chr00	8859992	8866241	+	1330	-	- && -	-
Vitvi07g03181	Vitvi07g03181	chr00	8874966	8875258	-	99	-	- && -	-
Vitvi07g03182	Vitvi07g03182	chr00	8875364	8879004	+	1923	-	- && Q9LRR4.1 RecName: Full=Putative disease resistance RPP13-like protein 1	NB-ARC
Vitvi07g03183	Vitvi07g03183	chr00	8882498	8883911	+	559	-	- && -	-
Vitvi07g03184	Vitvi07g03184	chr00	8884592	8884976	-	212	-	- && -	-
Vitvi07g03185	Vitvi07g03185	chr00	8891224	8891388	+	165	-	- && -	-
Vitvi07g03186	Vitvi07g03186	chr00	8931849	8932151	+	303	-	- && -	-
Vitvi07g03187	Vitvi07g03187	chr00	8940631	8943436	-	63	-	- && -	-
Vitvi07g03188	Vitvi07g03188	chr00	8945462	8948503	+	3042	-	- && Q9LRR4.1 RecName: Full=Putative disease resistance RPP13-like protein 1	NB-ARC
Vitvi07g03189	Vitvi07g03189	chr00	8950254	8953006	+	985	-	- && -	-
Vitvi07g03190	Vitvi07g03190	chr00	8957092	8957699	+	262	-	- && -	-
Vitvi07g03191	Vitvi07g03191	chr00	8965675	8970096	+	2163	-	- && Q9LRR4.1 RecName: Full=Putative disease resistance RPP13-like protein 1	NB-ARC
Vitvi07g03192	Vitvi07g03192	chr00	8976212	8977777	+	1566	-	- && Q9LRR4.1 RecName: Full=Putative disease resistance RPP13-like protein 1	-
Vitvi07g03193	Vitvi07g03193	chr00	8984959	8985114	+	156	-	- && -	-
Vitvi07g03194	Vitvi07g03194	chr00	8994026	8994662	+	453	-	- && -	-
Vitvi03g01885	Vitvi03g01885	chr00	8998590	9005447	-	858	-	- && -	-
Vitvi03g01884	Vitvi03g01884	chr00	9014383	9017752	-	922	-	- && -	-
Vitvi03g01883	Vitvi03g01883	chr00	9057861	9058753	-	315	-	- && Q7DLR9.2 RecName: Full=Proteasome subunit beta type-4; AltName: Full=20S proteasome beta subunit G-1; AltName: Full=Proteasome component H; AltName: Full=Proteasome subunit beta type-7; Flags: Precursor	-
Vitvi03g01882	Vitvi03g01882	chr00	9088343	9088780	+	438	-	- && P0CT34.1 RecName: Full=Transposon Tf2-1 polyprotein; AltName: Full=Retrotransposable element Tf2 155 kDa protein >P0CT35.1 RecName: Full=Transposon Tf2-2 polyprotein; AltName: Full=Retrotransposable element Tf2 155 kDa protein >P0CT37.1 RecName: Full=Transposon Tf2-4 polyprotein; AltName: Full=Retrotransposable element Tf2 155 kDa protein >P0CT40.1 RecName: Full=Transposon Tf2-9 polyprotein;…	RVT_1
Vitvi03g01881	Vitvi03g01881	chr00	9125715	9126514	-	800	-	- && -	-
Vitvi10g02352	Vitvi10g02352	chr00	9133410	9135683	+	370	-	- && Q93VD3.1 RecName: Full=CBL-interacting serine/threonine-protein kinase 23; AltName: Full=Protein LOW-K(+)-SENSITIVE 1; AltName: Full=SNF1-related kinase 3.23; AltName: Full=SOS2-like protein kinase PKS17	-
Vitvi10g02353	Vitvi10g02353	chr00	9135684	9137447	+	351	-	- && Q93VD3.1 RecName: Full=CBL-interacting serine/threonine-protein kinase 23; AltName: Full=Protein LOW-K(+)-SENSITIVE 1; AltName: Full=SNF1-related kinase 3.23; AltName: Full=SOS2-like protein kinase PKS17	-
Vitvi10g02354	Vitvi10g02354	chr00	9137461	9144886	+	1903	-	- && Q9FNZ2.1 RecName: Full=Zinc finger CCCH domain-containing protein 48; Short=AtC3H48; AltName: Full=Zinc finger CCCH domain and WD40 repeat-containing protein 1	-
Vitvi10g02355	Vitvi10g02355	chr00	9196893	9198298	-	120	-	- && -	-
Vitvi10g02356	Vitvi10g02356	chr00	9198695	9199139	+	292	-	- && -	-
Vitvi10g02357	Vitvi10g02357	chr00	9203611	9204467	+	261	-	- && Q9SAJ3.2 RecName: Full=ATP-dependent zinc metalloprotease FTSH 12, chloroplastic; Short=AtFTSH12; Flags: Precursor	-
Vitvi10g02358	Vitvi10g02358	chr00	9210516	9210908	+	393	-	- && -	-
Vitvi10g02359	Vitvi10g02359	chr00	9212362	9213517	-	762	-	- && -	Peptidase_C48
Vitvi10g02360	Vitvi10g02360	chr00	9220766	9221522	-	84	-	- && -	-
Vitvi10g02361	Vitvi10g02361	chr00	9227068	9243379	-	1832	-	- && Q9M1S8.3 RecName: Full=Probable glutamate carboxypeptidase 2; AltName: Full=Probable glutamate carboxypeptidase II	-
Vitvi10g02362	Vitvi10g02362	chr00	9249705	9253269	-	1267	-	- && Q3E875.2 RecName: Full=Uncharacterized Rho GTPase-activating protein At5g61530	RhoGAP
Vitvi10g02363	Vitvi10g02363	chr00	9258727	9259077	-	162	-	- && -	-
Vitvi10g02140	Vitvi10g02140	chr00	9259797	9260954	+	171	-	- && O81905.1 RecName: Full=Receptor-like serine/threonine-protein kinase SD1-8; AltName: Full=Arabidopsis thaliana receptor kinase 3; AltName: Full=S-domain-1 (SD1) receptor kinase 8; Short=SD1-8; Flags: Precursor	-
Vitvi10g02141	Vitvi10g02141	chr00	9268647	9270948	+	1299	-	- && O81833.1 RecName: Full=G-type lectin S-receptor-like serine/threonine-protein kinase SD1-1; AltName: Full=S-domain-1 (SD1) receptor kinase 1; Short=SD1-1; Flags: Precursor	Pkinase_Tyr
Vitvi10g02142	Vitvi10g02142	chr00	9277608	9278809	+	909	-	- && O81833.1 RecName: Full=G-type lectin S-receptor-like serine/threonine-protein kinase SD1-1; AltName: Full=S-domain-1 (SD1) receptor kinase 1; Short=SD1-1; Flags: Precursor	Pkinase_Tyr
Vitvi10g02143	Vitvi10g02143	chr00	9282404	9287026	+	3013	-	- && O81832.4 RecName: Full=G-type lectin S-receptor-like serine/threonine-protein kinase At4g27290; Flags: Precursor	-
Vitvi10g02144	Vitvi10g02144	chr00	9288682	9290222	+	513	-	- && Q9ZR08.3 RecName: Full=G-type lectin S-receptor-like serine/threonine-protein kinase At4g03230; Flags: Precursor	Pkinase
Vitvi10g02145	Vitvi10g02145	chr00	9301392	9301962	+	459	-	- && P58223.1 RecName: Full=KH domain-containing protein At4g18375	-
Vitvi10g02146	Vitvi10g02146	chr00	9305399	9305875	+	477	-	- && Q9ZT07.3 RecName: Full=G-type lectin S-receptor-like serine/threonine-protein kinase RKS1; AltName: Full=Receptor-like protein kinase 1; Flags: Precursor	B_lectin
Vitvi10g02147	Vitvi10g02147	chr00	9317838	9318397	+	560	-	- && -	-
Vitvi10g02148	Vitvi10g02148	chr00	9334143	9335343	+	908	-	- && O81833.1 RecName: Full=G-type lectin S-receptor-like serine/threonine-protein kinase SD1-1; AltName: Full=S-domain-1 (SD1) receptor kinase 1; Short=SD1-1; Flags: Precursor	Pkinase_Tyr
Vitvi10g02149	Vitvi10g02149	chr00	9340285	9343012	+	1149	-	- && O81833.1 RecName: Full=G-type lectin S-receptor-like serine/threonine-protein kinase SD1-1; AltName: Full=S-domain-1 (SD1) receptor kinase 1; Short=SD1-1; Flags: Precursor	Pkinase_Tyr
Vitvi10g02150	Vitvi10g02150	chr00	9351301	9351672	+	372	-	- && -	-
Vitvi10g02151	Vitvi10g02151	chr00	9354781	9358051	+	2025	-	- && Q9LPZ3.3 RecName: Full=G-type lectin S-receptor-like serine/threonine-protein kinase At1g11410; Flags: Precursor	Pkinase_Tyr
Vitvi10g02152	Vitvi10g02152	chr00	9363486	9381970	+	4387	-	- && Q9ZT07.3 RecName: Full=G-type lectin S-receptor-like serine/threonine-protein kinase RKS1; AltName: Full=Receptor-like protein kinase 1; Flags: Precursor	Pkinase_Tyr
Vitvi02g01792	Vitvi02g01792	chr00	9404898	9405492	-	595	-	- && Q8VZ17.2 RecName: Full=Histone-lysine N-methyltransferase, H3 lysine-9 specific SUVH6; AltName: Full=Histone H3-K9 methyltransferase 6; Short=H3-K9-HMTase 6; AltName: Full=Protein SET DOMAIN GROUP 23; AltName: Full=Suppressor of variegation 3-9 homolog protein 6; Short=Su(var)3-9 homolog protein 6	SET
Vitvi02g01793	Vitvi02g01793	chr00	9406179	9407763	-	1177	-	- && -	-
Vitvi02g01794	Vitvi02g01794	chr00	9412849	9414632	+	1311	-	- && -	-
Vitvi02g01795	Vitvi02g01795	chr00	9419463	9424492	-	1640	-	- && Q8W4H1.1 RecName: Full=GATA transcription factor 26	-
Vitvi02g01796	Vitvi02g01796	chr00	9444861	9446958	-	789	-	- && -	-
Vitvi02g01797	Vitvi02g01797	chr00	9468206	9468649	+	336	-	- && -	-
Vitvi02g01798	Vitvi02g01798	chr00	9468650	9472896	+	1196	-	- && Q9LVU1.1 RecName: Full=Vesicle-associated protein 2-1; AltName: Full=Plant VAP homolog 21; Short=AtPVA21; AltName: Full=VAMP-associated protein 2-1; Contains: RecName: Full=Vesicle-associated protein 2-1, N-terminally processed	Motile_Sperm
Vitvi02g01799	Vitvi02g01799	chr00	9488443	9489406	+	786	-	- && -	-
Vitvi02g01800	Vitvi02g01800	chr00	9490540	9492095	-	1556	-	- && -	-
Vitvi02g01801	Vitvi02g01801	chr00	9496163	9496311	-	69	-	- && -	-
Vitvi02g01802	Vitvi02g01802	chr00	9496600	9496773	+	174	-	- && -	-
Vitvi02g01803	Vitvi02g01803	chr00	9510268	9513139	+	1494	-	- && -	-
Vitvi18g03368	Vitvi18g03368	chr00	9514156	9524752	+	1543	-	- && -	-
Vitvi18g03367	Vitvi18g03367	chr00	9548226	9554007	-	2775	-	- && Q40392.1 RecName: Full=TMV resistance protein N	TIR
Vitvi18g03366	Vitvi18g03366	chr00	9558819	9560508	-	1598	-	- && O48573.1 RecName: Full=Disease resistance protein LAZ5; AltName: Full=Protein LAZARUS 5; AltName: Full=Protein TOLERANCE TO TOBACCO RINGSPOT VIRUS 1	-
Vitvi18g03365	Vitvi18g03365	chr00	9561384	9564810	-	1167	-	- && Q40392.1 RecName: Full=TMV resistance protein N	NB-ARC
Vitvi18g03364	Vitvi18g03364	chr00	9569907	9570204	-	210	-	- && O23530.4 RecName: Full=Protein SUPPRESSOR OF npr1-1, CONSTITUTIVE 1; Short=AtSNC1; AltName: Full=Disease resistance RPP5-like protein	-
Vitvi18g03363	Vitvi18g03363	chr00	9576925	9578032	-	1108	-	- && -	-
Vitvi18g03362	Vitvi18g03362	chr00	9580925	9581589	-	665	-	- && Q40392.1 RecName: Full=TMV resistance protein N	TIR
Vitvi18g03361	Vitvi18g03361	chr00	9600340	9600519	+	180	-	- && -	-
Vitvi18g03360	Vitvi18g03360	chr00	9618093	9619495	-	820	-	- && O82702.1 RecName: Full=V-type proton ATPase subunit G 1; Short=V-ATPase subunit G 1; AltName: Full=Vacuolar proton pump subunit G 1	-
Vitvi18g03359	Vitvi18g03359	chr00	9620595	9633062	+	383	-	- && -	-
Vitvi18g03358	Vitvi18g03358	chr00	9634920	9637399	-	2328	-	- && O48573.1 RecName: Full=Disease resistance protein LAZ5; AltName: Full=Protein LAZARUS 5; AltName: Full=Protein TOLERANCE TO TOBACCO RINGSPOT VIRUS 1	-
Vitvi16g02116	Vitvi16g02116	chr00	9639673	9640365	-	693	-	- && -	-
Vitvi16g02117	Vitvi16g02117	chr00	9641151	9645520	+	1716	-	- && Q9FF31.1 RecName: Full=LEAF RUST 10 DISEASE-RESISTANCE LOCUS RECEPTOR-LIKE PROTEIN KINASE-like 2.1; AltName: Full=Probable receptor-like serine/threonine-protein kinase LRK10L-2.1; Flags: Precursor	Pkinase
Vitvi16g02118	Vitvi16g02118	chr00	9670623	9671170	+	435	-	- && -	-
Vitvi16g02119	Vitvi16g02119	chr00	9675481	9678650	-	1618	-	- && P93604.1 RecName: Full=Rust resistance kinase Lr10; AltName: Full=Probable receptor-like serine/threonine-protein kinase LRK10; Flags: Precursor	Pkinase
Vitvi16g02120	Vitvi16g02120	chr00	9682756	9683281	-	526	-	- && -	-
Vitvi16g02121	Vitvi16g02121	chr00	9698009	9699234	+	1226	-	- && Q9FF31.1 RecName: Full=LEAF RUST 10 DISEASE-RESISTANCE LOCUS RECEPTOR-LIKE PROTEIN KINASE-like 2.1; AltName: Full=Probable receptor-like serine/threonine-protein kinase LRK10L-2.1; Flags: Precursor	Pkinase
Vitvi16g02122	Vitvi16g02122	chr00	9719726	9720831	-	717	-	- && -	-
Vitvi16g02123	Vitvi16g02123	chr00	9721262	9724717	+	2362	-	- && Q9FF31.1 RecName: Full=LEAF RUST 10 DISEASE-RESISTANCE LOCUS RECEPTOR-LIKE PROTEIN KINASE-like 2.1; AltName: Full=Probable receptor-like serine/threonine-protein kinase LRK10L-2.1; Flags: Precursor	Pkinase
Vitvi16g02124	Vitvi16g02124	chr00	9747786	9748541	+	756	-	- && P93604.1 RecName: Full=Rust resistance kinase Lr10; AltName: Full=Probable receptor-like serine/threonine-protein kinase LRK10; Flags: Precursor	Pkinase
Vitvi02g01724	Vitvi02g01724	chr00	9755410	9756626	-	378	-	- && O65202.1 RecName: Full=Peroxisomal acyl-coenzyme A oxidase 1; Short=AOX 1; AltName: Full=Long-chain acyl-CoA oxidase; Short=AtCX1	-
Vitvi02g01723	Vitvi02g01723	chr00	9774230	9799008	+	3354	-	- && Q84JU6.1 RecName: Full=E3 ubiquitin-protein ligase HOS1; AltName: Full=Protein HIGH EXPRESSION OF OSMOTICALLY RESPONSIVE GENE 1; AltName: Full=RING finger protein HOS1	-
Vitvi02g01722	Vitvi02g01722	chr00	9800310	9808120	+	853	-	- && Q76NT9.1 RecName: Full=1-aminocyclopropane-1-carboxylate oxidase; Short=ACC oxidase; Short=Ddaco; AltName: Full=Ethylene-forming enzyme; Short=EFE >A6BM06.1 RecName: Full=1-aminocyclopropane-1-carboxylate oxidase; Short=ACC oxidase; Short=Dmaco; AltName: Full=Ethylene-forming enzyme; Short=EFE	-
Vitvi02g01721	Vitvi02g01721	chr00	9810124	9814242	+	1327	-	- && Q2V9B0.1 RecName: Full=Transcription factor MYB1R1; AltName: Full=Myb-related protein R1; Short=StMYB1R-1	Myb_DNA-binding
Vitvi02g01720	Vitvi02g01720	chr00	9815587	9818108	+	1449	-	- && -	-
Vitvi02g01719	Vitvi02g01719	chr00	9829512	9830122	-	72	-	- && -	-
Vitvi02g01718	Vitvi02g01718	chr00	9836723	9841015	+	3439	-	- && -	-
Vitvi02g01717	Vitvi02g01717	chr00	9860195	9862306	+	1356	-	- && Q05466.1 RecName: Full=Homeobox-leucine zipper protein HAT4; AltName: Full=HD-ZIP protein ATHB-2; AltName: Full=Homeodomain transcription factor ATHB-2; AltName: Full=Homeodomain-leucine zipper protein HAT4; Short=HD-ZIP protein 4	HD-ZIP_N
Vitvi02g01716	Vitvi02g01716	chr00	9864923	9867630	-	2708	-	- && -	-
Vitvi04g02296	Vitvi04g02296	chr00	9869853	9871680	+	1295	-	- && Q54I39.1 RecName: Full=IST1-like protein	-
Vitvi04g02295	Vitvi04g02295	chr00	9873543	9875879	+	1582	-	- && Q9SX98.1 RecName: Full=Lysine histidine transporter-like 8; AltName: Full=Amino acid transporter-like protein 1	Aa_trans
Vitvi04g02294	Vitvi04g02294	chr00	9876936	9877719	+	591	-	- && Q9SX98.1 RecName: Full=Lysine histidine transporter-like 8; AltName: Full=Amino acid transporter-like protein 1	-
Vitvi04g02293	Vitvi04g02293	chr00	9878811	9879184	+	374	-	- && -	-
Vitvi04g02292	Vitvi04g02292	chr00	9879351	9895304	-	1171	-	- && Q7XA86.1 RecName: Full=Protein S-acyltransferase 10; AltName: Full=Probable palmitoyltransferase At3g51390; AltName: Full=Zinc finger DHHC domain-containing protein At3g51390	-
Vitvi04g02291	Vitvi04g02291	chr00	9899060	9899436	+	153	-	- && -	-
Vitvi04g02290	Vitvi04g02290	chr00	9899511	9901265	-	1755	-	- && -	-
Vitvi16g02115	Vitvi16g02115	chr00	9988020	9988553	+	534	-	- && Q9XID3.1 RecName: Full=G-type lectin S-receptor-like serine/threonine-protein kinase At1g34300; Flags: Precursor	-
Vitvi16g02114	Vitvi16g02114	chr00	9999309	10000180	-	135	-	- && -	-
Vitvi16g02113	Vitvi16g02113	chr00	10000518	10004421	+	1014	-	- && F4KA51.2 RecName: Full=LEAF RUST 10 DISEASE-RESISTANCE LOCUS RECEPTOR-LIKE PROTEIN KINASE-like 2.3; AltName: Full=Probable receptor-like serine/threonine-protein kinase LRK10L-2.3; Flags: Precursor	Pkinase
Vitvi16g02112	Vitvi16g02112	chr00	10007456	10011018	-	2023	-	- && P93604.1 RecName: Full=Rust resistance kinase Lr10; AltName: Full=Probable receptor-like serine/threonine-protein kinase LRK10; Flags: Precursor	Pkinase
Vitvi16g02111	Vitvi16g02111	chr00	10012932	10016862	+	2178	-	- && Q9FF31.1 RecName: Full=LEAF RUST 10 DISEASE-RESISTANCE LOCUS RECEPTOR-LIKE PROTEIN KINASE-like 2.1; AltName: Full=Probable receptor-like serine/threonine-protein kinase LRK10L-2.1; Flags: Precursor	Pkinase
Vitvi16g02110	Vitvi16g02110	chr00	10024428	10025592	+	63	-	- && -	-
Vitvi16g02109	Vitvi16g02109	chr00	10033042	10040349	-	1827	-	- && P93604.1 RecName: Full=Rust resistance kinase Lr10; AltName: Full=Probable receptor-like serine/threonine-protein kinase LRK10; Flags: Precursor	Pkinase
Vitvi16g02108	Vitvi16g02108	chr00	10041344	10043342	+	1372	-	- && Q9FF31.1 RecName: Full=LEAF RUST 10 DISEASE-RESISTANCE LOCUS RECEPTOR-LIKE PROTEIN KINASE-like 2.1; AltName: Full=Probable receptor-like serine/threonine-protein kinase LRK10L-2.1; Flags: Precursor	Pkinase
Vitvi16g02107	Vitvi16g02107	chr00	10044722	10046039	-	356	-	- && Q8L7R3.1 RecName: Full=Lysophospholipid acyltransferase LPEAT1; AltName: Full=Lysophosphatidylethanolamine acyltransferase 1; Short=AtLPEAT1	-
Vitvi16g02106	Vitvi16g02106	chr00	10047279	10066999	-	108	-	- && -	-
Vitvi16g02105	Vitvi16g02105	chr00	10067490	10070170	-	2044	-	- && P93604.1 RecName: Full=Rust resistance kinase Lr10; AltName: Full=Probable receptor-like serine/threonine-protein kinase LRK10; Flags: Precursor	Pkinase
Vitvi16g02104	Vitvi16g02104	chr00	10075256	10077738	+	2019	-	- && P93604.1 RecName: Full=Rust resistance kinase Lr10; AltName: Full=Probable receptor-like serine/threonine-protein kinase LRK10; Flags: Precursor	Pkinase
Vitvi16g02103	Vitvi16g02103	chr00	10088743	10088937	+	195	-	- && Q9SRU2.2 RecName: Full=Auxin transport protein BIG; AltName: Full=Protein ATTENUATED SHADE AVOIDANCE 1; AltName: Full=Protein CORYMBOSA1; AltName: Full=Protein DARK OVER-EXPRESSION OF CAB 1; AltName: Full=Protein LOW PHOSPHATE-RESISTANT ROOT 1; AltName: Full=Protein TRANSPORT INHIBITOR RESPONSE 3; AltName: Full=Protein UMBRELLA 1	-
Vitvi13g02578	Vitvi13g02578	chr00	10114970	10115631	+	312	-	- && -	zf-CCHC
Vitvi13g02579	Vitvi13g02579	chr00	10116014	10116504	+	345	-	- && Q42510.1 RecName: Full=ARF guanine-nucleotide exchange factor GNOM; AltName: Full=Pattern formation protein EMB30; AltName: Full=Protein EMBRYO DEFECTIVE 30; AltName: Full=Protein MIZU-KUSSEI2; AltName: Full=Protein VASCULAR NETWORK 7	Sec7
Vitvi13g02580	Vitvi13g02580	chr00	10117229	10118068	+	651	-	- && Q6DW76.1 RecName: Full=Digalactosyldiacylglycerol synthase 1, chloroplastic; Flags: Precursor	-
Vitvi13g02581	Vitvi13g02581	chr00	10126775	10132509	-	128	-	- && -	-
Vitvi13g02582	Vitvi13g02582	chr00	10133234	10133780	+	399	-	- && O81160.1 RecName: Full=Arginine decarboxylase; Short=ADC; Short=ARGDC	-
Vitvi13g02583	Vitvi13g02583	chr00	10140273	10141863	+	659	-	- && -	-
Vitvi13g02584	Vitvi13g02584	chr00	10162395	10162844	-	365	-	- && -	-
Vitvi02g01791	Vitvi02g01791	chr00	10198469	10199212	-	744	-	- && -	-
Vitvi02g01790	Vitvi02g01790	chr00	10204426	10226122	+	3367	-	- && O82175.1 RecName: Full=Histone-lysine N-methyltransferase, H3 lysine-9 specific SUVH5; AltName: Full=Histone H3-K9 methyltransferase 5; Short=H3-K9-HMTase 5; AltName: Full=Protein SET DOMAIN GROUP 9; AltName: Full=Suppressor of variegation 3-9 homolog protein 5; Short=Su(var)3-9 homolog protein 5	Pre-SET
Vitvi02g01789	Vitvi02g01789	chr00	10235423	10236918	-	480	-	- && Q8LB10.1 RecName: Full=ATP-dependent Clp protease proteolytic subunit-related protein 4, chloroplastic; Short=ClpR4; AltName: Full=Protein HAPPY ON NORFLURAZON 5; Flags: Precursor	-
Vitvi02g01788	Vitvi02g01788	chr00	10241276	10242908	-	1043	-	- && O23547.2 RecName: Full=Expansin-like B1; Short=At-EXPR1; Short=AtEXLB1; Short=AtEXPR1; AltName: Full=Ath-ExpBeta-3.1; Flags: Precursor	-
Vitvi02g01787	Vitvi02g01787	chr00	10248954	10250164	-	1059	-	- && -	-
Vitvi02g01786	Vitvi02g01786	chr00	10251732	10260108	-	812	-	- && Q8LB10.1 RecName: Full=ATP-dependent Clp protease proteolytic subunit-related protein 4, chloroplastic; Short=ClpR4; AltName: Full=Protein HAPPY ON NORFLURAZON 5; Flags: Precursor	-
Vitvi02g01785	Vitvi02g01785	chr00	10261504	10261674	+	171	-	- && -	-
Vitvi02g01784	Vitvi02g01784	chr00	10267559	10269188	-	974	-	- && O23547.2 RecName: Full=Expansin-like B1; Short=At-EXPR1; Short=AtEXLB1; Short=AtEXPR1; AltName: Full=Ath-ExpBeta-3.1; Flags: Precursor	-
Vitvi02g01783	Vitvi02g01783	chr00	10271031	10271276	-	246	-	- && -	-
Vitvi03g01899	Vitvi03g01899	chr00	10405413	10406929	-	90	-	- && -	-
Vitvi14g03118	Vitvi14g03118	chr00	10419129	10422784	+	3656	-	- && -	LRRNT_2
Vitvi14g03117	Vitvi14g03117	chr00	10427400	10427890	-	491	-	- && P92941.2 RecName: Full=Chloride channel protein CLC-a; Short=AtCLC-a; AltName: Full=CBS domain-containing protein CBSCLC5	-
Vitvi14g03116	Vitvi14g03116	chr00	10434036	10438844	+	1866	-	- && Q9XIQ7.1 RecName: Full=Probable folate-biopterin transporter 7	-
Vitvi14g03115	Vitvi14g03115	chr00	10444096	10449976	+	1421	-	- && -	LRRNT_2
Vitvi14g03114	Vitvi14g03114	chr00	10458678	10459280	+	531	-	- && -	LRRNT_2
Vitvi14g03113	Vitvi14g03113	chr00	10460348	10467030	+	231	-	- && -	-
Vitvi14g03112	Vitvi14g03112	chr00	10469918	10471000	+	1083	-	- && -	-
Vitvi14g03111	Vitvi14g03111	chr00	10470937	10472166	+	1230	-	- && -	-
Vitvi14g03110	Vitvi14g03110	chr00	10487738	10490767	-	3030	-	- && -	LRRNT_2
Vitvi14g03109	Vitvi14g03109	chr00	10491395	10492339	+	945	-	- && -	-
Vitvi14g03108	Vitvi14g03108	chr00	10504222	10504578	+	357	-	- && P92942.1 RecName: Full=Chloride channel protein CLC-b; Short=AtCLC-b; AltName: Full=CBS domain-containing protein CBSCLC7	-
Vitvi14g03107	Vitvi14g03107	chr00	10508502	10509886	-	774	-	- && -	-
Vitvi00g01764	Vitvi00g01764	chr00	10520274	10522296	+	788	-	- && -	-
Vitvi00g01765	Vitvi00g01765	chr00	10566180	10568912	+	626	-	- && Q3E875.2 RecName: Full=Uncharacterized Rho GTPase-activating protein At5g61530	-
Vitvi00g00441	Vitvi00g00441	chr00	10570797	10571264	-	468	-	- && -	Chromo
Vitvi00g00442	Vitvi00g00442	chr00	10573646	10575285	-	1554	-	- && -	Retrotrans_gag
Vitvi00g01766	Vitvi00g01766	chr00	10577111	10577448	+	226	-	- && Q9FN08.1 RecName: Full=Beta-galactosidase 10; Short=Lactase 10; Flags: Precursor	-
Vitvi00g00443	Vitvi00g00443	chr00	10580940	10587159	+	1186	-	- && Q9M1S8.3 RecName: Full=Probable glutamate carboxypeptidase 2; AltName: Full=Probable glutamate carboxypeptidase II	-
Vitvi00g01767	Vitvi00g01767	chr00	10590336	10590913	+	240	-	- && -	-
Vitvi00g01768	Vitvi00g01768	chr00	10729498	10729861	-	213	-	- && -	-
Vitvi00g00444	Vitvi00g00444	chr00	10732153	10738373	-	1197	-	- && Q9M1S8.3 RecName: Full=Probable glutamate carboxypeptidase 2; AltName: Full=Probable glutamate carboxypeptidase II	-
Vitvi00g00446	Vitvi00g00446	chr00	10745136	10746143	+	108	-	- && -	-
Vitvi00g00447	Vitvi00g00447	chr00	10747198	10749969	-	492	-	- && Q39769.1 RecName: Full=Glyceraldehyde-3-phosphate dehydrogenase, cytosolic	-
Vitvi00g01769	Vitvi00g01769	chr00	10750287	10751830	-	225	-	- && -	-
Vitvi00g00448	Vitvi00g00448	chr00	10768405	10772094	-	63	-	- && -	-
Vitvi00g00449	Vitvi00g00449	chr00	10786906	10787091	+	186	-	- && Q43593.1 RecName: Full=Stearoyl-[acyl-carrier-protein] 9-desaturase, chloroplastic; Short=Stearoyl-ACP desaturase; AltName: Full=Acyl-[acyl-carrier-protein] desaturase; Flags: Precursor	-
Vitvi00g00450	Vitvi00g00450	chr00	10798244	10799078	-	354	-	- && -	-
Vitvi01g02304	Vitvi01g02304	chr00	10801528	10808485	-	3676	-	- && P93308.1 RecName: Full=Uncharacterized mitochondrial protein AtMg00530; AltName: Full=ORF109	-
Vitvi01g02305	Vitvi01g02305	chr00	10828460	10829664	-	780	-	- && P60498.1 RecName: Full=NADH-ubiquinone oxidoreductase chain 6; AltName: Full=NADH dehydrogenase subunit 6	-
Vitvi01g02306	Vitvi01g02306	chr00	10838544	10843882	+	530	-	- && Q85FJ2.2 RecName: Full=Cytochrome b6-f complex subunit 4; AltName: Full=17 kDa polypeptide	-
Vitvi01g02307	Vitvi01g02307	chr00	10852233	10854511	+	1670	-	- && Q0ZJ13.1 RecName: Full=ATP synthase subunit beta, chloroplastic; AltName: Full=ATP synthase F1 sector subunit beta; AltName: Full=F-ATPase subunit beta	ATP-synt_ab_N
Vitvi01g02308	Vitvi01g02308	chr00	10854512	10854764	+	215	-	- && -	-
Vitvi01g02309	Vitvi01g02309	chr00	10854765	10857568	+	2177	-	- && -	-
Vitvi01g02310	Vitvi01g02310	chr00	10857569	10859575	+	1919	-	- && -	-
Vitvi01g02311	Vitvi01g02311	chr00	10869407	10871868	+	219	-	- && -	-
Vitvi01g02312	Vitvi01g02312	chr00	10871924	10873883	-	1960	-	- && Q7YJV9.1 RecName: Full=Photosystem II reaction center protein J; Short=PSII-J >Q06GY3.1 RecName: Full=Photosystem II reaction center protein J; Short=PSII-J >Q09G32.1 RecName: Full=Photosystem II reaction center protein J; Short=PSII-J >A6MMD6.1 RecName: Full=Photosystem II reaction center protein J; Short=PSII-J >A6MMM1.1 RecName: Full=Photosystem II reaction center protein J; Short=PSII-J	-
Vitvi01g02313	Vitvi01g02313	chr00	10873884	10874467	+	96	-	- && -	-
Vitvi01g02314	Vitvi01g02314	chr00	10876246	10878771	-	2085	-	- && Q04647.1 RecName: Full=Probable cytochrome c biosynthesis protein	-
Vitvi01g02315	Vitvi01g02315	chr00	10879246	10880908	-	1142	-	- && Q36450.1 RecName: Full=NADH dehydrogenase [ubiquinone] iron-sulfur protein 2; AltName: Full=NADH dehydrogenase subunit 7 (mitochondrion) [Nicotiana sylvestris]	-
Vitvi01g02316	Vitvi01g02316	chr00	10880909	10881162	-	254	-	- && -	-
Vitvi01g02317	Vitvi01g02317	chr00	10881163	10884766	-	2086	-	- && Q36450.1 RecName: Full=NADH dehydrogenase [ubiquinone] iron-sulfur protein 2; AltName: Full=NADH dehydrogenase subunit 7 (mitochondrion) [Nicotiana sylvestris]	-
Vitvi01g02318	Vitvi01g02318	chr00	10885717	10886760	-	1044	-	- && Q36450.1 RecName: Full=NADH dehydrogenase [ubiquinone] iron-sulfur protein 2; AltName: Full=NADH dehydrogenase subunit 7 (mitochondrion) [Nicotiana sylvestris]	-
Vitvi07g02735	Vitvi07g02735	chr00	10909393	10910036	+	644	-	- && F4KHH8.1 RecName: Full=Disease resistance protein RPS6; AltName: Full=Resistance to Pseudomonas syringae 6	TIR
Vitvi07g02734	Vitvi07g02734	chr00	10912069	10913217	+	1071	-	- && Q9C7X0.1 RecName: Full=Disease resistance protein ADR2; AltName: Full=Protein ACTIVATED DISEASE RESISTANCE 2; AltName: Full=Protein WHITE RUST RESISTANCE 4	-
Vitvi07g02733	Vitvi07g02733	chr00	10955945	10956118	-	174	-	- && -	-
Vitvi07g02732	Vitvi07g02732	chr00	10963302	10964614	+	918	-	- && Q9LW83.2 RecName: Full=G-type lectin S-receptor-like serine/threonine-protein kinase CES101; AltName: Full=Protein CALLUS EXPRESSION OF RBCS 101; Flags: Precursor	Pkinase_Tyr
Vitvi07g02731	Vitvi07g02731	chr00	10974822	10975004	-	183	-	- && -	-
Vitvi07g02730	Vitvi07g02730	chr00	10978872	10980497	+	1626	-	- && Q9LRR4.1 RecName: Full=Putative disease resistance RPP13-like protein 1	NB-ARC
Vitvi07g02729	Vitvi07g02729	chr00	10980929	10982090	+	1085	-	- && Q9LRR5.1 RecName: Full=Putative disease resistance protein At3g14460	-
Vitvi17g01694	Vitvi17g01694	chr00	10987476	10988926	-	87	-	- && -	-
Vitvi17g01695	Vitvi17g01695	chr00	11004238	11004489	+	204	-	- && Q42510.1 RecName: Full=ARF guanine-nucleotide exchange factor GNOM; AltName: Full=Pattern formation protein EMB30; AltName: Full=Protein EMBRYO DEFECTIVE 30; AltName: Full=Protein MIZU-KUSSEI2; AltName: Full=Protein VASCULAR NETWORK 7	-
Vitvi17g01696	Vitvi17g01696	chr00	11005499	11006321	+	708	-	- && Q6DW76.1 RecName: Full=Digalactosyldiacylglycerol synthase 1, chloroplastic; Flags: Precursor	-
Vitvi17g01697	Vitvi17g01697	chr00	11025003	11025850	+	630	-	- && Q39827.1 RecName: Full=Arginine decarboxylase; Short=ADC; Short=ARGDC	-
Vitvi17g01698	Vitvi17g01698	chr00	11026452	11026628	-	177	-	- && -	-
Vitvi17g01699	Vitvi17g01699	chr00	11036531	11049824	+	137	-	- && -	-
Vitvi07g02948	Vitvi07g02948	chr00	11075380	11080454	+	1696	-	- && -	-
Vitvi07g02949	Vitvi07g02949	chr00	11084498	11084900	+	403	-	- && -	-
Vitvi07g02950	Vitvi07g02950	chr00	11089188	11090168	+	981	-	- && -	MFS_1
Vitvi07g02951	Vitvi07g02951	chr00	11095827	11097285	-	1459	-	- && -	-
Vitvi07g02952	Vitvi07g02952	chr00	11097988	11099694	+	66	-	- && -	-
Vitvi07g02953	Vitvi07g02953	chr00	11110945	11111579	-	535	-	- && P49199.2 RecName: Full=40S ribosomal protein S8	-
Vitvi07g02954	Vitvi07g02954	chr00	11117101	11122304	-	599	-	- && -	-
Vitvi07g02955	Vitvi07g02955	chr00	11127438	11136371	+	1358	-	- && Q6P7N4.1 RecName: Full=Embryonic stem cell-specific 5-hydroxymethylcytosine-binding protein; Short=ES cell-specific 5hmC-binding protein; AltName: Full=Putative peptidase SRAPD1; AltName: Full=SRAP domain-containing protein 1	-
Vitvi07g02956	Vitvi07g02956	chr00	11136639	11137015	-	377	-	- && -	-
Vitvi07g02957	Vitvi07g02957	chr00	11150270	11151124	-	497	-	- && Q91VC0.1 RecName: Full=dCTP pyrophosphatase 1; AltName: Full=Deoxycytidine-triphosphatase 1; Short=dCTPase 1; AltName: Full=RS21-C6; AltName: Full=XTP3-transactivated gene A protein homolog	-
Vitvi07g02988	Vitvi07g02988	chr00	11254496	11255776	+	1281	-	- && -	Exo_endo_phos
Vitvi07g02989	Vitvi07g02989	chr00	11259074	11278679	+	804	-	- && Q8L7S6.1 RecName: Full=Beta-hexosaminidase 3; AltName: Full=Beta-GlcNAcase 3; AltName: Full=Beta-N-acetylhexosaminidase 3; AltName: Full=Beta-hexosaminidase 1; Short=AtHEX1; AltName: Full=N-acetyl-beta-glucosaminidase 3; Flags: Precursor	Glyco_hydro_20
Vitvi07g02990	Vitvi07g02990	chr00	11278849	11282220	-	2355	-	- && Q7XUK4.2 RecName: Full=Endoglucanase 12; AltName: Full=Endo-1,4-beta glucanase 12; AltName: Full=OsGLU3	-
Vitvi07g02991	Vitvi07g02991	chr00	11286161	11291726	+	1096	-	- && Q5I0K7.1 RecName: Full=UDP-N-acetylglucosamine transferase subunit ALG13 homolog; AltName: Full=Glycosyltransferase 28 domain-containing protein 1	-
Vitvi07g02992	Vitvi07g02992	chr00	11293037	11308700	+	3956	-	- && Q9Z160.3 RecName: Full=Conserved oligomeric Golgi complex subunit 1; Short=COG complex subunit 1; AltName: Full=Component of oligomeric Golgi complex 1; AltName: Full=Low density lipoprotein receptor defect B-complementing protein	-
Vitvi07g02993	Vitvi07g02993	chr00	11326893	11330106	+	1516	-	- && O04479.1 RecName: Full=LOB domain-containing protein 6; AltName: Full=Protein ASYMMETRIC LEAVES 2	-
Vitvi02g01736	Vitvi02g01736	chr00	11335994	11340748	+	1644	-	- && Q9ZQP1.2 RecName: Full=Putative dual specificity protein phosphatase DSP8	DSPc
Vitvi02g01735	Vitvi02g01735	chr00	11342481	11350488	-	3085	-	- && O94264.1 RecName: Full=Uncharacterized RING finger protein P8B7.15c	-
Vitvi02g01734	Vitvi02g01734	chr00	11356059	11364037	-	1034	-	- && -	-
Vitvi02g01733	VviMYBPAL1	chr00	11365415	11371882	+	2037	-	- && Q9FFN2.2 RecName: Full=Probable glycosyltransferase At5g03795	-
Vitvi02g01732	Vitvi02g01732	chr00	11371761	11373835	-	825	-	- && P10290.1 RecName: Full=Anthocyanin regulatory C1 protein	Myb_DNA-binding
Vitvi02g01731	Vitvi02g01731	chr00	11386906	11390633	-	1435	-	- && -	-
Vitvi02g01730	Vitvi02g01730	chr00	11407158	11408355	-	1165	-	- && Q9SUK8.1 RecName: Full=Ethylene-responsive transcription factor ERF039	AP2
Vitvi02g01729	Vitvi02g01729	chr00	11417044	11417894	-	851	-	- && Q9SUK8.1 RecName: Full=Ethylene-responsive transcription factor ERF039	AP2
Vitvi00g01786	Vitvi00g01786	chr00	11427748	11429309	+	1562	-	- && Q9LNJ9.2 RecName: Full=Bifunctional fucokinase/fucose pyrophosphorylase; Short=AtFKGP; Includes: RecName: Full=L-fucokinase; Includes: RecName: Full=Fucose-1-phosphate guanylyltransferase; AltName: Full=GDP-fucose pyrophosphorylase	-
Vitvi00g01787	Vitvi00g01787	chr00	11431053	11431262	-	210	-	- && -	-
Vitvi00g00491	Vitvi00g00491	chr00	11452176	11454062	-	687	-	- && Q8RWQ4.1 RecName: Full=Rho GTPase-activating protein 7; AltName: Full=Rho-type GTPase-activating protein 7	malic
Vitvi00g00492	Vitvi00g00492	chr00	11455369	11456425	-	696	-	- && Q9LF27.1 RecName: Full=Ribosome biogenesis protein WDR12 homolog; AltName: Full=Pescadillo-interacting protein 2; Short=AtPEIP2	-
Vitvi00g00493	Vitvi00g00493	chr00	11456498	11456656	+	159	-	- && Q9T0I6.2 RecName: Full=Pre-mRNA-processing-splicing factor 8B; AltName: Full=PRP8 homolog B; Short=AtPRP8B	-
Vitvi00g00494	Vitvi00g00494	chr00	11461600	11463353	-	603	-	- && O65570.1 RecName: Full=Villin-4	-
Vitvi00g00495	Vitvi00g00495	chr00	11464317	11464976	+	180	-	- && -	-
Vitvi00g00496	Vitvi00g00496	chr00	11483582	11491925	+	366	-	- && -	-
Vitvi03g01880	Vitvi03g01880	chr00	11525298	11526256	-	318	-	- && -	-
Vitvi03g01879	Vitvi03g01879	chr00	11554098	11554298	+	201	-	- && -	-
Vitvi03g01878	Vitvi03g01878	chr00	11567816	11568073	+	258	-	- && -	-
Vitvi03g01877	Vitvi03g01877	chr00	11573936	11574682	-	747	-	- && -	-
Vitvi02g01819	Vitvi02g01819	chr00	11636535	11636936	-	267	-	- && Q0WUI9.1 RecName: Full=Probable alpha,alpha-trehalose-phosphate synthase [UDP-forming] 8; AltName: Full=Trehalose-6-phosphate synthase 8; Short=AtTPS8	-
Vitvi02g01818	Vitvi02g01818	chr00	11638608	11639945	-	912	-	- && Q9SRU2.2 RecName: Full=Auxin transport protein BIG; AltName: Full=Protein ATTENUATED SHADE AVOIDANCE 1; AltName: Full=Protein CORYMBOSA1; AltName: Full=Protein DARK OVER-EXPRESSION OF CAB 1; AltName: Full=Protein LOW PHOSPHATE-RESISTANT ROOT 1; AltName: Full=Protein TRANSPORT INHIBITOR RESPONSE 3; AltName: Full=Protein UMBRELLA 1	-
Vitvi10g02329	Vitvi10g02329	chr00	11676822	11681962	-	177	-	- && -	-
Vitvi10g02328	Vitvi10g02328	chr00	11688677	11689572	-	896	-	- && -	-
Vitvi10g02327	Vitvi10g02327	chr00	11692759	11693656	-	342	-	- && Q9LSQ6.1 RecName: Full=Calcium-binding protein PBP1; AltName: Full=KIC-related protein 2; AltName: Full=PINOID-binding protein 1	-
Vitvi10g02326	Vitvi10g02326	chr00	11698310	11699582	+	495	-	- && Q9SXB4.1 RecName: Full=G-type lectin S-receptor-like serine/threonine-protein kinase At1g11300; Flags: Precursor	B_lectin
Vitvi10g02325	Vitvi10g02325	chr00	11703783	11710089	+	260	-	- && Q9SXB4.1 RecName: Full=G-type lectin S-receptor-like serine/threonine-protein kinase At1g11300; Flags: Precursor	-
Vitvi10g02324	Vitvi10g02324	chr00	11713296	11716395	+	2358	-	- && Q9LPZ9.2 RecName: Full=G-type lectin S-receptor-like serine/threonine-protein kinase SD1-13; AltName: Full=Calmodulin-binding receptor-like protein kinase 1; AltName: Full=Receptor-like protein kinase 2; AltName: Full=S-domain-1 (SD1) receptor kinase 13; Short=SD1-13; Flags: Precursor	Pkinase_Tyr
Vitvi10g02323	Vitvi10g02323	chr00	11716962	11718783	+	1317	-	- && Q9SXB8.3 RecName: Full=G-type lectin S-receptor-like serine/threonine-protein kinase At1g11330; Flags: Precursor	B_lectin
Vitvi10g02322	Vitvi10g02322	chr00	11720277	11730374	+	4852	-	- && Q9LPZ9.2 RecName: Full=G-type lectin S-receptor-like serine/threonine-protein kinase SD1-13; AltName: Full=Calmodulin-binding receptor-like protein kinase 1; AltName: Full=Receptor-like protein kinase 2; AltName: Full=S-domain-1 (SD1) receptor kinase 13; Short=SD1-13; Flags: Precursor	Pkinase_Tyr
Vitvi10g02321	Vitvi10g02321	chr00	11730914	11741560	+	5268	-	- && Q9LPZ9.2 RecName: Full=G-type lectin S-receptor-like serine/threonine-protein kinase SD1-13; AltName: Full=Calmodulin-binding receptor-like protein kinase 1; AltName: Full=Receptor-like protein kinase 2; AltName: Full=S-domain-1 (SD1) receptor kinase 13; Short=SD1-13; Flags: Precursor	-
Vitvi10g02320	Vitvi10g02320	chr00	11747118	11750278	+	2493	-	- && Q9LPZ9.2 RecName: Full=G-type lectin S-receptor-like serine/threonine-protein kinase SD1-13; AltName: Full=Calmodulin-binding receptor-like protein kinase 1; AltName: Full=Receptor-like protein kinase 2; AltName: Full=S-domain-1 (SD1) receptor kinase 13; Short=SD1-13; Flags: Precursor	Pkinase_Tyr
Vitvi10g02319	Vitvi10g02319	chr00	11755580	11758677	+	2521	-	- && Q9SXB8.3 RecName: Full=G-type lectin S-receptor-like serine/threonine-protein kinase At1g11330; Flags: Precursor	-
Vitvi03g01892	Vitvi03g01892	chr00	11759678	11760859	+	348	-	- && O22769.3 RecName: Full=NADH dehydrogenase [ubiquinone] flavoprotein 2, mitochondrial; Flags: Precursor	-
Vitvi03g01893	Vitvi03g01893	chr00	11802524	11806121	+	315	-	- && -	-
Vitvi10g02131	Vitvi10g02131	chr00	11841915	11842264	-	102	-	- && -	-
Vitvi10g02132	Vitvi10g02132	chr00	11844787	11844957	+	171	-	- && -	-
Vitvi10g02133	Vitvi10g02133	chr00	11860524	11863733	+	2454	-	- && Q9SXB8.3 RecName: Full=G-type lectin S-receptor-like serine/threonine-protein kinase At1g11330; Flags: Precursor	Pkinase_Tyr
Vitvi10g02134	Vitvi10g02134	chr00	11872801	11876144	+	2517	-	- && Q9LPZ9.2 RecName: Full=G-type lectin S-receptor-like serine/threonine-protein kinase SD1-13; AltName: Full=Calmodulin-binding receptor-like protein kinase 1; AltName: Full=Receptor-like protein kinase 2; AltName: Full=S-domain-1 (SD1) receptor kinase 13; Short=SD1-13; Flags: Precursor	Pkinase_Tyr
Vitvi10g02135	Vitvi10g02135	chr00	11892815	11898487	+	2822	-	- && O81906.1 RecName: Full=G-type lectin S-receptor-like serine/threonine-protein kinase B120; Flags: Precursor	Pkinase_Tyr
Vitvi10g02136	Vitvi10g02136	chr00	11898779	11899928	+	1110	-	- && O64781.1 RecName: Full=G-type lectin S-receptor-like serine/threonine-protein kinase At1g61390; Flags: Precursor	B_lectin
Vitvi10g02137	Vitvi10g02137	chr00	11899982	11901657	+	645	-	- && Q9SXB3.1 RecName: Full=G-type lectin S-receptor-like serine/threonine-protein kinase At1g11280; Flags: Precursor	Pkinase
Vitvi10g02138	Vitvi10g02138	chr00	11904706	11905133	-	336	-	- && Q42510.1 RecName: Full=ARF guanine-nucleotide exchange factor GNOM; AltName: Full=Pattern formation protein EMB30; AltName: Full=Protein EMBRYO DEFECTIVE 30; AltName: Full=Protein MIZU-KUSSEI2; AltName: Full=Protein VASCULAR NETWORK 7	-
Vitvi10g02139	Vitvi10g02139	chr00	11910587	11915456	+	2578	-	- && O81905.1 RecName: Full=Receptor-like serine/threonine-protein kinase SD1-8; AltName: Full=Arabidopsis thaliana receptor kinase 3; AltName: Full=S-domain-1 (SD1) receptor kinase 8; Short=SD1-8; Flags: Precursor	Pkinase_Tyr
Vitvi04g02303	Vitvi04g02303	chr00	11926311	11953871	-	957	-	- && -	-
Vitvi07g03024	Vitvi07g03024	chr00	12002898	12004206	-	266	-	- && -	-
Vitvi07g03023	Vitvi07g03023	chr00	12015509	12016862	-	1115	-	- && -	-
Vitvi07g03022	Vitvi07g03022	chr00	12026418	12028408	+	426	-	- && -	-
Vitvi07g03021	Vitvi07g03021	chr00	12038864	12040363	-	433	-	- && -	-
Vitvi07g03020	Vitvi07g03020	chr00	12042994	12044967	+	117	-	- && -	-
Vitvi07g02859	Vitvi07g02859	chr00	12152824	12152983	-	99	-	- && -	-
Vitvi07g02860	Vitvi07g02860	chr00	12157677	12158429	+	510	-	- && -	-
Vitvi07g02861	Vitvi07g02861	chr00	12161471	12162453	+	983	-	- && Q9LVJ0.1 RecName: Full=UV-B-induced protein At3g17800, chloroplastic; Flags: Precursor	-
Vitvi07g02862	Vitvi07g02862	chr00	12164813	12171523	+	423	-	- && -	-
Vitvi07g02863	Vitvi07g02863	chr00	12173053	12191273	-	1641	-	- && Q9FJK7.1 RecName: Full=Cyclin-C1-2; Short=CycC1;2	-
Vitvi07g02864	Vitvi07g02864	chr00	12196408	12196650	+	186	-	- && Q0ZJ30.1 RecName: Full=DNA-directed RNA polymerase subunit beta''; AltName: Full=PEP; AltName: Full=Plastid-encoded RNA polymerase subunit beta''; Short=RNA polymerase subunit beta''	-
Vitvi10g02187	Vitvi10g02187	chr00	12228849	12229750	+	465	-	- && D7U6G6.1 RecName: Full=Anthocyanidin reductase ((2S)-flavan-3-ol-forming); Short=VvANR	-
Vitvi10g02186	Vitvi10g02186	chr00	12229788	12230625	+	304	-	- && D7U6G6.1 RecName: Full=Anthocyanidin reductase ((2S)-flavan-3-ol-forming); Short=VvANR	-
Vitvi10g02185	Vitvi10g02185	chr00	12232198	12235271	+	1017	-	- && D7U6G6.1 RecName: Full=Anthocyanidin reductase ((2S)-flavan-3-ol-forming); Short=VvANR	Epimerase
Vitvi10g02184	Vitvi10g02184	chr00	12235616	12239803	-	1830	-	- && Q9FIU5.1 RecName: Full=Calcium/calmodulin-regulated receptor-like kinase 1; Short=AtCRLK1	-
Vitvi10g02183	Vitvi10g02183	chr00	12247381	12247551	+	171	-	- && -	-
Vitvi10g02182	VviTPS124	chr00	12247602	12247923	-	321	-	- && Q93X23.1 RecName: Full=Myrcene synthase, chloroplastic; Flags: Precursor	-
Vitvi10g02181	VviTPS46	chr00	12254725	12257299	+	1922	-	- && B9RXW0.2 RecName: Full=Alpha-farnesene synthase; AltName: Full=(E,E)-alpha-farnesene synthase; AltName: Full=Terpene synthase 7; Short=RcSeTPS7	-
Vitvi10g02180	Vitvi10g02180	chr00	12259289	12261495	+	216	-	- && -	-
Vitvi10g02179	VviTPS102	chr00	12262301	12262893	+	515	-	- && Q84LB2.2 RecName: Full=(E,E)-alpha-farnesene synthase; Short=MdASF1; AltName: Full=Prenyltransferase	-
Vitvi10g02178	Vitvi10g02178	chr00	12269183	12281995	+	2498	-	- && -	-
Vitvi10g02177	Vitvi10g02177	chr00	12284208	12286711	+	1608	-	- && Q9C5J4.1 RecName: Full=BTB/POZ domain-containing protein At3g22104	-
Vitvi10g02176	Vitvi10g02176	chr00	12289813	12297085	+	3411	-	- && O13821.1 RecName: Full=Vacuolar protein sorting-associated protein 27; AltName: Full=Suppressor of ste12 deletion protein 4	FYVE
Vitvi10g02175	Vitvi10g02175	chr00	12297086	12297743	+	658	-	- && -	-
Vitvi07g02847	Vitvi07g02847	chr00	12321348	12323492	-	673	-	- && Q9SDN0.2 RecName: Full=Chaperone protein dnaJ 20, chloroplastic; Short=AtDjC20; Short=AtJ20; Flags: Precursor	DnaJ
Vitvi07g02846	Vitvi07g02846	chr00	12330296	12331774	-	1479	-	- && -	Retrotrans_gag
Vitvi07g02845	Vitvi07g02845	chr00	12334379	12334505	-	72	-	- && -	-
Vitvi07g02844	Vitvi07g02844	chr00	12335353	12335787	+	63	-	- && -	-
Vitvi07g02843	Vitvi07g02843	chr00	12354873	12360611	-	445	-	- && -	-
Vitvi07g02842	Vitvi07g02842	chr00	12369945	12370603	-	411	-	- && Q9SDN0.2 RecName: Full=Chaperone protein dnaJ 20, chloroplastic; Short=AtDjC20; Short=AtJ20; Flags: Precursor	DnaJ
Vitvi01g02319	Vitvi01g02319	chr00	12425999	12426067	+	69	-	- && -	-
Vitvi00g00541	Vitvi00g00541	chr00	12452056	12452276	-	221	-	- && -	-
Vitvi00g01804	Vitvi00g01804	chr00	12470065	12471754	-	900	-	- && Q9HSF6.1 RecName: Full=Ribonuclease HI; Short=Halo-RNase HI; Short=RNase HI	-
Vitvi00g01805	Vitvi00g01805	chr00	12476504	12480387	+	2211	-	- && O65468.2 RecName: Full=Cysteine-rich receptor-like protein kinase 8; Short=Cysteine-rich RLK8; Flags: Precursor	Pkinase_Tyr
Vitvi00g00542	Vitvi00g00542	chr00	12491580	12492466	-	105	-	- && -	-
Vitvi00g00543	Vitvi00g00543	chr00	12492709	12493283	+	204	-	- && -	-
Vitvi00g00544	Vitvi00g00544	chr00	12519469	12520140	-	363	-	- && -	-
Vitvi00g00545	Vitvi00g00545	chr00	12520197	12520873	+	429	-	- && -	-
Vitvi00g00546	Vitvi00g00546	chr00	12525618	12525792	-	175	-	- && -	-
Vitvi00g00547	Vitvi00g00547	chr00	12593096	12593579	+	102	-	- && Q9SJZ2.1 RecName: Full=Peroxidase 17; Short=Atperox P17; AltName: Full=ATP25a; Flags: Precursor	-
Vitvi00g01806	Vitvi00g01806	chr00	12597197	12597521	-	324	-	- && -	-
Vitvi02g01742	Vitvi02g01742	chr00	12610176	12610500	-	325	-	- && -	-
Vitvi02g01743	Vitvi02g01743	chr00	12618017	12618205	+	189	-	- && -	-
Vitvi02g01744	Vitvi02g01744	chr00	12663508	12665761	-	1183	-	- && P48979.1 RecName: Full=Polygalacturonase; Short=PG; AltName: Full=Pectinase; Flags: Precursor [Prunus persica]	-
Vitvi02g01745	Vitvi02g01745	chr00	12668591	12670416	-	1642	-	- && B3H672.1 RecName: Full=Pentatricopeptide repeat-containing protein At4g17616	-
Vitvi10g02342	Vitvi10g02342	chr00	12677836	12683276	+	1609	-	- && C0LGH3.2 RecName: Full=Probable LRR receptor-like serine/threonine-protein kinase At1g56140; Flags: Precursor	Pkinase_Tyr
Vitvi10g02343	Vitvi10g02343	chr00	12683915	12686957	-	1369	-	- && Q9SKU1.1 RecName: Full=Clathrin light chain 1	-
Vitvi10g02344	Vitvi10g02344	chr00	12688545	12699581	-	2948	-	- && Q5YDB6.1 RecName: Full=RNA polymerase II C-terminal domain phosphatase-like 1; Short=FCP-like 1; AltName: Full=Carboxyl-terminal phosphatase-like 1; Short=AtCPL1; Short=CTD phosphatase-like 1; AltName: Full=Protein FIERY 2; AltName: Full=Protein JASMONATE OVEREXPRESSING 1	NIF
Vitvi10g02345	Vitvi10g02345	chr00	12707203	12719961	+	2685	-	- && -	-
Vitvi10g02346	Vitvi10g02346	chr00	12720714	12722283	-	1081	-	- && Q6IE26.2 RecName: Full=Epoxide hydrolase 4; AltName: Full=Abhydrolase domain-containing protein 7; AltName: Full=Epoxide hydrolase-related protein	Abhydrolase_1
Vitvi10g02347	Vitvi10g02347	chr00	12723303	12725671	-	1105	-	- && O31581.1 RecName: Full=AB hydrolase superfamily protein YfhM	Abhydrolase_1
Vitvi10g02348	Vitvi10g02348	chr00	12731432	12736174	+	1976	-	- && Q9C950.1 RecName: Full=Protein RTF1 homolog; AltName: Full=Protein VERNALIZATION INDEPENDENCE 5	-
Vitvi10g02349	Vitvi10g02349	chr00	12740821	12742402	+	1482	-	- && -	Gly_transf_sug
Vitvi07g03074	Vitvi07g03074	chr00	12743833	12744197	-	254	-	- && Q6V4H0.1 RecName: Full=8-hydroxygeraniol dehydrogenase; Short=Cr10HGO	-
Vitvi07g03075	Vitvi07g03075	chr00	12745814	12747636	-	726	-	- && Q6V4H0.1 RecName: Full=8-hydroxygeraniol dehydrogenase; Short=Cr10HGO	ADH_N
Vitvi07g03076	Vitvi07g03076	chr00	12751564	12761998	-	890	-	- && Q9ZRF1.1 RecName: Full=Probable mannitol dehydrogenase; AltName: Full=NAD-dependent mannitol dehydrogenase	ADH_zinc_N
Vitvi07g03077	Vitvi07g03077	chr00	12774339	12776806	-	1232	-	- && Q9ZRF1.1 RecName: Full=Probable mannitol dehydrogenase; AltName: Full=NAD-dependent mannitol dehydrogenase	ADH_N
Vitvi07g03078	Vitvi07g03078	chr00	12782595	12790302	-	1228	-	- && P93257.1 RecName: Full=Probable mannitol dehydrogenase; AltName: Full=NAD-dependent mannitol dehydrogenase	ADH_N
Vitvi07g03079	Vitvi07g03079	chr00	12792653	12794729	-	1101	-	- && P93257.1 RecName: Full=Probable mannitol dehydrogenase; AltName: Full=NAD-dependent mannitol dehydrogenase	ADH_zinc_N
Vitvi07g03080	Vitvi07g03080	chr00	12799040	12800426	-	276	-	- && -	-
Vitvi07g03081	Vitvi07g03081	chr00	12802057	12804566	-	1386	-	- && Q9ZRF1.1 RecName: Full=Probable mannitol dehydrogenase; AltName: Full=NAD-dependent mannitol dehydrogenase	ADH_N
Vitvi07g03082	Vitvi07g03082	chr00	12812002	12814152	-	1131	-	- && -	-
Vitvi17g01730	Vitvi17g01730	chr00	12818786	12820853	-	2068	-	- && -	-
Vitvi17g01731	VviTPS66	chr00	12821177	12823592	-	1755	-	- && P0CV96.1 RecName: Full=(3S,6E)-nerolidol synthase 1, chloroplastic; Short=FvNES1; Flags: Precursor [Fragaria vesca]	-
Vitvi17g01732	VviTPS57	chr00	12828715	12831387	-	1638	-	- && P0CV94.1 RecName: Full=(3S,6E)-nerolidol synthase 1; Short=FaNES1	-
Vitvi17g01733	Vitvi17g01733	chr00	12834403	12834675	-	273	-	- && -	-
Vitvi17g01734	Vitvi17g01734	chr00	12841006	12841405	+	201	-	- && -	-
Vitvi17g01735	VviTPS138	chr00	12843849	12847285	-	1197	-	- && P0CV94.1 RecName: Full=(3S,6E)-nerolidol synthase 1; Short=FaNES1	-
Vitvi17g01736	VviTPS58	chr00	12852544	12855224	-	1938	-	- && P0CV94.1 RecName: Full=(3S,6E)-nerolidol synthase 1; Short=FaNES1	-
Vitvi17g01737	VviTPS135	chr00	12856563	12857660	-	837	-	- && P0CV96.1 RecName: Full=(3S,6E)-nerolidol synthase 1, chloroplastic; Short=FvNES1; Flags: Precursor [Fragaria vesca]	-
Vitvi17g01738	VviTPS137	chr00	12877975	12878217	+	243	-	- && B9RXW4.1 RecName: Full=Probable terpene synthase 13; Short=RcSeTPS13	-
Vitvi17g01739	VviTPS136	chr00	12881437	12882260	-	627	-	- && P0CV96.1 RecName: Full=(3S,6E)-nerolidol synthase 1, chloroplastic; Short=FvNES1; Flags: Precursor [Fragaria vesca]	-
Vitvi07g03066	Vitvi07g03066	chr00	12885640	12888658	-	1090	-	- && P33629.1 RecName: Full=Tubulin alpha chain	Tubulin
Vitvi07g03067	Vitvi07g03067	chr00	12890103	12895348	-	1059	-	- && C0LGX3.1 RecName: Full=LRR receptor-like serine/threonine-protein kinase HSL2; AltName: Full=Protein HAESA-LIKE2; Flags: Precursor	Pkinase
Vitvi07g03068	Vitvi07g03068	chr00	12896036	12899795	-	2525	-	- && C0LGX3.1 RecName: Full=LRR receptor-like serine/threonine-protein kinase HSL2; AltName: Full=Protein HAESA-LIKE2; Flags: Precursor	Pkinase
Vitvi07g03069	Vitvi07g03069	chr00	12908977	12909220	-	78	-	- && -	-
Vitvi07g03070	Vitvi07g03070	chr00	12910894	12915017	+	1071	-	- && P19446.1 RecName: Full=Malate dehydrogenase, glyoxysomal; Flags: Precursor	-
Vitvi07g03071	Vitvi07g03071	chr00	12938056	12954156	-	15877	-	- && Q8S3F1.1 RecName: Full=Transcription factor NAI1; AltName: Full=Basic helix-loop-helix protein 20; Short=AtbHLH20; Short=bHLH 20; AltName: Full=Transcription factor EN 27; AltName: Full=bHLH transcription factor bHLH020	-
Vitvi07g02931	Vitvi07g02931	chr00	12955753	12957321	-	1569	-	- && Q9LRR4.1 RecName: Full=Putative disease resistance RPP13-like protein 1	-
Vitvi07g02932	Vitvi07g02932	chr00	12984718	12992480	-	3177	-	- && Q9LRR4.1 RecName: Full=Putative disease resistance RPP13-like protein 1	NB-ARC
Vitvi07g02933	Vitvi07g02933	chr00	13003607	13007468	-	1010	-	- && -	-
Vitvi07g02934	Vitvi07g02934	chr00	13012963	13015318	-	102	-	- && -	-
Vitvi07g02935	Vitvi07g02935	chr00	13016382	13016543	+	162	-	- && -	-
Vitvi17g01690	Vitvi17g01690	chr00	13034234	13034774	+	441	-	- && -	Cu_bind_like
Vitvi17g01689	Vitvi17g01689	chr00	13038245	13038910	+	573	-	- && -	Cu_bind_like
Vitvi17g01688	Vitvi17g01688	chr00	13057427	13060591	+	549	-	- && F4I114.1 RecName: Full=Probable serine/threonine-protein kinase At1g09600	Pkinase
Vitvi17g01687	Vitvi17g01687	chr00	13061248	13062049	+	260	-	- && -	-
Vitvi17g01686	Vitvi17g01686	chr00	13071267	13080590	+	99	-	- && -	-
Vitvi00g00580	Vitvi00g00580	chr00	13223973	13224122	-	150	-	- && -	-
Vitvi00g01823	Vitvi00g01823	chr00	13275030	13277366	-	2185	-	- && -	-
Vitvi00g00581	Vitvi00g00581	chr00	13286836	13287004	-	69	-	- && -	-
Vitvi00g00582	Vitvi00g00582	chr00	13287226	13288687	+	955	-	- && Q9T072.2 RecName: Full=Transcription factor bHLH25; AltName: Full=Basic helix-loop-helix protein 25; Short=AtbHLH25; Short=bHLH 25; AltName: Full=Transcription factor EN 29; AltName: Full=bHLH transcription factor bHLH025	HLH
Vitvi10g02126	VviTPS149	chr00	13289200	13290133	-	645	-	- && P0CV94.1 RecName: Full=(3S,6E)-nerolidol synthase 1; Short=FaNES1	-
Vitvi10g02127	Vitvi10g02127	chr00	13308910	13309775	-	705	-	- && Q9LPZ3.3 RecName: Full=G-type lectin S-receptor-like serine/threonine-protein kinase At1g11410; Flags: Precursor	Pkinase_Tyr
Vitvi10g02128	VviTPS59	chr00	13322881	13325297	-	1755	-	- && P0CV96.1 RecName: Full=(3S,6E)-nerolidol synthase 1, chloroplastic; Short=FvNES1; Flags: Precursor [Fragaria vesca]	-
Vitvi10g02129	VviTPS60	chr00	13336564	13339687	-	1762	-	- && P0CV96.1 RecName: Full=(3S,6E)-nerolidol synthase 1, chloroplastic; Short=FvNES1; Flags: Precursor [Fragaria vesca]	-
Vitvi10g02130	VviTPS146	chr00	13348220	13349924	-	1221	-	- && P0CV96.1 RecName: Full=(3S,6E)-nerolidol synthase 1, chloroplastic; Short=FvNES1; Flags: Precursor [Fragaria vesca]	-
Vitvi07g03065	VviMADS1A3e	chr00	13358491	13359102	+	612	-	- && Q4PSU4.1 RecName: Full=Agamous-like MADS-box protein AGL61; AltName: Full=Protein DIANA	SRF-TF
Vitvi07g03064	Vitvi07g03064	chr00	13363894	13367705	+	583	-	- && Q9T070.1 RecName: Full=Cytochrome c oxidase subunit 6a, mitochondrial; Short=AtCOX6a; Flags: Precursor	-
Vitvi07g03063	Vitvi07g03063	chr00	13369854	13372913	-	2447	-	- && -	-
Vitvi07g03062	Vitvi07g03062	chr00	13373739	13373942	+	204	-	- && -	-
Vitvi07g03061	Vitvi07g03061	chr00	13388777	13389979	-	704	-	- && Q9T068.1 RecName: Full=EPIDERMAL PATTERNING FACTOR-like protein 2; Short=EPF-like protein 2; Contains: RecName: Full=MEPFL2; Flags: Precursor	-
Vitvi07g03060	Vitvi07g03060	chr00	13396759	13397341	+	583	-	- && Q8LER3.2 RecName: Full=Probable xyloglucan endotransglucosylase/hydrolase protein 7; Short=At-XTH7; Short=XTH-7; Flags: Precursor	-
Vitvi07g03059	Vitvi07g03059	chr00	13399615	13402374	+	741	-	- && -	-
Vitvi07g03058	Vitvi07g03058	chr00	13402674	13405992	-	501	-	- && -	-
Vitvi16g02098	Vitvi16g02098	chr00	13420967	13424458	+	2245	-	- && D7SFH9.1 RecName: Full=Protein SUPPRESSOR OF NPR1-1 CONSTITUTIVE 4; Includes: RecName: Full=Glycerophosphodiester phosphodiesterase protein kinase domain-containing GDPDL2; AltName: Full=Glycerophosphodiester phosphodiesterase-like 2; Short=ATGDPDL2; Includes: RecName: Full=LEAF RUST 10 DISEASE-RESISTANCE LOCUS RECEPTOR-LIKE PROTEIN KINASE-like 2.6; AltName: Full=Probable receptor-like serin…	Pkinase
Vitvi16g02097	Vitvi16g02097	chr00	13429910	13433349	+	1473	-	- && O65607.2 RecName: Full=DNA mismatch repair protein MSH3; Short=AtMSH3; AltName: Full=MutS protein homolog 3	-
Vitvi16g02096	Vitvi16g02096	chr00	13439694	13440215	-	522	-	- && Q9LTJ6.1 RecName: Full=WD repeat-containing protein RUP1; AltName: Full=Protein EARLY FLOWERING BY OVEREXPRESSION 1; AltName: Full=Protein REPRESSOR OF UV-B PHOTOMORPHOGENESIS 1	-
Vitvi16g02095	Vitvi16g02095	chr00	13457299	13459503	-	324	-	- && -	-
Vitvi16g02094	Vitvi16g02094	chr00	13468816	13470792	+	270	-	- && Q9M0M2.2 RecName: Full=ABC transporter B family member 9; Short=ABC transporter ABCB.9; Short=AtABCB9; AltName: Full=Multidrug resistance protein 9; AltName: Full=P-glycoprotein 9	-
Vitvi16g02093	Vitvi16g02093	chr00	13471203	13475733	+	731	-	- && F4JKH6.1 RecName: Full=Protein TSS; AltName: Full=TPR-domain suppressor of STIMPY	-
Vitvi16g02092	Vitvi16g02092	chr00	13476170	13476340	-	171	-	- && -	-
Vitvi16g02091	Vitvi16g02091	chr00	13479227	13479862	+	636	-	- && -	-
Vitvi16g02090	Vitvi16g02090	chr00	13482488	13483566	+	1079	-	- && Q9FF31.1 RecName: Full=LEAF RUST 10 DISEASE-RESISTANCE LOCUS RECEPTOR-LIKE PROTEIN KINASE-like 2.1; AltName: Full=Probable receptor-like serine/threonine-protein kinase LRK10L-2.1; Flags: Precursor	Pkinase
Vitvi02g01725	Vitvi02g01725	chr00	13484819	13490954	-	646	-	- && Q84JU6.1 RecName: Full=E3 ubiquitin-protein ligase HOS1; AltName: Full=Protein HIGH EXPRESSION OF OSMOTICALLY RESPONSIVE GENE 1; AltName: Full=RING finger protein HOS1	-
Vitvi02g01726	Vitvi02g01726	chr00	13508630	13516380	+	1888	-	- && O65202.1 RecName: Full=Peroxisomal acyl-coenzyme A oxidase 1; Short=AOX 1; AltName: Full=Long-chain acyl-CoA oxidase; Short=AtCX1	-
Vitvi02g01727	Vitvi02g01727	chr00	13520264	13523490	+	2256	-	- && H2DH21.1 RecName: Full=Cytochrome P450 CYP72A219; AltName: Full=Cytochrome P450 CYP72A129 [Panax ginseng]	p450
Vitvi02g01728	Vitvi02g01728	chr00	13525111	13527776	+	1646	-	- && H2DH21.1 RecName: Full=Cytochrome P450 CYP72A219; AltName: Full=Cytochrome P450 CYP72A129 [Panax ginseng]	p450
Vitvi07g03041	Vitvi07g03041	chr00	13552180	13554652	-	1846	-	- && F8WKW1.1 RecName: Full=7-deoxyloganetin glucosyltransferase; AltName: Full=Genipin glucosyltransferase; AltName: Full=UDP-glucose glucosyltransferase 2; Short=GjUGT2; AltName: Full=UDP-glycosyltransferase 85A24	UDPGT
Vitvi07g03042	Vitvi07g03042	chr00	13554793	13556914	-	1587	-	- && Q9FJY7.1 RecName: Full=Pentatricopeptide repeat-containing protein At5g66520	-
Vitvi07g03043	Vitvi07g03043	chr00	13562521	13564175	-	1505	-	- && F8WKW1.1 RecName: Full=7-deoxyloganetin glucosyltransferase; AltName: Full=Genipin glucosyltransferase; AltName: Full=UDP-glucose glucosyltransferase 2; Short=GjUGT2; AltName: Full=UDP-glycosyltransferase 85A24	UDPGT
Vitvi07g03044	Vitvi07g03044	chr00	13569811	13573219	-	1268	-	- && Q680K2.1 RecName: Full=Haloacid dehalogenase-like hydrolase domain-containing protein At4g39970; Flags: Precursor	-
Vitvi07g03045	Vitvi07g03045	chr00	13574272	13576370	-	1718	-	- && Q9LFT5.1 RecName: Full=EPIDERMAL PATTERNING FACTOR-like protein 1; Short=EPF-like protein 1; Contains: RecName: Full=MEPFL1; Flags: Precursor	-
Vitvi07g03046	Vitvi07g03046	chr00	13578777	13581722	+	1824	-	- && Q9ZPE4.1 RecName: Full=F-box protein FBW2; AltName: Full=SKP1-interacting partner 18	-
Vitvi07g03047	Vitvi07g03047	chr00	13585537	13590936	-	921	-	- && -	-
Vitvi07g03048	Vitvi07g03048	chr00	13592033	13598826	-	644	-	- && -	-
Vitvi07g03049	Vitvi07g03049	chr00	13607667	13611590	+	1599	-	- && P37822.1 RecName: Full=Phospho-2-dehydro-3-deoxyheptonate aldolase 2, chloroplastic; AltName: Full=3-deoxy-D-arabino-heptulosonate 7-phosphate synthase 2; AltName: Full=DAHP synthase 2; AltName: Full=Phospho-2-keto-3-deoxyheptonate aldolase 2; Flags: Precursor	-
Vitvi10g02188	Vitvi10g02188	chr00	13614910	13615994	-	736	-	- && -	-
Vitvi10g02189	VviTPS103	chr00	13624140	13624441	-	225	-	- && B3TPQ7.1 RecName: Full=Alpha-terpineol synthase, chloroplastic; Short=Mg17; Flags: Precursor [Magnolia grandiflora]	-
Vitvi10g02190	VviTPS104	chr00	13629232	13631729	-	1862	-	- && B9RXW0.2 RecName: Full=Alpha-farnesene synthase; AltName: Full=(E,E)-alpha-farnesene synthase; AltName: Full=Terpene synthase 7; Short=RcSeTPS7	-
Vitvi10g02191	Vitvi10g02191	chr00	13645984	13646930	-	555	-	- && -	-
Vitvi10g02192	Vitvi10g02192	chr00	13651530	13653206	+	606	-	- && Q9FIU5.1 RecName: Full=Calcium/calmodulin-regulated receptor-like kinase 1; Short=AtCRLK1	-
Vitvi10g02193	VviTPS123	chr00	13655972	13656635	-	522	-	- && B9RXW0.2 RecName: Full=Alpha-farnesene synthase; AltName: Full=(E,E)-alpha-farnesene synthase; AltName: Full=Terpene synthase 7; Short=RcSeTPS7	-
Vitvi10g02194	VviTPS47	chr00	13663141	13665773	-	1927	-	- && B9RXW0.2 RecName: Full=Alpha-farnesene synthase; AltName: Full=(E,E)-alpha-farnesene synthase; AltName: Full=Terpene synthase 7; Short=RcSeTPS7	-
Vitvi10g02195	VviTPS105	chr00	13672348	13672629	+	282	-	- && -	-
Vitvi00g00610	Vitvi00g00610	chr00	13684744	13685836	+	396	-	- && Q01300.1 RecName: Full=NADH-ubiquinone oxidoreductase chain 1; AltName: Full=NADH dehydrogenase subunit 1 (mitochondrion) [Petunia x hybrida]	-
Vitvi00g00612	Vitvi00g00612	chr00	13686112	13687368	-	1070	-	- && -	-
Vitvi00g00613	Vitvi00g00613	chr00	13690344	13690514	-	171	-	- && -	-
Vitvi00g01834	Vitvi00g01834	chr00	13707099	13707361	-	93	-	- && -	-
Vitvi00g00614	Vitvi00g00614	chr00	13712043	13712714	-	672	-	- && P60498.1 RecName: Full=NADH-ubiquinone oxidoreductase chain 6; AltName: Full=NADH dehydrogenase subunit 6	-
Vitvi00g00615	Vitvi00g00615	chr00	13713292	13714380	-	1089	-	- && Q31708.2 RecName: Full=Ribosomal protein S4, mitochondrial	S4
Vitvi00g00616	Vitvi00g00616	chr00	13714436	13715798	-	906	-	- && -	-
Vitvi00g01835	Vitvi00g01835	chr00	13737230	13737812	+	583	-	- && -	-
Vitvi14g03128	Vitvi14g03128	chr00	13738666	13741778	+	2989	-	- && -	-
Vitvi14g03127	Vitvi14g03127	chr00	13746864	13748920	+	2004	-	- && -	-
Vitvi14g03126	Vitvi14g03126	chr00	13749899	13751260	+	1362	-	- && -	LRRNT_2
Vitvi14g03125	Vitvi14g03125	chr00	13755205	13755594	+	390	-	- && P92942.1 RecName: Full=Chloride channel protein CLC-b; Short=AtCLC-b; AltName: Full=CBS domain-containing protein CBSCLC7	-
Vitvi14g03124	Vitvi14g03124	chr00	13756784	13758069	-	858	-	- && -	-
Vitvi14g03123	Vitvi14g03123	chr00	13757835	13760051	-	1644	-	- && -	LRRNT_2
Vitvi14g03122	Vitvi14g03122	chr00	13763987	13765256	+	621	-	- && -	-
Vitvi14g03121	Vitvi14g03121	chr00	13772564	13776084	+	3251	-	- && -	LRRNT_2
Vitvi14g03120	Vitvi14g03120	chr00	13790713	13792776	-	1605	-	- && -	-
Vitvi14g03119	Vitvi14g03119	chr00	13797032	13797407	-	312	-	- && -	-
Vitvi10g02222	Vitvi10g02222	chr00	13802932	13805251	-	1450	-	- && Q9M0X5.1 RecName: Full=Cysteine-rich receptor-like protein kinase 25; Short=Cysteine-rich RLK25; Flags: Precursor	Pkinase_Tyr
Vitvi10g02223	Vitvi10g02223	chr00	13806309	13808124	-	1212	-	- && Q9T058.1 RecName: Full=G-type lectin S-receptor-like serine/threonine-protein kinase At4g11900; Flags: Precursor	Pkinase_Tyr
Vitvi10g02224	Vitvi10g02224	chr00	13810940	13815552	-	2118	-	- && Q9M0X5.1 RecName: Full=Cysteine-rich receptor-like protein kinase 25; Short=Cysteine-rich RLK25; Flags: Precursor	Pkinase_Tyr
Vitvi10g02225	Vitvi10g02225	chr00	13818265	13823145	-	2285	-	- && Q9M0X5.1 RecName: Full=Cysteine-rich receptor-like protein kinase 25; Short=Cysteine-rich RLK25; Flags: Precursor	Pkinase_Tyr
Vitvi10g02226	Vitvi10g02226	chr00	13824206	13824593	+	273	-	- && -	-
Vitvi10g02227	Vitvi10g02227	chr00	13845143	13859811	-	2069	-	- && Q9T0J1.1 RecName: Full=Cysteine-rich receptor-like protein kinase 26; Short=Cysteine-rich RLK26; Flags: Precursor	Pkinase_Tyr
Vitvi10g02228	Vitvi10g02228	chr00	13855775	13858168	-	1398	-	- && -	-
Vitvi14g03106	Vitvi14g03106	chr00	13865865	13868695	+	1409	-	- && Q6M9M7.1 RecName: Full=Uncharacterized RNA methyltransferase pc1998	-
Vitvi14g03105	Vitvi14g03105	chr00	13874139	13877604	+	3346	-	- && -	-
Vitvi14g03104	Vitvi14g03104	chr00	13883285	13884038	-	754	-	- && Q9SE83.2 RecName: Full=Dynamin-2A; AltName: Full=Dynamin-like protein 6; AltName: Full=Dynamin-related protein 2A	-
Vitvi14g03103	Vitvi14g03103	chr00	13893844	13895004	-	659	-	- && -	-
Vitvi14g03102	Vitvi14g03102	chr00	13896207	13896460	+	90	-	- && -	-
Vitvi14g03101	Vitvi14g03101	chr00	13920822	13924489	+	3045	-	- && -	LRRNT_2
Vitvi07g02985	Vitvi07g02985	chr00	13993620	13994283	+	420	-	- && Q7XUK4.2 RecName: Full=Endoglucanase 12; AltName: Full=Endo-1,4-beta glucanase 12; AltName: Full=OsGLU3	-
Vitvi07g02986	Vitvi07g02986	chr00	13999388	13999558	-	171	-	- && -	-
Vitvi07g02987	Vitvi07g02987	chr00	13999950	14034786	-	360	-	- && Q8L7S6.1 RecName: Full=Beta-hexosaminidase 3; AltName: Full=Beta-GlcNAcase 3; AltName: Full=Beta-N-acetylhexosaminidase 3; AltName: Full=Beta-hexosaminidase 1; Short=AtHEX1; AltName: Full=N-acetyl-beta-glucosaminidase 3; Flags: Precursor	Glyco_hydro_20
Vitvi07g03178	Vitvi07g03178	chr00	14075602	14076774	-	451	-	- && C0LGT1.1 RecName: Full=Probable LRR receptor-like serine/threonine-protein kinase At5g10290; Flags: Precursor	-
Vitvi07g03179	Vitvi07g03179	chr00	14093652	14094158	-	507	-	- && C0LGT1.1 RecName: Full=Probable LRR receptor-like serine/threonine-protein kinase At5g10290; Flags: Precursor	-
Vitvi15g01749	Vitvi15g01749	chr00	14140210	14140823	+	614	-	- && Q84LM4.1 RecName: Full=Acylamino-acid-releasing enzyme; Short=AARE; AltName: Full=Oxidized protein hydrolase; Short=OPH	-
Vitvi15g01750	Vitvi15g01750	chr00	14141154	14141438	+	285	-	- && Q9LTT9.1 RecName: Full=Varicose-related protein	-
Vitvi15g01751	Vitvi15g01751	chr00	14148149	14148811	+	663	-	- && -	-
Vitvi15g01752	Vitvi15g01752	chr00	14157353	14158018	-	621	-	- && -	-
Vitvi15g01753	Vitvi15g01753	chr00	14159139	14159877	+	354	-	- && Q5S2C4.2 RecName: Full=Protein NAP1; AltName: Full=ARP2/3 regulatory protein subunit NAPP; AltName: Full=NAP of plants; AltName: Full=Nck-associated protein 1; Short=AtNAP1; Short=AtNAP125; AltName: Full=Protein GNARLED; AltName: Full=p125Nap1	-
Vitvi15g01754	Vitvi15g01754	chr00	14161109	14162745	-	66	-	- && -	-
Vitvi15g01755	Vitvi15g01755	chr00	14163082	14164627	-	165	-	- && -	-
Vitvi10g02107	Vitvi10g02107	chr00	14173625	14174855	-	1047	-	- && -	-
Vitvi10g02108	Vitvi10g02108	chr00	14178574	14179142	-	45	-	- && -	-
Vitvi10g02109	Vitvi10g02109	chr00	14182187	14183983	-	1017	-	- && -	-
Vitvi10g02110	Vitvi10g02110	chr00	14184130	14184921	-	89	-	- && -	-
Vitvi10g02111	Vitvi10g02111	chr00	14188562	14189793	-	1106	-	- && -	-
Vitvi10g02112	Vitvi10g02112	chr00	14189794	14192234	-	1117	-	- && -	-
Vitvi10g02113	Vitvi10g02113	chr00	14214436	14215186	-	697	-	- && -	-
Vitvi10g02114	Vitvi10g02114	chr00	14220534	14222722	+	979	-	- && -	-
Vitvi18g03277	Vitvi18g03277	chr00	14245759	14247645	-	1794	-	- && -	-
Vitvi18g03276	Vitvi18g03276	chr00	14276655	14278589	-	276	-	- && -	-
Vitvi18g03356	Vitvi18g03356	chr00	14285810	14288578	+	1777	-	- && Q84J37.1 RecName: Full=Laccase-15; AltName: Full=Benzenediol:oxygen oxidoreductase 15; AltName: Full=Diphenol oxidase 15; AltName: Full=Protein TRANSPARENT TESTA 10; AltName: Full=Urishiol oxidase 15; Flags: Precursor	-
Vitvi18g03357	Vitvi18g03357	chr00	14308892	14329227	+	443	-	- && O23530.4 RecName: Full=Protein SUPPRESSOR OF npr1-1, CONSTITUTIVE 1; Short=AtSNC1; AltName: Full=Disease resistance RPP5-like protein	TIR
Vitvi10g02282	Vitvi10g02282	chr00	14349865	14353183	-	2421	-	- && Q651X6.1 RecName: Full=Cellulose synthase-like protein E6; AltName: Full=OsCslE6	-
Vitvi10g02283	Vitvi10g02283	chr00	14354649	14358644	-	2013	-	- && Q651X6.1 RecName: Full=Cellulose synthase-like protein E6; AltName: Full=OsCslE6	-
Vitvi10g02284	Vitvi10g02284	chr00	14359359	14364079	-	2373	-	- && Q651X6.1 RecName: Full=Cellulose synthase-like protein E6; AltName: Full=OsCslE6	-
Vitvi10g02285	Vitvi10g02285	chr00	14377657	14380551	+	300	-	- && -	-
Vitvi10g02286	Vitvi10g02286	chr00	14384659	14386018	-	528	-	- && Q8VZK9.1 RecName: Full=Cellulose synthase-like protein E1; Short=AtCslE1	-
Vitvi10g02287	Vitvi10g02287	chr00	14390584	14393446	-	1701	-	- && Q651X6.1 RecName: Full=Cellulose synthase-like protein E6; AltName: Full=OsCslE6	-
Vitvi10g02288	Vitvi10g02288	chr00	14393677	14398033	-	2301	-	- && Q651X6.1 RecName: Full=Cellulose synthase-like protein E6; AltName: Full=OsCslE6	-
Vitvi00g00638	Vitvi00g00638	chr00	14405718	14406509	+	105	-	- && -	-
Vitvi00g00639	Vitvi00g00639	chr00	14412093	14414662	-	501	-	- && -	-
Vitvi00g00640	Vitvi00g00640	chr00	14439525	14439895	-	84	-	- && -	-
Vitvi10g02312	Vitvi10g02312	chr00	14514748	14516944	-	1153	-	- && Q9SY89.1 RecName: Full=Putative G-type lectin S-receptor-like serine/threonine-protein kinase At1g61610; Flags: Precursor	B_lectin
Vitvi10g02313	Vitvi10g02313	chr00	14523800	14523976	+	177	-	- && -	-
Vitvi10g02314	Vitvi10g02314	chr00	14536023	14539358	-	2439	-	- && Q9SXB8.3 RecName: Full=G-type lectin S-receptor-like serine/threonine-protein kinase At1g11330; Flags: Precursor	Pkinase_Tyr
Vitvi10g02315	Vitvi10g02315	chr00	14543303	14543691	-	297	-	- && -	-
Vitvi10g02316	Vitvi10g02316	chr00	14555526	14558711	-	2490	-	- && Q9LPZ9.2 RecName: Full=G-type lectin S-receptor-like serine/threonine-protein kinase SD1-13; AltName: Full=Calmodulin-binding receptor-like protein kinase 1; AltName: Full=Receptor-like protein kinase 2; AltName: Full=S-domain-1 (SD1) receptor kinase 13; Short=SD1-13; Flags: Precursor	Pkinase_Tyr
Vitvi10g02317	Vitvi10g02317	chr00	14560267	14560437	+	171	-	- && -	-
Vitvi10g02318	Vitvi10g02318	chr00	14570187	14570591	-	405	-	- && -	-
Vitvi14g03134	Vitvi14g03134	chr00	14575999	14581072	+	2117	-	- && P92942.1 RecName: Full=Chloride channel protein CLC-b; Short=AtCLC-b; AltName: Full=CBS domain-containing protein CBSCLC7	-
Vitvi14g03133	Vitvi14g03133	chr00	14582258	14583478	-	1221	-	- && -	-
Vitvi14g03132	Vitvi14g03132	chr00	14588610	14590379	+	768	-	- && -	-
Vitvi14g03131	Vitvi14g03131	chr00	14596783	14600117	+	2963	-	- && -	LRRNT_2
Vitvi14g03130	Vitvi14g03130	chr00	14610471	14610635	+	165	-	- && -	-
Vitvi14g03129	Vitvi14g03129	chr00	14615292	14615632	-	162	-	- && -	-
Vitvi16g02100	Vitvi16g02100	chr00	14628118	14631889	-	2275	-	- && Q9FF31.1 RecName: Full=LEAF RUST 10 DISEASE-RESISTANCE LOCUS RECEPTOR-LIKE PROTEIN KINASE-like 2.1; AltName: Full=Probable receptor-like serine/threonine-protein kinase LRK10L-2.1; Flags: Precursor	Pkinase
Vitvi16g02101	Vitvi16g02101	chr00	14632689	14640637	+	1773	-	- && P93604.1 RecName: Full=Rust resistance kinase Lr10; AltName: Full=Probable receptor-like serine/threonine-protein kinase LRK10; Flags: Precursor	Pkinase
Vitvi16g02102	Vitvi16g02102	chr00	14675592	14676762	-	111	-	- && -	-
Vitvi16g02125	Vitvi16g02125	chr00	14685932	14686254	+	219	-	- && Q43463.1 RecName: Full=Ras-related protein Rab7	-
Vitvi16g02126	Vitvi16g02126	chr00	14692629	14693243	+	615	-	- && Q9XID3.1 RecName: Full=G-type lectin S-receptor-like serine/threonine-protein kinase At1g34300; Flags: Precursor	Pkinase
Vitvi16g02127	Vitvi16g02127	chr00	14722877	14725297	-	1794	-	- && P93604.1 RecName: Full=Rust resistance kinase Lr10; AltName: Full=Probable receptor-like serine/threonine-protein kinase LRK10; Flags: Precursor	Pkinase
Vitvi16g02128	Vitvi16g02128	chr00	14725885	14729336	+	2357	-	- && Q9FF31.1 RecName: Full=LEAF RUST 10 DISEASE-RESISTANCE LOCUS RECEPTOR-LIKE PROTEIN KINASE-like 2.1; AltName: Full=Probable receptor-like serine/threonine-protein kinase LRK10L-2.1; Flags: Precursor	Pkinase
Vitvi16g02129	Vitvi16g02129	chr00	14736641	14737202	-	522	-	- && -	-
Vitvi07g02848	Vitvi07g02848	chr00	14751917	14755867	+	696	-	- && Q9LJN2.1 RecName: Full=Magnesium transporter MRS2-3; AltName: Full=Magnesium Transporter 4; Short=AtMGT4	-
Vitvi07g02849	Vitvi07g02849	chr00	14761219	14761371	+	153	-	- && -	-
Vitvi07g02850	Vitvi07g02850	chr00	14766761	14767066	+	306	-	- && Q5JJV0.1 RecName: Full=Beta-fructofuranosidase, insoluble isoenzyme 4; AltName: Full=Cell wall beta-fructosidase 4; AltName: Full=Invertase 4; AltName: Full=OsCIN4; AltName: Full=Sucrose hydrolase 4; Flags: Precursor	-
Vitvi07g02851	Vitvi07g02851	chr00	14767418	14768655	-	527	-	- && P50651.2 RecName: Full=Ribonucleoside-diphosphate reductase small chain A; AltName: Full=Ribonucleoside-diphosphate reductase R2A subunit; Short=AtRNR2; Short=Protein R2at; AltName: Full=Ribonucleotide reductase small subunit A	-
Vitvi07g02852	Vitvi07g02852	chr00	14769015	14769945	-	726	-	- && Q84JL3.1 RecName: Full=E3 ubiquitin-protein ligase SINAT3; AltName: Full=Seven in absentia homolog 3	-
Vitvi07g02853	Vitvi07g02853	chr00	14771145	14773165	-	480	-	- && Q10LG8.1 RecName: Full=Tubby-like F-box protein 6; Short=OsTLP6; AltName: Full=Tubby-like F-box protein 14; Short=OsTLP14	Tub
Vitvi07g02854	Vitvi07g02854	chr00	14774691	14775167	-	210	-	- && -	-
Vitvi07g02855	Vitvi07g02855	chr00	14778855	14779346	-	384	-	- && -	-
Vitvi07g02856	Vitvi07g02856	chr00	14779957	14780115	-	159	-	- && -	-
Vitvi07g02857	Vitvi07g02857	chr00	14781167	14781319	+	153	-	- && -	-
Vitvi07g02858	Vitvi07g02858	chr00	14782936	14783247	+	312	-	- && -	-
Vitvi07g03000	Vitvi07g03000	chr00	14872660	14873163	-	504	-	- && -	-
Vitvi07g02999	Vitvi07g02999	chr00	14887142	14887485	-	261	-	- && -	-
Vitvi07g02998	Vitvi07g02998	chr00	14887792	14889643	-	1035	-	- && Q9ZQ34.1 RecName: Full=Uncharacterized protein At2g24330	-
Vitvi04g02282	Vitvi04g02282	chr00	14897515	14898865	+	1018	-	- && Q9LX66.1 RecName: Full=Receptor-like protein kinase HERK 1; AltName: Full=Protein HERCULES RECEPTOR KINASE 1; Flags: Precursor	Pkinase
Vitvi04g02281	Vitvi04g02281	chr00	14899045	14903301	-	2645	-	- && -	-
Vitvi04g02280	Vitvi04g02280	chr00	14907150	14912729	-	2034	-	- && Q5Z8P0.1 RecName: Full=Probable protein phosphatase 2C 60; Short=OsPP2C60	PP2C
Vitvi04g02279	Vitvi04g02279	chr00	14915967	14916125	+	159	-	- && -	-
Vitvi04g02278	Vitvi04g02278	chr00	14925235	14935129	+	1767	-	- && Q9SZT4.1 RecName: Full=CSC1-like protein At4g35870	-
Vitvi04g02277	Vitvi04g02277	chr00	14938503	14939999	+	824	-	- && -	-
Vitvi04g02276	Vitvi04g02276	chr00	14940639	14944262	+	1762	-	- && Q8VYV9.1 RecName: Full=Aspartyl protease family protein 1; Flags: Precursor	-
Vitvi04g02275	Vitvi04g02275	chr00	14945528	14947094	+	593	-	- && Q8VYV9.1 RecName: Full=Aspartyl protease family protein 1; Flags: Precursor	-
Vitvi19g02359	Vitvi19g02359	chr00	14949657	14952435	-	1734	-	- && -	-
Vitvi19g02358	Vitvi19g02358	chr00	14954516	14954665	-	150	-	- && -	-
Vitvi00g00663	Vitvi00g00663	chr00	15009548	15011263	+	729	-	- && Q8GYA4.3 RecName: Full=Cysteine-rich receptor-like protein kinase 10; Short=Cysteine-rich RLK10; AltName: Full=Receptor-like protein kinase 4; Flags: Precursor	Pkinase
Vitvi00g00664	Vitvi00g00664	chr00	15011336	15011488	+	153	-	- && O65468.2 RecName: Full=Cysteine-rich receptor-like protein kinase 8; Short=Cysteine-rich RLK8; Flags: Precursor	-
Vitvi00g00665	Vitvi00g00665	chr00	15014690	15015064	-	375	-	- && O65468.2 RecName: Full=Cysteine-rich receptor-like protein kinase 8; Short=Cysteine-rich RLK8; Flags: Precursor	-
Vitvi00g00666	Vitvi00g00666	chr00	15015112	15015340	+	69	-	- && -	-
Vitvi00g00667	Vitvi00g00667	chr00	15028931	15031943	+	1802	-	- && Q8S9L6.1 RecName: Full=Cysteine-rich receptor-like protein kinase 29; Short=Cysteine-rich RLK29; Flags: Precursor	-
Vitvi00g00668	Vitvi00g00668	chr00	15044983	15048491	+	2015	-	- && Q9T0J1.1 RecName: Full=Cysteine-rich receptor-like protein kinase 26; Short=Cysteine-rich RLK26; Flags: Precursor	Pkinase_Tyr
Vitvi00g00670	Vitvi00g00670	chr00	15055649	15056625	-	573	-	- && -	-
Vitvi00g00671	Vitvi00g00671	chr00	15069369	15072164	-	576	-	- && P27168.1 RecName: Full=Cytochrome c oxidase subunit 2; AltName: Full=Cytochrome c oxidase polypeptide II	-
Vitvi00g00672	Vitvi00g00672	chr00	15072223	15072600	-	378	-	- && P05491.2 RecName: Full=Cytochrome c oxidase subunit 2; AltName: Full=Cytochrome c oxidase polypeptide II	-
Vitvi00g00673	Vitvi00g00673	chr00	15076127	15076572	-	63	-	- && -	-
Vitvi00g00674	Vitvi00g00674	chr00	15078472	15079808	+	72	-	- && -	-
Vitvi00g01892	Vitvi00g01892	chr00	15085384	15086173	+	790	-	- && Q37550.1 RecName: Full=ATP synthase subunit 9, mitochondrial; AltName: Full=Lipid-binding protein	-
Vitvi00g01893	Vitvi00g01893	chr00	15086634	15087616	+	983	-	- && -	-
Vitvi00g00675	Vitvi00g00675	chr00	15099144	15131025	+	1948	-	- && Q9SW44.1 RecName: Full=DEAD-box ATP-dependent RNA helicase 16	Helicase_C
Vitvi00g00676	Vitvi00g00676	chr00	15134661	15139296	+	1664	-	- && O48651.1 RecName: Full=Squalene monooxygenase; AltName: Full=Squalene epoxidase; Short=SE	-
Vitvi18g03341	Vitvi18g03341	chr00	15151898	15161644	+	2288	-	- && Q84J37.1 RecName: Full=Laccase-15; AltName: Full=Benzenediol:oxygen oxidoreductase 15; AltName: Full=Diphenol oxidase 15; AltName: Full=Protein TRANSPARENT TESTA 10; AltName: Full=Urishiol oxidase 15; Flags: Precursor	-
Vitvi18g03342	Vitvi18g03342	chr00	15191688	15191837	-	150	-	- && -	-
Vitvi18g03343	Vitvi18g03343	chr00	15196848	15197031	+	72	-	- && -	-
Vitvi07g02913	Vitvi07g02913	chr00	15211824	15223210	+	503	-	- && Q8LPT3.1 RecName: Full=Membrane protein of ER body-like protein	-
Vitvi07g02914	Vitvi07g02914	chr00	15234157	15243841	-	1848	-	- && -	-
Vitvi15g01763	Vitvi15g01763	chr00	15259755	15260837	+	246	-	- && -	-
Vitvi15g01762	Vitvi15g01762	chr00	15267363	15270503	+	2832	-	- && P0DI17.1 RecName: Full=Probable disease resistance protein RF9 >P0DI18.1 RecName: Full=Probable disease resistance protein RDL6	NB-ARC
Vitvi15g01761	Vitvi15g01761	chr00	15280299	15283207	+	117	-	- && -	-
Vitvi07g02800	Vitvi07g02800	chr00	15295251	15322052	+	1560	-	- && Q09758.4 RecName: Full=Putative membrane-bound O-acyltransferase C24H6.01c	MBOAT
Vitvi07g02799	Vitvi07g02799	chr00	15328784	15331592	+	2244	-	- && -	-
Vitvi18g03323	Vitvi18g03323	chr00	15351031	15351407	+	327	-	- && -	-
Vitvi18g03322	Vitvi18g03322	chr00	15367920	15368246	-	327	-	- && -	-
Vitvi10g02302	Vitvi10g02302	chr00	15386646	15390644	+	2277	-	- && Q9ZSP5.1 RecName: Full=Subtilisin-like protease SBT5.3; AltName: Full=Auxin-induced in root cultures protein 3; AltName: Full=Subtilase subfamily 5 member 3; Short=AtSBT5.3; AltName: Full=Subtilisin-like protease AIR3; Flags: Precursor	Peptidase_S8
Vitvi10g02301	Vitvi10g02301	chr00	15390988	15393916	+	691	-	- && -	-
Vitvi10g02300	Vitvi10g02300	chr00	15396961	15401323	+	2550	-	- && F4JXC5.1 RecName: Full=Subtilisin-like protease SBT5.4; AltName: Full=Subtilase subfamily 5 member 4; Short=AtSBT5.4; Flags: Precursor	Peptidase_S8
Vitvi10g02299	Vitvi10g02299	chr00	15401462	15404034	+	1065	-	- && F4JXC5.1 RecName: Full=Subtilisin-like protease SBT5.4; AltName: Full=Subtilase subfamily 5 member 4; Short=AtSBT5.4; Flags: Precursor	Peptidase_S8
Vitvi10g02298	Vitvi10g02298	chr00	15404962	15409354	+	2321	-	- && F4JXC5.1 RecName: Full=Subtilisin-like protease SBT5.4; AltName: Full=Subtilase subfamily 5 member 4; Short=AtSBT5.4; Flags: Precursor	Peptidase_S8
Vitvi10g02297	Vitvi10g02297	chr00	15412897	15416690	+	2339	-	- && F4JXC5.1 RecName: Full=Subtilisin-like protease SBT5.4; AltName: Full=Subtilase subfamily 5 member 4; Short=AtSBT5.4; Flags: Precursor	Peptidase_S8
Vitvi10g02368	Vitvi10g02368	chr00	15438404	15441994	+	2123	-	- && Q9LPZ3.3 RecName: Full=G-type lectin S-receptor-like serine/threonine-protein kinase At1g11410; Flags: Precursor	Pkinase_Tyr
Vitvi10g02369	Vitvi10g02369	chr00	15447282	15449648	+	714	-	- && Q9S972.2 RecName: Full=Receptor-like serine/threonine-protein kinase SD1-6; AltName: Full=Arabidopsis thaliana receptor kinase 2; AltName: Full=S-domain-1 (SD1) receptor kinase 6; Short=SD1-6; Flags: Precursor	Pkinase_Tyr
Vitvi10g02370	Vitvi10g02370	chr00	15468770	15472569	+	2979	-	- && Q9LPZ3.3 RecName: Full=G-type lectin S-receptor-like serine/threonine-protein kinase At1g11410; Flags: Precursor	Pkinase_Tyr
Vitvi02g01704	Vitvi02g01704	chr00	15474343	15476001	+	1221	-	- && -	-
Vitvi02g01705	Vitvi02g01705	chr00	15505159	15505756	+	598	-	- && Q8GWW6.1 RecName: Full=Metalloendoproteinase 4-MMP; Short=At4-MMP; AltName: Full=Matrix metalloproteinase 1; Short=AtMMP1; Flags: Precursor	-
Vitvi02g01706	Vitvi02g01706	chr00	15507499	15508409	+	419	-	- && -	-
Vitvi02g01707	Vitvi02g01707	chr00	15509048	15509527	+	152	-	- && -	-
Vitvi02g01708	Vitvi02g01708	chr00	15514286	15516260	-	1275	-	- && Q9FGL1.1 RecName: Full=Putative pentatricopeptide repeat-containing protein At5g47460	-
Vitvi04g02285	Vitvi04g02285	chr00	15546553	15547143	-	225	-	- && -	-
Vitvi04g02284	Vitvi04g02284	chr00	15548070	15548264	+	195	-	- && -	-
Vitvi04g02283	Vitvi04g02283	chr00	15559373	15560760	+	1388	-	- && Q9SZT4.1 RecName: Full=CSC1-like protein At4g35870	-
Vitvi13g02596	Vitvi13g02596	chr00	15605232	15627812	+	6161	-	- && Q9LRR4.1 RecName: Full=Putative disease resistance RPP13-like protein 1	NB-ARC
Vitvi13g02597	Vitvi13g02597	chr00	15628236	15636807	+	3983	-	- && Q9LRR4.1 RecName: Full=Putative disease resistance RPP13-like protein 1	NB-ARC
Vitvi13g02598	Vitvi13g02598	chr00	15636969	15641638	+	341	-	- && -	-
Vitvi10g02281	Vitvi10g02281	chr00	15648465	15652863	-	2998	-	- && Q651X6.1 RecName: Full=Cellulose synthase-like protein E6; AltName: Full=OsCslE6	-
Vitvi10g02280	Vitvi10g02280	chr00	15654378	15658086	-	558	-	- && Q8VZK9.1 RecName: Full=Cellulose synthase-like protein E1; Short=AtCslE1	-
Vitvi10g02279	Vitvi10g02279	chr00	15658219	15663041	-	2406	-	- && Q651X6.1 RecName: Full=Cellulose synthase-like protein E6; AltName: Full=OsCslE6	-
Vitvi10g02278	Vitvi10g02278	chr00	15666576	15666815	+	240	-	- && -	-
Vitvi10g02277	Vitvi10g02277	chr00	15667745	15676191	-	1649	-	- && Q651X6.1 RecName: Full=Cellulose synthase-like protein E6; AltName: Full=OsCslE6	-
Vitvi10g02276	Vitvi10g02276	chr00	15676192	15680220	-	2229	-	- && Q651X6.1 RecName: Full=Cellulose synthase-like protein E6; AltName: Full=OsCslE6	-
Vitvi10g02275	Vitvi10g02275	chr00	15685739	15689447	-	1166	-	- && Q8VZK9.1 RecName: Full=Cellulose synthase-like protein E1; Short=AtCslE1	-
Vitvi07g03038	Vitvi07g03038	chr00	15690705	15693731	-	1653	-	- && P10978.1 RecName: Full=Retrovirus-related Pol polyprotein from transposon TNT 1-94; Includes: RecName: Full=Protease; Includes: RecName: Full=Reverse transcriptase; Includes: RecName: Full=Endonuclease	RVT_2
Vitvi07g03037	Vitvi07g03037	chr00	15698024	15698902	-	879	-	- && -	-
Vitvi07g03036	Vitvi07g03036	chr00	15719739	15720181	-	443	-	- && C0LGT1.1 RecName: Full=Probable LRR receptor-like serine/threonine-protein kinase At5g10290; Flags: Precursor	-
Vitvi19g02361	Vitvi19g02361	chr00	15732529	15732687	-	159	-	- && -	-
Vitvi19g02362	Vitvi19g02362	chr00	15735506	15735688	+	183	-	- && -	-
Vitvi19g02363	Vitvi19g02363	chr00	15744725	15748039	+	3315	-	- && -	Retrotrans_gag
Vitvi10g02252	Vitvi10g02252	chr00	15831013	15833596	+	838	-	- && Q2MHE4.1 RecName: Full=Serine/threonine-protein kinase HT1; AltName: Full=High leaf temperature protein 1	-
Vitvi10g02253	Vitvi10g02253	chr00	15854914	15855489	+	460	-	- && -	HLH
Vitvi10g02333	Vitvi10g02333	chr00	15858420	15862099	+	2478	-	- && Q1PEB4.1 RecName: Full=Uncharacterized protein At4g04980	-
Vitvi10g02334	Vitvi10g02334	chr00	15863305	15864706	+	1002	-	- && Q1PEB4.1 RecName: Full=Uncharacterized protein At4g04980	-
Vitvi10g02335	Vitvi10g02335	chr00	15867125	15870924	-	1718	-	- && P43309.1 RecName: Full=Polyphenol oxidase, chloroplastic; Short=PPO; AltName: Full=Catechol oxidase; Flags: Precursor	-
Vitvi10g02336	Vitvi10g02336	chr00	15885516	15887562	-	2047	-	- && P43311.1 RecName: Full=Polyphenol oxidase, chloroplastic; Short=PPO; AltName: Full=Catechol oxidase; Flags: Precursor	-
Vitvi10g02337	Vitvi10g02337	chr00	15889144	15892198	-	1830	-	- && P43311.1 RecName: Full=Polyphenol oxidase, chloroplastic; Short=PPO; AltName: Full=Catechol oxidase; Flags: Precursor	-
Vitvi18g03350	Vitvi18g03350	chr00	15905446	15906232	+	787	-	- && Q402F3.1 RecName: Full=Tobamovirus multiplication protein 3; Short=NtTOM3	-
Vitvi18g03351	Vitvi18g03351	chr00	15910353	15912432	-	1171	-	- && Q6Z8L2.1 RecName: Full=Putative laccase-9; AltName: Full=Benzenediol:oxygen oxidoreductase 9; AltName: Full=Diphenol oxidase 9; AltName: Full=Urishiol oxidase 9; Flags: Precursor	-
Vitvi18g03352	Vitvi18g03352	chr00	15925128	15925845	+	718	-	- && Q9SCS2.1 RecName: Full=CDPK-related kinase 5; Short=AtCRK5; AltName: Full=Calcium/calmodulin-dependent protein kinase 1	-
Vitvi10g02153	Vitvi10g02153	chr00	15937716	15938859	+	1047	-	- && Q9LPZ3.3 RecName: Full=G-type lectin S-receptor-like serine/threonine-protein kinase At1g11410; Flags: Precursor	-
Vitvi10g02154	Vitvi10g02154	chr00	15940083	15941489	+	960	-	- && Q9ZT07.3 RecName: Full=G-type lectin S-receptor-like serine/threonine-protein kinase RKS1; AltName: Full=Receptor-like protein kinase 1; Flags: Precursor	-
Vitvi10g02155	Vitvi10g02155	chr00	15941490	15948383	+	1510	-	- && Q9ZT07.3 RecName: Full=G-type lectin S-receptor-like serine/threonine-protein kinase RKS1; AltName: Full=Receptor-like protein kinase 1; Flags: Precursor	Pkinase_Tyr
Vitvi10g02156	Vitvi10g02156	chr00	15956500	15958204	-	1553	-	- && -	-
Vitvi10g02157	Vitvi10g02157	chr00	15959070	15963644	+	3120	-	- && Q9LPZ3.3 RecName: Full=G-type lectin S-receptor-like serine/threonine-protein kinase At1g11410; Flags: Precursor	Pkinase_Tyr
Vitvi10g02158	Vitvi10g02158	chr00	15969075	15970602	+	867	-	- && Q9LPZ3.3 RecName: Full=G-type lectin S-receptor-like serine/threonine-protein kinase At1g11410; Flags: Precursor	-
Vitvi10g02159	Vitvi10g02159	chr00	15976946	15978282	+	810	-	- && P93604.1 RecName: Full=Rust resistance kinase Lr10; AltName: Full=Probable receptor-like serine/threonine-protein kinase LRK10; Flags: Precursor	Pkinase
Vitvi16g02099	Vitvi16g02099	chr00	15992301	16001810	-	2164	-	- && O65607.2 RecName: Full=DNA mismatch repair protein MSH3; Short=AtMSH3; AltName: Full=MutS protein homolog 3	RVT_2
Vitvi00g01928	Vitvi00g01928	chr00	16059674	16063214	+	2847	-	- && Q9FKZ1.1 RecName: Full=Probable disease resistance protein At5g66900	NB-ARC
Vitvi00g01929	Vitvi00g01929	chr00	16065813	16068079	+	1194	-	- && Q9FKZ0.1 RecName: Full=Probable disease resistance protein At5g66910	NB-ARC
Vitvi00g01930	Vitvi00g01930	chr00	16069718	16083168	+	2937	-	- && Q9FKZ1.1 RecName: Full=Probable disease resistance protein At5g66900	NB-ARC
Vitvi00g00710	Vitvi00g00710	chr00	16078936	16083312	+	2765	-	- && Q9FKZ1.1 RecName: Full=Probable disease resistance protein At5g66900	NB-ARC
Vitvi00g00711	Vitvi00g00711	chr00	16091791	16095774	+	2650	-	- && Q9FKZ0.1 RecName: Full=Probable disease resistance protein At5g66910	NB-ARC
Vitvi02g01740	Vitvi02g01740	chr00	16099141	16100838	-	564	-	- && P22180.1 RecName: Full=Plasma membrane ATPase 1; AltName: Full=Proton pump 1	E1-E2_ATPase
Vitvi02g01739	Vitvi02g01739	chr00	16103425	16113620	+	1144	-	- && Q20390.2 RecName: Full=Palmitoyl-protein thioesterase 1; Short=PPT-1; AltName: Full=Palmitoyl-protein hydrolase 1; Flags: Precursor	-
Vitvi02g01738	Vitvi02g01738	chr00	16113761	16123909	-	2555	-	- && -	-
Vitvi02g01737	Vitvi02g01737	chr00	16136737	16136919	+	183	-	- && -	-
Vitvi00g01932	Vitvi00g01932	chr00	16137583	16138342	+	669	-	- && P24922.1 RecName: Full=Eukaryotic translation initiation factor 5A-2; Short=eIF-5A-2; AltName: Full=eIF-4D	-
Vitvi00g00715	Vitvi00g00715	chr00	16150948	16151310	+	363	-	- && -	-
Vitvi00g00716	Vitvi00g00716	chr00	16168295	16168930	+	636	-	- && -	-
Vitvi00g00717	Vitvi00g00717	chr00	16168972	16170044	+	1026	-	- && -	rve
Vitvi00g00718	Vitvi00g00718	chr00	16170534	16172015	+	1368	-	- && P04146.3 RecName: Full=Copia protein; AltName: Full=Gag-int-pol protein; Contains: RecName: Full=Copia VLP protein; Contains: RecName: Full=Copia protease	RVT_2
Vitvi17g01692	Vitvi17g01692	chr00	16206274	16212631	-	96	-	- && -	-
Vitvi07g02984	Vitvi07g02984	chr00	16255309	16269960	-	1678	-	- && Q5RB63.1 RecName: Full=HIV Tat-specific factor 1 homolog	-
Vitvi07g02983	Vitvi07g02983	chr00	16270596	16271478	+	883	-	- && -	-
Vitvi07g02982	Vitvi07g02982	chr00	16273595	16278779	-	1543	-	- && Q41319.2 RecName: Full=Stearoyl-[acyl-carrier-protein] 9-desaturase, chloroplastic; Short=Stearoyl-ACP desaturase; AltName: Full=Acyl-[acyl-carrier-protein] desaturase; Flags: Precursor	-
Vitvi07g02981	Vitvi07g02981	chr00	16282098	16292467	-	1195	-	- && Q9SXY0.1 RecName: Full=Chromatin assembly factor 1 subunit FAS1; Short=CAF-1 subunit FAS1; AltName: Full=CAF-1 p150 homolog; AltName: Full=Protein FASCIATA 1	-
Vitvi07g02746	Vitvi07g02746	chr00	16294613	16295057	-	393	-	- && Q09X22.1 RecName: Full=Photosystem II D2 protein; Short=PSII D2 protein; AltName: Full=Photosystem Q(A) protein	Photo_RC
Vitvi07g02747	Vitvi07g02747	chr00	16295162	16295475	+	84	-	- && -	-
Vitvi07g02748	Vitvi07g02748	chr00	16305442	16306530	+	1089	-	- && -	-
Vitvi09g02051	Vitvi09g02051	chr00	16340050	16342210	+	635	-	- && -	-
Vitvi09g02052	Vitvi09g02052	chr00	16344151	16348103	-	2291	-	- && O05000.2 RecName: Full=NADH-ubiquinone oxidoreductase chain 2; AltName: Full=NADH dehydrogenase subunit 2	-
Vitvi09g02053	Vitvi09g02053	chr00	16349549	16356287	+	6409	-	- && Q49KW9.1 RecName: Full=Photosystem II reaction center protein H; Short=PSII-H; AltName: Full=Photosystem II 10 kDa phosphoprotein	-
Vitvi09g02054	Vitvi09g02054	chr00	16356288	16356493	-	206	-	- && -	-
Vitvi09g02055	Vitvi09g02055	chr00	16356494	16356809	+	316	-	- && Q67I70.1 RecName: Full=Protein PsbN >Q67IA0.1 RecName: Full=Protein PsbN (chloroplast) [Butomus umbellatus] >Q7HIW6.1 RecName: Full=Protein PsbN (chloroplast) [Gunnera chilensis] >Q7J194.1 RecName: Full=Protein PsbN (chloroplast) [Cercidiphyllum japonicum] >Q7J196.1 RecName: Full=Protein PsbN (chloroplast) [Ceratophyllum demersum] >Q7J198.1 RecName: Full=Protein PsbN (chloroplast) [Cabomba c…	-
Vitvi15g01746	Vitvi15g01746	chr00	16370070	16371380	-	540	-	- && -	SWIM
Vitvi15g01747	Vitvi15g01747	chr00	16383315	16383723	-	357	-	- && -	-
Vitvi15g01748	Vitvi15g01748	chr00	16391403	16391997	-	174	-	- && -	-
Vitvi07g02801	Vitvi07g02801	chr00	16411308	16415398	-	1528	-	- && -	-
Vitvi07g02802	Vitvi07g02802	chr00	16419016	16419177	+	162	-	- && -	-
Vitvi07g02803	Vitvi07g02803	chr00	16422977	16437505	-	1577	-	- && Q09758.4 RecName: Full=Putative membrane-bound O-acyltransferase C24H6.01c	MBOAT
Vitvi07g03106	Vitvi07g03106	chr00	16443931	16449722	+	1114	-	- && -	-
Vitvi07g03105	Vitvi07g03105	chr00	16473811	16475439	-	1024	-	- && Q9FJX0.1 RecName: Full=Peptidyl-prolyl cis-trans isomerase CYP65; Short=AtCYP65; Short=PPIase CYP65; AltName: Full=Cyclophilin-65; AltName: Full=Peptidyl-prolyl cis-trans isomerase-like 2; AltName: Full=Plant U-box protein 49; AltName: Full=Rotamase; AltName: Full=U-box domain-containing protein 49	Pro_isomerase
Vitvi00g01939	Vitvi00g01939	chr00	16477857	16478932	+	909	-	- && -	-
Vitvi00g01940	Vitvi00g01940	chr00	16479985	16481177	+	840	-	- && -	-
Vitvi00g01941	Vitvi00g01941	chr00	16507664	16508536	+	873	-	- && -	-
Vitvi03g01886	Vitvi03g01886	chr00	16515736	16518515	-	1170	-	- && Q9C899.1 RecName: Full=Feruloyl CoA ortho-hydroxylase 2	2OG-FeII_Oxy
Vitvi03g01887	Vitvi03g01887	chr00	16526965	16527318	-	354	-	- && Q9LHN8.1 RecName: Full=Feruloyl CoA ortho-hydroxylase 1	2OG-FeII_Oxy
Vitvi03g01888	Vitvi03g01888	chr00	16529871	16530092	+	222	-	- && -	-
Vitvi00g00742	Vitvi00g00742	chr00	16546047	16546739	+	414	-	- && P0CV94.1 RecName: Full=(3S,6E)-nerolidol synthase 1; Short=FaNES1	-
Vitvi00g00743	VviTPS141	chr00	16561356	16564098	-	423	-	- && P0CV94.1 RecName: Full=(3S,6E)-nerolidol synthase 1; Short=FaNES1	-
Vitvi00g01457	VviTPS148	chr00	16578718	16580025	-	820	-	- && B9RXW4.1 RecName: Full=Probable terpene synthase 13; Short=RcSeTPS13	-
Vitvi07g02936	Vitvi07g02936	chr00	16580757	16580936	-	180	-	- && -	-
Vitvi07g02937	Vitvi07g02937	chr00	16580974	16581610	+	472	-	- && Q9SRT0.1 RecName: Full=U-box domain-containing protein 9; AltName: Full=Plant U-box protein 9	U-box
Vitvi07g02938	Vitvi07g02938	chr00	16584482	16584897	-	416	-	- && Q9SRT3.1 RecName: Full=Probable xyloglucan glycosyltransferase 6; AltName: Full=Cellulose synthase-like protein C6; Short=AtCslC6	-
Vitvi07g02939	Vitvi07g02939	chr00	16594658	16599146	+	2733	-	- && P92519.1 RecName: Full=Uncharacterized mitochondrial protein AtMg00810; AltName: Full=ORF240b	RVT_2
Vitvi07g02940	Vitvi07g02940	chr00	16605898	16608944	+	1621	-	- && Q9SRT0.1 RecName: Full=U-box domain-containing protein 9; AltName: Full=Plant U-box protein 9	U-box
Vitvi07g03089	Vitvi07g03089	chr00	16615319	16615480	-	162	-	- && -	-
Vitvi07g03090	Vitvi07g03090	chr00	16615556	16620436	+	1179	-	- && Q6ATJ8.1 RecName: Full=DEAD-box ATP-dependent RNA helicase 16	Helicase_C
Vitvi07g03091	Vitvi07g03091	chr00	16626442	16631064	+	1664	-	- && O48651.1 RecName: Full=Squalene monooxygenase; AltName: Full=Squalene epoxidase; Short=SE	-
Vitvi07g03092	Vitvi07g03092	chr00	16634218	16636425	-	2124	-	- && Q9M2Y4.1 RecName: Full=Pentatricopeptide repeat-containing protein At3g49740	-
Vitvi07g03093	Vitvi07g03093	chr00	16637948	16642257	+	3743	-	- && Q9FH87.1 RecName: Full=Putative pentatricopeptide repeat-containing protein At5g65820	-
Vitvi07g03094	Vitvi07g03094	chr00	16643115	16646333	-	1341	-	- && Q9ZQR4.2 RecName: Full=DUF21 domain-containing protein At2g14520; AltName: Full=CBS domain-containing protein CBSDUF3	-
Vitvi07g03095	Vitvi07g03095	chr00	16647574	16648241	-	435	-	- && -	-
Vitvi00g00755	Vitvi00g00755	chr00	16649155	16649990	+	303	-	- && F4I9T0.1 RecName: Full=BEACH domain-containing protein B; AltName: Full=BEACH-domain homolog B	-
Vitvi00g00756	Vitvi00g00756	chr00	16658568	16660110	-	639	-	- && F4IG73.1 RecName: Full=BEACH domain-containing protein C2; AltName: Full=BEACH-domain homolog C2	-
Vitvi00g00757	Vitvi00g00757	chr00	16660339	16660872	-	492	-	- && F4IG73.1 RecName: Full=BEACH domain-containing protein C2; AltName: Full=BEACH-domain homolog C2	-
Vitvi10g02259	Vitvi10g02259	chr00	16683483	16686903	-	1452	-	- && Q9FZ99.1 RecName: Full=Protein SMG7L; AltName: Full=Protetin SMG7-like	-
Vitvi10g02258	Vitvi10g02258	chr00	16692581	16693146	+	566	-	- && Q6NME6.1 RecName: Full=Protein RALF-like 19; Flags: Precursor	-
Vitvi10g02257	Vitvi10g02257	chr00	16697396	16698311	-	916	-	- && Q5M750.1 RecName: Full=VQ motif-containing protein 4; Short=AtVQ4; AltName: Full=MPK3/6-targeted VQ-motif-containing protein 1	-
Vitvi10g02256	Vitvi10g02256	chr00	16707107	16708507	-	1146	-	- && Q9FZA2.1 RecName: Full=Non-classical arabinogalactan protein 31; AltName: Full=Hydroxyproline-rich arabinogalactan protein 31; Flags: Precursor	-
Vitvi19g02383	Vitvi19g02383	chr00	16748020	16748268	-	99	-	- && -	-
Vitvi02g01821	Vitvi02g01821	chr00	16755254	16755446	+	108	-	- && -	-
Vitvi02g01822	Vitvi02g01822	chr00	16783240	16790101	+	1437	-	- && -	-
Vitvi10g02264	Vitvi10g02264	chr00	16790432	16791043	+	396	-	- && -	-
Vitvi10g02265	Vitvi10g02265	chr00	16792151	16794857	+	1006	-	- && -	-
Vitvi10g02266	Vitvi10g02266	chr00	16795633	16796966	+	199	-	- && -	-
Vitvi10g02267	Vitvi10g02267	chr00	16796967	16798537	+	847	-	- && Q9FIK8.1 RecName: Full=Protein C2-DOMAIN ABA-RELATED 11; Contains: RecName: Full=Protein C2-DOMAIN ABA-RELATED 11, N-terminally processed	C2
Vitvi10g02268	Vitvi10g02268	chr00	16799804	16801687	+	1002	-	- && Q9SIE0.2 RecName: Full=DNA oxidative demethylase ALKBH2; AltName: Full=Alkylated DNA repair protein alkB homolog 2; AltName: Full=Alpha-ketoglutarate-dependent dioxygenase alkB homolog 2	-
Vitvi10g02269	Vitvi10g02269	chr00	16808786	16814648	+	2564	-	- && Q9FIK7.1 RecName: Full=Probable acetyl-CoA acetyltransferase, cytosolic 2; AltName: Full=Cytosolic acetoacetyl-CoA thiolase 2; Short=Thiolase 2	Thiolase_N
Vitvi10g02270	Vitvi10g02270	chr00	16814882	16816677	-	1236	-	- && Q8VZK9.1 RecName: Full=Cellulose synthase-like protein E1; Short=AtCslE1	-
Vitvi10g02213	Vitvi10g02213	chr00	16817679	16817867	-	189	-	- && P12301.1 RecName: Full=Oxygen-evolving enhancer protein 3, chloroplastic; Short=OEE3; AltName: Full=16 kDa subunit of oxygen evolving system of photosystem II; AltName: Full=OEC 16 kDa subunit; Flags: Precursor	-
Vitvi10g02214	Vitvi10g02214	chr00	16820372	16821384	-	505	-	- && -	-
Vitvi10g02215	Vitvi10g02215	chr00	16823094	16830017	+	2416	-	- && F4JGP4.1 RecName: Full=Kinesin-like protein KIN-14D; AltName: Full=AtKIN14b	Kinesin
Vitvi10g02216	Vitvi10g02216	chr00	16830732	16831750	+	533	-	- && Q8LDI5.2 RecName: Full=Thioredoxin-like protein CXXS1; Short=AtCXXS1; AltName: Full=Mono-cysteine thioredoxin 1	-
Vitvi10g02217	Vitvi10g02217	chr00	16831751	16832465	+	715	-	- && -	-
Vitvi10g02218	Vitvi10g02218	chr00	16832466	16838530	+	804	-	- && Q9FH37.1 RecName: Full=Transcription factor ILR3; AltName: Full=Basic helix-loop-helix protein 105; Short=AtbHLH105; Short=bHLH 105; AltName: Full=Protein IAA-LEUCINE RESISTANT 3; AltName: Full=Transcription factor EN 133; AltName: Full=bHLH transcription factor bHLH105	HLH
Vitvi10g02219	Vitvi10g02219	chr00	16838964	16840674	-	1424	-	- && -	-
Vitvi10g02220	Vitvi10g02220	chr00	16846139	16847278	+	844	-	- && Q9LV60.1 RecName: Full=Cysteine-rich repeat secretory protein 55; Flags: Precursor	-
Vitvi10g02221	Vitvi10g02221	chr00	16847486	16849443	-	1151	-	- && Q8GYA4.3 RecName: Full=Cysteine-rich receptor-like protein kinase 10; Short=Cysteine-rich RLK10; AltName: Full=Receptor-like protein kinase 4; Flags: Precursor	Pkinase_Tyr
Vitvi02g01812	Vitvi02g01812	chr00	16859700	16861752	+	867	-	- && -	-
Vitvi02g01811	Vitvi02g01811	chr00	16862104	16864961	-	1747	-	- && Q6F6Y2.1 RecName: Full=FAD-dependent urate hydroxylase; AltName: Full=Flavoprotein urate hydroxylase	FAD_binding_3
Vitvi02g01810	Vitvi02g01810	chr00	16866232	16867571	+	924	-	- && -	-
Vitvi02g01809	Vitvi02g01809	chr00	16868995	16878469	+	1173	-	- && -	-
Vitvi02g01808	Vitvi02g01808	chr00	16878615	16879425	-	811	-	- && -	-
Vitvi02g01807	Vitvi02g01807	chr00	16883151	16883961	-	306	-	- && O23596.2 RecName: Full=Putative glycerol-3-phosphate transporter 4; Short=G-3-P transporter 4; AltName: Full=Glycerol-3-phosphate permease 4; Short=AtG3Pp4; Short=G-3-P permease 4	-
Vitvi00g00777	Vitvi00g00777	chr00	16897816	16909678	-	312	-	- && -	-
Vitvi07g03033	Vitvi07g03033	chr00	16941130	16942962	-	733	-	- && C0LGT1.1 RecName: Full=Probable LRR receptor-like serine/threonine-protein kinase At5g10290; Flags: Precursor	-
Vitvi07g03032	Vitvi07g03032	chr00	16945997	16946502	-	506	-	- && C0LGT1.1 RecName: Full=Probable LRR receptor-like serine/threonine-protein kinase At5g10290; Flags: Precursor	-
Vitvi11g01707	Vitvi11g01707	chr00	16951036	16953515	-	1303	-	- && O81905.1 RecName: Full=Receptor-like serine/threonine-protein kinase SD1-8; AltName: Full=Arabidopsis thaliana receptor kinase 3; AltName: Full=S-domain-1 (SD1) receptor kinase 8; Short=SD1-8; Flags: Precursor	Pkinase_Tyr
Vitvi11g01706	Vitvi11g01706	chr00	16953892	16962277	-	3857	-	- && Q9LDQ3.3 RecName: Full=Putative cysteine-rich receptor-like protein kinase 35; Short=Cysteine-rich RLK35; Flags: Precursor	Pkinase_Tyr
Vitvi11g01705	Vitvi11g01705	chr00	16973488	16975457	-	1325	-	- && Q9LDQ3.3 RecName: Full=Putative cysteine-rich receptor-like protein kinase 35; Short=Cysteine-rich RLK35; Flags: Precursor	Pkinase_Tyr
Vitvi11g01704	Vitvi11g01704	chr00	16980586	16980873	+	207	-	- && -	-
Vitvi11g01703	Vitvi11g01703	chr00	16981255	16982610	-	1184	-	- && P36222.2 RecName: Full=Chitinase-3-like protein 1; AltName: Full=39 kDa synovial protein; AltName: Full=Cartilage glycoprotein 39; Short=CGP-39; Short=GP-39; Short=hCGP-39; AltName: Full=YKL-40; Flags: Precursor	-
Vitvi10g02231	Vitvi10g02231	chr00	16985317	16985925	-	387	-	- && Q9LRJ9.1 RecName: Full=Cysteine-rich repeat secretory protein 38; Flags: Precursor	-
Vitvi10g02232	Vitvi10g02232	chr00	17013304	17014310	-	626	-	- && Q8W4G6.2 RecName: Full=Cysteine-rich receptor-like protein kinase 15; Short=Cysteine-rich RLK15; Flags: Precursor	Pkinase_Tyr
Vitvi02g01715	Vitvi02g01715	chr00	17017645	17017800	-	156	-	- && -	-
Vitvi02g01714	Vitvi02g01714	chr00	17017917	17019720	+	735	-	- && O94264.1 RecName: Full=Uncharacterized RING finger protein P8B7.15c	-
Vitvi02g01713	Vitvi02g01713	chr00	17020313	17023377	-	1143	-	- && Q9ZW85.1 RecName: Full=3-isopropylmalate dehydratase small subunit 3; AltName: Full=AtLEUD3; AltName: Full=Isopropylmalate isomerase small subunit 3; Flags: Precursor	-
Vitvi02g01712	Vitvi02g01712	chr00	17026598	17030459	+	721	-	- && O82528.1 RecName: Full=60S ribosomal protein L15	-
Vitvi02g01711	Vitvi02g01711	chr00	17033040	17036395	-	671	-	- && Q54XK2.1 RecName: Full=Protein transport protein Sec61 subunit alpha; AltName: Full=Secretory 61 complex subunit alpha	-
Vitvi02g01710	Vitvi02g01710	chr00	17039300	17040139	-	840	-	- && -	RNA_pol_Rpc34
Vitvi02g01709	Vitvi02g01709	chr00	17044851	17045679	-	342	-	- && F4JP48.1 RecName: Full=DNA mismatch repair protein MSH4; Short=AtMSH4; AltName: Full=MutS protein homolog 4	-
Vitvi00g00786	Vitvi00g00786	chr00	17046379	17052813	-	1387	-	- && Q66GQ6.1 RecName: Full=Type I inositol polyphosphate 5-phosphatase 5; Short=At5PTase5; AltName: Full=Protein BRISTLED 1; AltName: Full=Protein DEFORMED ROOT HAIRS 4	Exo_endo_phos
Vitvi00g00787	Vitvi00g00787	chr00	17053826	17053975	+	150	-	- && -	-
Vitvi00g01963	Vitvi00g01963	chr00	17076688	17076884	+	197	-	- && -	-
Vitvi00g00788	Vitvi00g00788	chr00	17086986	17087600	+	615	-	- && Q9S845.1 RecName: Full=GDP-mannose transporter GONST3; AltName: Full=Protein GOLGI NUCLEOTIDE SUGAR TRANSPORTER 3	-
Vitvi00g01964	Vitvi00g01964	chr00	17094979	17099134	+	550	-	- && -	-
Vitvi00g00789	Vitvi00g00789	chr00	17108859	17109967	-	433	-	- && Q9M401.1 RecName: Full=Branched-chain-amino-acid aminotransferase 3, chloroplastic; Short=Atbcat-3; Flags: Precursor	-
Vitvi00g00790	Vitvi00g00790	chr00	17112604	17126918	-	4022	-	- && Q9FLH0.2 RecName: Full=Protein CROWDED NUCLEI 4; AltName: Full=Protein LITTLE NUCLEI 4	-
Vitvi00g00791	Vitvi00g00791	chr00	17129140	17129921	-	782	-	- && P11670.1 RecName: Full=Basic form of pathogenesis-related protein 1; Short=PRP 1; Flags: Precursor	SCP
Vitvi00g00792	Vitvi00g00792	chr00	17131209	17136910	-	1862	-	- && Q5RBU7.1 RecName: Full=Lysosomal Pro-X carboxypeptidase; AltName: Full=Proline carboxypeptidase; AltName: Full=Prolylcarboxypeptidase; Short=PRCP; Flags: Precursor	Peptidase_S28
Vitvi07g02804	Vitvi07g02804	chr00	17158477	17167404	+	643	-	- && -	-
Vitvi00g01965	Vitvi00g01965	chr00	17174431	17175048	-	504	-	- && -	-
Vitvi00g01966	Vitvi00g01966	chr00	17178058	17178912	-	855	-	- && -	-
Vitvi00g01967	Vitvi00g01967	chr00	17199617	17200251	-	635	-	- && -	-
Vitvi00g01968	Vitvi00g01968	chr00	17202720	17203767	+	348	-	- && -	-
Vitvi00g00794	Vitvi00g00794	chr00	17204929	17206707	-	1011	-	- && P24805.1 RecName: Full=Stem-specific protein TSJT1	-
Vitvi00g00795	Vitvi00g00795	chr00	17208432	17230553	-	1639	-	- && Q9ZR39.1 RecName: Full=Splicing factor U2af large subunit A; AltName: Full=NpU2AF65a; AltName: Full=U2 auxiliary factor 65 kDa subunit A; AltName: Full=U2 small nuclear ribonucleoprotein auxiliary factor large subunit A; Short=U2 snRNP auxiliary factor large subunit A	RRM_1
Vitvi18g03298	Vitvi18g03298	chr00	17264021	17291771	+	846	-	- && -	-
Vitvi00g01969	Vitvi00g01969	chr00	17294296	17320302	+	828	-	- && -	-
Vitvi00g01970	Vitvi00g01970	chr00	17320523	17322240	+	294	-	- && -	-
Vitvi10g02121	VviTPS61	chr00	17328547	17331029	-	1637	-	- && P0CV94.1 RecName: Full=(3S,6E)-nerolidol synthase 1; Short=FaNES1	-
Vitvi10g02122	VviTPS140	chr00	17334726	17336719	-	1131	-	- && P0CV94.1 RecName: Full=(3S,6E)-nerolidol synthase 1; Short=FaNES1	-
Vitvi10g02123	Vitvi10g02123	chr00	17339531	17339847	-	120	-	- && -	-
Vitvi10g02124	VviTPS62	chr00	17342791	17345456	+	1718	-	- && P0CV96.1 RecName: Full=(3S,6E)-nerolidol synthase 1, chloroplastic; Short=FvNES1; Flags: Precursor [Fragaria vesca]	-
Vitvi10g02125	VviTPS145	chr00	17351979	17352439	+	375	-	- && P0CV96.1 RecName: Full=(3S,6E)-nerolidol synthase 1, chloroplastic; Short=FvNES1; Flags: Precursor [Fragaria vesca]	-
Vitvi18g03299	Vitvi18g03299	chr00	17352978	17362115	-	820	-	- && -	-
Vitvi18g03300	Vitvi18g03300	chr00	17364570	17364831	+	96	-	- && -	-
Vitvi18g03301	Vitvi18g03301	chr00	17366747	17380143	+	189	-	- && -	-
Vitvi18g03302	Vitvi18g03302	chr00	17382175	17382546	-	372	-	- && -	-
Vitvi07g02892	Vitvi07g02892	chr00	17406691	17406957	+	267	-	- && O82352.1 RecName: Full=Reticulon-like protein B5; Short=AtRTNLB5	-
Vitvi07g02891	Vitvi07g02891	chr00	17409192	17412569	+	896	-	- && -	-
Vitvi10g02366	Vitvi10g02366	chr00	17421843	17428546	-	1089	-	- && Q4V3D9.1 RecName: Full=Protein STRICTOSIDINE SYNTHASE-LIKE 10; Short=AtSSL10; AltName: Full=Strictosidine synthase 8; Short=AtSS8; Flags: Precursor	Str_synth
Vitvi10g02367	Vitvi10g02367	chr00	17436932	17438278	-	969	-	- && Q4V3D9.1 RecName: Full=Protein STRICTOSIDINE SYNTHASE-LIKE 10; Short=AtSSL10; AltName: Full=Strictosidine synthase 8; Short=AtSS8; Flags: Precursor	Str_synth
Vitvi00g01974	Vitvi00g01974	chr00	17467788	17469017	+	555	-	- && -	-
Vitvi07g02943	Vitvi07g02943	chr00	17481737	17491477	+	2067	-	- && Q9SRT3.1 RecName: Full=Probable xyloglucan glycosyltransferase 6; AltName: Full=Cellulose synthase-like protein C6; Short=AtCslC6	-
Vitvi07g02798	Vitvi07g02798	chr00	17523181	17529728	-	1286	-	- && Q09758.4 RecName: Full=Putative membrane-bound O-acyltransferase C24H6.01c	MBOAT
Vitvi07g02978	Vitvi07g02978	chr00	17532231	17533076	-	750	-	- && Q9Y305.2 RecName: Full=Acyl-coenzyme A thioesterase 9, mitochondrial; Short=Acyl-CoA thioesterase 9; AltName: Full=Acyl-CoA thioester hydrolase 9; Flags: Precursor	-
Vitvi07g02979	Vitvi07g02979	chr00	17534349	17538330	-	1524	-	- && Q9R0X4.1 RecName: Full=Acyl-coenzyme A thioesterase 9, mitochondrial; Short=Acyl-CoA thioesterase 9; AltName: Full=Acyl coenzyme A thioester hydrolase 2; Short=MTE-2; AltName: Full=Acyl-CoA thioester hydrolase 9; AltName: Full=Mitochondrial 48 kDa acyl-CoA thioester hydrolase 1; Short=Mt-ACT48.1; AltName: Full=Protein U8; AltName: Full=p48; Flags: Precursor	-
Vitvi07g02980	Vitvi07g02980	chr00	17548860	17549846	-	662	-	- && Q9SA23.1 RecName: Full=Syntaxin-51; Short=AtSYP51	SNARE
Vitvi07g02994	Vitvi07g02994	chr00	17564149	17570419	+	1882	-	- && Q9LRB0.1 RecName: Full=Sphingoid long-chain bases kinase 1; Short=AtLCBK1; Short=LCB kinase 1; AltName: Full=Sphingosine kinase 1	-
Vitvi07g02995	Vitvi07g02995	chr00	17572086	17590235	-	1759	-	- && Q9XGM8.1 RecName: Full=Alpha-1,3-mannosyl-glycoprotein 2-beta-N-acetylglucosaminyltransferase; AltName: Full=N-acetylglucosaminyltransferase I; Short=GlcNAcT-I; AltName: Full=N-glycosyl-oligosaccharide-glycoprotein N-acetylglucosaminyltransferase I; AltName: Full=Protein COMPLEX GLYCAN LESS 1	-
Vitvi00g00811	Vitvi00g00811	chr00	17591517	17594051	-	982	-	- && Q10Q08.1 RecName: Full=Replication protein A 70 kDa DNA-binding subunit B; Short=OsRPA70b; AltName: Full=Replication factor A protein 1B; AltName: Full=Replication protein A 1B	-
Vitvi00g00812	Vitvi00g00812	chr00	17595247	17598590	-	2097	-	- && O65278.2 PUTATIVE PSEUDOGENE: RecName: Full=Putative ubiquitin-like-specific protease 1B	Peptidase_C48
Vitvi00g00813	Vitvi00g00813	chr00	17611053	17612649	+	1164	-	- && Q84WQ5.2 RecName: Full=CBS domain-containing protein CBSX5	-
Vitvi00g00814	Vitvi00g00814	chr00	17612987	17616224	-	2729	-	- && -	-
Vitvi00g00816	Vitvi00g00816	chr00	17624952	17626016	+	1065	-	- && B1XWE8.1 RecName: Full=Cytochrome c-type biogenesis protein CcmE; AltName: Full=Cytochrome c maturation protein E; AltName: Full=Heme chaperone CcmE	-
Vitvi00g00817	Vitvi00g00817	chr00	17627864	17628163	+	246	-	- && -	-
Vitvi00g01978	Vitvi00g01978	chr00	17645621	17649479	+	1488	-	- && -	-
Vitvi02g01752	Vitvi02g01752	chr00	17655354	17659274	+	1402	-	- && -	Pro_isomerase
Vitvi02g01751	Vitvi02g01751	chr00	17659523	17666378	+	3494	-	- && Q9LKI5.2 RecName: Full=DNA repair endonuclease UVH1; AltName: Full=DNA excision repair protein XP-F homolog; AltName: Full=Ultraviolet hypersensitive 1; Short=AtRAD1	-
Vitvi02g01750	Vitvi02g01750	chr00	17677306	17677834	+	529	-	- && P29976.2 RecName: Full=Phospho-2-dehydro-3-deoxyheptonate aldolase 1, chloroplastic; AltName: Full=3-deoxy-D-arabino-heptulosonate 7-phosphate synthase 1; AltName: Full=DAHP synthase 1; AltName: Full=Phospho-2-keto-3-deoxyheptonate aldolase 1; Flags: Precursor	-
Vitvi07g02805	Vitvi07g02805	chr00	17686646	17690527	-	3882	-	- && Q9C9H9.1 RecName: Full=Pentatricopeptide repeat-containing protein At1g71420	-
Vitvi18g03328	Vitvi18g03328	chr00	17725947	17729430	-	1677	-	- && -	rve
Vitvi00g00822	Vitvi00g00822	chr00	17742904	17747129	+	2564	-	- && Q9LPZ3.3 RecName: Full=G-type lectin S-receptor-like serine/threonine-protein kinase At1g11410; Flags: Precursor	Pkinase_Tyr
Vitvi00g00824	Vitvi00g00824	chr00	17773199	17773457	-	216	-	- && -	-
Vitvi00g00825	Vitvi00g00825	chr00	17790545	17790722	-	63	-	- && -	-
Vitvi18g03353	Vitvi18g03353	chr00	17795428	17795608	+	181	-	- && -	-
Vitvi18g03354	Vitvi18g03354	chr00	17805093	17805374	+	282	-	- && -	-
Vitvi07g02877	Vitvi07g02877	chr00	17833767	17837991	-	1141	-	- && -	-
Vitvi18g03339	Vitvi18g03339	chr00	17858327	17858608	+	282	-	- && -	-
Vitvi18g03340	Vitvi18g03340	chr00	17871847	17872202	-	306	-	- && -	-
Vitvi09g02050	Vitvi09g02050	chr00	17877229	17878243	-	1015	-	- && Q9SPU3.1 RecName: Full=Acetyl-CoA-benzylalcohol acetyltransferase; Short=CbBEAT-2 [Clarkia breweri]	-
Vitvi09g02049	Vitvi09g02049	chr00	17887240	17887767	+	246	-	- && -	-
Vitvi15g01712	Vitvi15g01712	chr00	17920929	17921114	+	186	-	- && -	-
Vitvi17g01684	Vitvi17g01684	chr00	17949215	17949880	-	573	-	- && -	Cu_bind_like
Vitvi17g01683	Vitvi17g01683	chr00	17953363	17953903	-	441	-	- && -	Cu_bind_like
Vitvi10g02371	Vitvi10g02371	chr00	17977292	17982501	+	540	-	- && Q8L716.2 RecName: Full=Splicing factor U2af large subunit B; AltName: Full=U2 auxiliary factor 65 kDa subunit B; AltName: Full=U2 small nuclear ribonucleoprotein auxiliary factor large subunit B; Short=U2 snRNP auxiliary factor large subunit B	-
Vitvi06g01983	Vitvi06g01983	chr00	17995126	17997831	+	72	-	- && -	-
Vitvi07g03085	Vitvi07g03085	chr00	18013674	18016137	+	1315	-	- && Q9ZRF1.1 RecName: Full=Probable mannitol dehydrogenase; AltName: Full=NAD-dependent mannitol dehydrogenase	ADH_N
Vitvi07g03084	Vitvi07g03084	chr00	18019402	18021809	+	1177	-	- && Q9ZRF1.1 RecName: Full=Probable mannitol dehydrogenase; AltName: Full=NAD-dependent mannitol dehydrogenase	ADH_N
Vitvi07g03083	Vitvi07g03083	chr00	18034351	18037982	+	1287	-	- && Q9ZRF1.1 RecName: Full=Probable mannitol dehydrogenase; AltName: Full=NAD-dependent mannitol dehydrogenase	ADH_N
Vitvi02g01806	Vitvi02g01806	chr00	18041179	18047803	-	2068	-	- && O23596.2 RecName: Full=Putative glycerol-3-phosphate transporter 4; Short=G-3-P transporter 4; AltName: Full=Glycerol-3-phosphate permease 4; Short=AtG3Pp4; Short=G-3-P permease 4	MFS_1
Vitvi02g01805	Vitvi02g01805	chr00	18051488	18054967	+	962	-	- && Q8RXX5.1 RecName: Full=50S ribosomal protein L19-2, chloroplastic; Flags: Precursor	-
Vitvi02g01804	Vitvi02g01804	chr00	18057734	18064845	-	2530	-	- && O00311.1 RecName: Full=Cell division cycle 7-related protein kinase; Short=CDC7-related kinase; Short=HsCdc7; Short=huCdc7	Pkinase
Vitvi13g02585	Vitvi13g02585	chr00	18077686	18077889	-	204	-	- && -	-
Vitvi13g02586	Vitvi13g02586	chr00	18082501	18083106	+	555	-	- && Q6IE82.1 RecName: Full=Protein Jade-3; AltName: Full=Jade family PHD finger protein 3; AltName: Full=PHD finger protein 16	-
Vitvi13g02587	Vitvi13g02587	chr00	18090480	18091494	-	693	-	- && -	-
Vitvi02g01817	Vitvi02g01817	chr00	18101508	18103355	+	1587	-	- && O23522.2 RecName: Full=Phospholipase A1-Ibeta2, chloroplastic; Flags: Precursor	Lipase_3
Vitvi02g01816	Vitvi02g01816	chr00	18108996	18114942	+	1622	-	- && -	-
Vitvi02g01815	Vitvi02g01815	chr00	18117484	18118134	+	651	-	- && Q9M4P3.3 RecName: Full=Pentatricopeptide repeat-containing protein At4g16835, mitochondrial; AltName: Full=Protein DYW10; Flags: Precursor	PPR
Vitvi10g02115	Vitvi10g02115	chr00	18122273	18123196	-	63	-	- && -	-
Vitvi10g02116	Vitvi10g02116	chr00	18128142	18128327	+	186	-	- && -	-
Vitvi10g02117	Vitvi10g02117	chr00	18143286	18144536	+	1050	-	- && P10978.1 RecName: Full=Retrovirus-related Pol polyprotein from transposon TNT 1-94; Includes: RecName: Full=Protease; Includes: RecName: Full=Reverse transcriptase; Includes: RecName: Full=Endonuclease	rve
Vitvi18g03331	Vitvi18g03331	chr00	18166991	18167346	-	306	-	- && -	-
Vitvi18g03332	Vitvi18g03332	chr00	18168046	18169613	+	1161	-	- && Q2V2S1.1 RecName: Full=Putative defensin-like protein 20; Flags: Precursor	-
Vitvi07g03054	Vitvi07g03054	chr00	18171495	18173473	+	1854	-	- && P10978.1 RecName: Full=Retrovirus-related Pol polyprotein from transposon TNT 1-94; Includes: RecName: Full=Protease; Includes: RecName: Full=Reverse transcriptase; Includes: RecName: Full=Endonuclease	RVT_2
Vitvi07g03053	Vitvi07g03053	chr00	18176075	18179679	-	2508	-	- && Q8RXN0.1 RecName: Full=ABC transporter G family member 11; Short=ABC transporter ABCG.11; Short=AtABCG11; AltName: Full=Protein CUTICULAR DEFECT AND ORGAN FUSION 1; AltName: Full=Protein DESPERADO; AltName: Full=Protein PERMEABLE LEAVES 1; AltName: Full=White-brown complex homolog protein 11; Short=AtWBC11	ABC2_membrane
Vitvi07g03052	Vitvi07g03052	chr00	18184115	18185105	+	991	-	- && Q9FJN8.1 RecName: Full=Ras-related protein RABA4a; Short=AtRABA4a	Ras
Vitvi07g03051	Vitvi07g03051	chr00	18188009	18189623	-	604	-	- && Q9FJN9.1 RecName: Full=Polyadenylate-binding protein 2; Short=AtPabN2; Short=AtPabN3; Short=Poly(A)-binding protein 2; AltName: Full=Nuclear poly(A)-binding protein 2; AltName: Full=Poly(A)-binding protein II; Short=PABII	-
Vitvi07g03050	Vitvi07g03050	chr00	18194141	18196261	-	1605	-	- && Q8RXN0.1 RecName: Full=ABC transporter G family member 11; Short=ABC transporter ABCG.11; Short=AtABCG11; AltName: Full=Protein CUTICULAR DEFECT AND ORGAN FUSION 1; AltName: Full=Protein DESPERADO; AltName: Full=Protein PERMEABLE LEAVES 1; AltName: Full=White-brown complex homolog protein 11; Short=AtWBC11	ABC2_membrane
Vitvi09g02056	Vitvi09g02056	chr00	18197224	18197566	-	343	-	- && Q04050.1 RecName: Full=NADH-ubiquinone oxidoreductase chain 4; AltName: Full=NADH dehydrogenase subunit 4	-
Vitvi09g02057	Vitvi09g02057	chr00	18198463	18198642	+	180	-	- && -	-
Vitvi09g02058	Vitvi09g02058	chr00	18203394	18203909	-	516	-	- && Q04050.1 RecName: Full=NADH-ubiquinone oxidoreductase chain 4; AltName: Full=NADH dehydrogenase subunit 4	-
Vitvi09g02059	Vitvi09g02059	chr00	18204340	18204801	+	399	-	- && -	-
Vitvi09g02060	Vitvi09g02060	chr00	18209851	18209922	-	72	-	- && -	-
Vitvi07g02958	Vitvi07g02958	chr00	18233034	18241121	+	1713	-	- && -	Lipase_3
Vitvi17g01691	Vitvi17g01691	chr00	18266661	18269918	-	640	-	- && Q9ZVJ6.1 RecName: Full=Annexin D4; AltName: Full=AnnAt4	-
Vitvi00g00858	Vitvi00g00858	chr00	18282441	18282590	-	150	-	- && -	-
Vitvi00g00859	Vitvi00g00859	chr00	18282775	18284044	+	696	-	- && Q9SUK8.1 RecName: Full=Ethylene-responsive transcription factor ERF039	AP2
Vitvi07g03035	Vitvi07g03035	chr00	18306973	18307203	-	231	-	- && C0LGT1.1 RecName: Full=Probable LRR receptor-like serine/threonine-protein kinase At5g10290; Flags: Precursor	-
Vitvi07g03034	Vitvi07g03034	chr00	18321988	18324163	-	1000	-	- && C0LGT1.1 RecName: Full=Probable LRR receptor-like serine/threonine-protein kinase At5g10290; Flags: Precursor	Pkinase
Vitvi00g01994	Vitvi00g01994	chr00	18328206	18347705	+	756	-	- && -	-
Vitvi07g02912	Vitvi07g02912	chr00	18379077	18382404	-	864	-	- && -	-
Vitvi00g01996	Vitvi00g01996	chr00	18404228	18410187	+	1276	-	- && C0LGT1.1 RecName: Full=Probable LRR receptor-like serine/threonine-protein kinase At5g10290; Flags: Precursor	Pkinase
Vitvi00g01997	Vitvi00g01997	chr00	18423401	18423556	+	156	-	- && -	-
Vitvi07g02944	Vitvi07g02944	chr00	18425654	18426753	+	829	-	- && Q9SRS9.1 RecName: Full=E3 ubiquitin-protein ligase CHIP; AltName: Full=Carboxyl terminus of HSC70-interacting protein; Short=AtCHIP; AltName: Full=Plant U-box protein 61; AltName: Full=U-box domain-containing protein 61	U-box
Vitvi03g01894	Vitvi03g01894	chr00	18488915	18490103	-	177	-	- && -	-
Vitvi00g00864	Vitvi00g00864	chr00	18498819	18499606	+	545	-	- && -	-
Vitvi00g01998	Vitvi00g01998	chr00	18503340	18503676	-	337	-	- && C0LGT1.1 RecName: Full=Probable LRR receptor-like serine/threonine-protein kinase At5g10290; Flags: Precursor	-
Vitvi00g01999	Vitvi00g01999	chr00	18510808	18515905	-	1371	-	- && C0LGT1.1 RecName: Full=Probable LRR receptor-like serine/threonine-protein kinase At5g10290; Flags: Precursor	Pkinase
Vitvi10g02209	Vitvi10g02209	chr00	18523598	18524707	+	617	-	- && -	-
Vitvi10g02208	Vitvi10g02208	chr00	18529137	18529331	-	147	-	- && -	-
Vitvi10g02207	Vitvi10g02207	chr00	18531361	18531564	+	204	-	- && -	-
Vitvi10g02206	Vitvi10g02206	chr00	18537670	18538060	+	298	-	- && Q8L7C8.1 RecName: Full=Protein REDUCED WALL ACETYLATION 1	-
Vitvi10g02205	Vitvi10g02205	chr00	18541397	18541499	-	103	-	- && Q8W4G6.2 RecName: Full=Cysteine-rich receptor-like protein kinase 15; Short=Cysteine-rich RLK15; Flags: Precursor	-
Vitvi10g02204	Vitvi10g02204	chr00	18545427	18545654	-	228	-	- && P92520.1 RecName: Full=Uncharacterized mitochondrial protein AtMg00820; AltName: Full=ORF170	-
Vitvi15g01714	Vitvi15g01714	chr00	18575332	18576061	-	405	-	- && -	-
Vitvi15g01715	Vitvi15g01715	chr00	18586124	18586771	-	330	-	- && Q9C6B2.1 RecName: Full=Metal transporter Nramp2; Short=AtNramp2	-
Vitvi15g01716	Vitvi15g01716	chr00	18591000	18592033	-	1034	-	- && -	-
Vitvi00g00869	Vitvi00g00869	chr00	18639927	18643354	-	602	-	- && Q9M401.1 RecName: Full=Branched-chain-amino-acid aminotransferase 3, chloroplastic; Short=Atbcat-3; Flags: Precursor	-
Vitvi10g02351	Vitvi10g02351	chr00	18654689	18660199	+	3429	-	- && C0LGP4.1 RecName: Full=Probable LRR receptor-like serine/threonine-protein kinase At3g47570; Flags: Precursor	Pkinase_Tyr
Vitvi00g00870	Vitvi00g00870	chr00	18668134	18678137	-	692	-	- && Q0WQE7.1 RecName: Full=AUGMIN subunit 3	-
Vitvi07g03026	Vitvi07g03026	chr00	18692455	18698741	-	2456	-	- && O64894.1 RecName: Full=Acyl-coenzyme A oxidase, peroxisomal; Short=AOX; AltName: Full=Long-chain acyl-CoA oxidase; Flags: Precursor	-
Vitvi07g03027	Vitvi07g03027	chr00	18703375	18705573	+	1061	-	- && -	-
Vitvi07g03028	Vitvi07g03028	chr00	18705711	18705887	-	177	-	- && -	-
Vitvi07g03029	Vitvi07g03029	chr00	18710886	18712322	+	1326	-	- && Q8H1E4.1 RecName: Full=Ethylene-responsive transcription factor RAP2-4; AltName: Full=Ethylene-responsive transcription factor ERF059; AltName: Full=Protein RELATED TO APETALA2 4	AP2
Vitvi07g03030	Vitvi07g03030	chr00	18712972	18715038	+	1492	-	- && Q8H1E4.1 RecName: Full=Ethylene-responsive transcription factor RAP2-4; AltName: Full=Ethylene-responsive transcription factor ERF059; AltName: Full=Protein RELATED TO APETALA2 4	AP2
Vitvi15g01758	Vitvi15g01758	chr00	18720869	18721766	+	898	-	- && Q9S845.1 RecName: Full=GDP-mannose transporter GONST3; AltName: Full=Protein GOLGI NUCLEOTIDE SUGAR TRANSPORTER 3	-
Vitvi15g01759	Vitvi15g01759	chr00	18737650	18738669	+	813	-	- && Q84JL3.1 RecName: Full=E3 ubiquitin-protein ligase SINAT3; AltName: Full=Seven in absentia homolog 3	-
Vitvi19g02360	Vitvi19g02360	chr00	18776740	18797657	+	63	-	- && -	-
Vitvi18g03330	Vitvi18g03330	chr00	18824616	18826751	+	1470	-	- && -	rve
Vitvi18g03329	Vitvi18g03329	chr00	18831220	18832069	+	84	-	- && -	-
Vitvi07g02941	Vitvi07g02941	chr00	18847673	18848770	-	828	-	- && Q9SRS9.1 RecName: Full=E3 ubiquitin-protein ligase CHIP; AltName: Full=Carboxyl terminus of HSC70-interacting protein; Short=AtCHIP; AltName: Full=Plant U-box protein 61; AltName: Full=U-box domain-containing protein 61	U-box
Vitvi00g00879	Vitvi00g00879	chr00	18869858	18870521	-	96	-	- && -	-
Vitvi00g02009	Vitvi00g02009	chr00	18873890	18874334	-	445	-	- && P50346.1 RecName: Full=60S acidic ribosomal protein P0	-
Vitvi00g00880	Vitvi00g00880	chr00	18876162	18877712	-	1551	-	- && Q9SKU6.1 RecName: Full=Pentatricopeptide repeat-containing protein At2g20710, mitochondrial; Flags: Precursor	-
Vitvi19g02380	Vitvi19g02380	chr00	18885234	18885545	-	312	-	- && -	RVT_1
Vitvi19g02381	Vitvi19g02381	chr00	18886655	18891718	+	1422	-	- && Q00IB6.1 RecName: Full=RNA polymerase II C-terminal domain phosphatase-like 4; Short=FCP-like 4; AltName: Full=Carboxyl-terminal phosphatase-like 4; Short=AtCPL4; Short=CTD phosphatase-like 4	NIF
Vitvi19g02382	Vitvi19g02382	chr00	18892415	18894913	+	981	-	- && -	-
Vitvi10g02350	Vitvi10g02350	chr00	18925616	18933995	-	1021	-	- && -	-
Vitvi18g03275	Vitvi18g03275	chr00	18963159	18963314	-	156	-	- && -	-
Vitvi18g03274	Vitvi18g03274	chr00	18964000	18964884	+	219	-	- && -	-
Vitvi07g02947	Vitvi07g02947	chr00	18979441	18979760	+	237	-	- && -	-
Vitvi00g00885	Vitvi00g00885	chr00	19001795	19003925	-	771	-	- && Q8RXN0.1 RecName: Full=ABC transporter G family member 11; Short=ABC transporter ABCG.11; Short=AtABCG11; AltName: Full=Protein CUTICULAR DEFECT AND ORGAN FUSION 1; AltName: Full=Protein DESPERADO; AltName: Full=Protein PERMEABLE LEAVES 1; AltName: Full=White-brown complex homolog protein 11; Short=AtWBC11	ABC_tran
Vitvi00g02013	Vitvi00g02013	chr00	19059522	19060059	+	538	-	- && -	-
Vitvi07g03088	Vitvi07g03088	chr00	19061885	19062575	-	595	-	- && O81004.2 RecName: Full=GTP-binding protein At2g22870; AltName: Full=Protein EMBRYO DEFECTIVE 2001	-
Vitvi07g03087	Vitvi07g03087	chr00	19072233	19073419	+	855	-	- && -	-
Vitvi07g03086	Vitvi07g03086	chr00	19075384	19076720	-	1158	-	- && Q9FHP1.1 RecName: Full=ACT domain-containing protein ACR1; AltName: Full=Protein ACT DOMAIN REPEATS 1	ACT
Vitvi03g01891	Vitvi03g01891	chr00	19089097	19092070	-	1184	-	- && Q9C899.1 RecName: Full=Feruloyl CoA ortho-hydroxylase 2	2OG-FeII_Oxy
Vitvi03g01890	Vitvi03g01890	chr00	19098437	19099429	-	741	-	- && Q9LHN8.1 RecName: Full=Feruloyl CoA ortho-hydroxylase 1	2OG-FeII_Oxy
Vitvi03g01889	Vitvi03g01889	chr00	19101626	19101847	+	222	-	- && -	-
Vitvi10g02330	VviTPS128	chr00	19158668	19162990	+	2226	-	- && Q93YV0.1 RecName: Full=(E,E)-geranyllinalool synthase; AltName: Full=Terpenoid synthase 4; Short=AtTPS04	-
Vitvi00g00889	Vitvi00g00889	chr00	19191676	19192224	+	318	-	- && Q67Y83.2 RecName: Full=Serine carboxypeptidase-like 51; Flags: Precursor	-
Vitvi04g02274	Vitvi04g02274	chr00	19222293	19227190	-	1763	-	- && P17598.2 RecName: Full=Catalase isozyme 1	Catalase
Vitvi04g02273	Vitvi04g02273	chr00	19232182	19232719	+	248	-	- && -	-
Vitvi18g03324	Vitvi18g03324	chr00	19238783	19240347	+	1158	-	- && Q2V2S1.1 RecName: Full=Putative defensin-like protein 20; Flags: Precursor	-
Vitvi07g03040	Vitvi07g03040	chr00	19262617	19271750	+	2084	-	- && C0LGT1.1 RecName: Full=Probable LRR receptor-like serine/threonine-protein kinase At5g10290; Flags: Precursor	LRRNT_2
Vitvi00g00893	Vitvi00g00893	chr00	19289468	19289851	-	384	-	- && B3H672.1 RecName: Full=Pentatricopeptide repeat-containing protein At4g17616	-
Vitvi00g00894	Vitvi00g00894	chr00	19293141	19295125	-	1503	-	- && P93147.2 RecName: Full=Isoflavone 2'-hydroxylase; AltName: Full=CYP GE-3; AltName: Full=Cytochrome P450 81E1; AltName: Full=Cytochrome P450 91A4	p450
Vitvi00g02019	Vitvi00g02019	chr00	19321316	19321408	-	93	-	- && -	-
Vitvi10g02289	Vitvi10g02289	chr00	19323081	19324073	-	411	-	- && O49710.1 RecName: Full=15.4 kDa class V heat shock protein; AltName: Full=15.4 kDa heat shock protein; Short=AtHsp15.4	-
Vitvi10g02290	Vitvi10g02290	chr00	19326820	19326993	+	174	-	- && -	-
Vitvi10g02291	Vitvi10g02291	chr00	19333275	19334743	+	885	-	- && -	Peptidase_C48
Vitvi10g02292	Vitvi10g02292	chr00	19338650	19340988	-	2241	-	- && -	MuDR
Vitvi00g02022	Vitvi00g02022	chr00	19352094	19353413	+	776	-	- && Q9FJN7.1 RecName: Full=LanC-like protein GCL1; AltName: Full=G protein-coupled receptor 2-like protein 1; Short=Protein GCR2-like 1	-
Vitvi00g00897	Vitvi00g00897	chr00	19355099	19358510	+	1372	-	- && Q0D4J7.1 RecName: Full=Serine/threonine-protein kinase SAPK2; AltName: Full=Osmotic stress/abscisic acid-activated protein kinase 2	Pkinase
Vitvi18g03327	Vitvi18g03327	chr00	19369159	19370728	+	1162	-	- && -	-
Vitvi00g00898	Vitvi00g00898	chr00	19414624	19415472	+	654	-	- && -	-
Vitvi02g01741	Vitvi02g01741	chr00	19432760	19432948	+	189	-	- && -	-
Vitvi13g02592	VviTPS50	chr00	19487535	19489739	-	1455	-	- && Q6PWU2.1 RecName: Full=(-)-alpha-terpineol synthase	-
Vitvi15g01764	Vitvi15g01764	chr00	19490993	19504083	-	492	-	- && Q84JL3.1 RecName: Full=E3 ubiquitin-protein ligase SINAT3; AltName: Full=Seven in absentia homolog 3	-
Vitvi15g01765	Vitvi15g01765	chr00	19510105	19510523	-	419	-	- && Q84JL3.1 RecName: Full=E3 ubiquitin-protein ligase SINAT3; AltName: Full=Seven in absentia homolog 3	-
Vitvi15g01743	Vitvi15g01743	chr00	19551018	19551661	+	338	-	- && Q9FUY6.1 RecName: Full=MADS-box protein JOINTLESS; AltName: Full=LeMADS	SRF-TF
Vitvi18g03347	Vitvi18g03347	chr00	19557958	19559081	-	642	-	- && F4IN58.1 RecName: Full=Piezo-type mechanosensitive ion channel homolog	-
Vitvi18g03346	Vitvi18g03346	chr00	19559241	19560993	-	1533	-	- && F4KCC2.1 RecName: Full=E3 ubiquitin-protein ligase PRT6; AltName: Full=Protein PROTEOLYSIS 6	-
Vitvi18g03345	Vitvi18g03345	chr00	19566724	19569629	+	1866	-	- && Q84J37.1 RecName: Full=Laccase-15; AltName: Full=Benzenediol:oxygen oxidoreductase 15; AltName: Full=Diphenol oxidase 15; AltName: Full=Protein TRANSPARENT TESTA 10; AltName: Full=Urishiol oxidase 15; Flags: Precursor	-
Vitvi07g03057	Vitvi07g03057	chr00	19573218	19575892	-	72	-	- && -	-
Vitvi07g03056	Vitvi07g03056	chr00	19586120	19587494	-	1093	-	- && P46604.1 RecName: Full=Homeobox-leucine zipper protein HAT22; AltName: Full=Homeodomain-leucine zipper protein HAT22; Short=HD-ZIP protein 22	Homeobox
Vitvi00g00903	Vitvi00g00903	chr00	19608724	19611116	+	1659	-	- && P18260.1 RecName: Full=ATP synthase subunit alpha, mitochondrial	-
Vitvi07g03096	Vitvi07g03096	chr00	19615947	19616641	+	695	-	- && Q8W4K3.1 RecName: Full=Cationic amino acid transporter 4, vacuolar	-
Vitvi07g03097	Vitvi07g03097	chr00	19619380	19626526	+	2317	-	- && Q0WTB4.2 RecName: Full=GTP-binding protein At3g49725, chloroplastic; Flags: Precursor	-
Vitvi07g03098	Vitvi07g03098	chr00	19627126	19627563	-	93	-	- && -	-
Vitvi07g03099	Vitvi07g03099	chr00	19631085	19633849	+	750	-	- && Q9M2Y6.1 RecName: Full=Uncharacterized protein At3g49720	-
Vitvi07g02865	Vitvi07g02865	chr00	19634917	19638161	+	470	-	- && -	-
Vitvi00g00908	Vitvi00g00908	chr00	19687788	19690025	-	609	-	- && -	-
Vitvi00g00909	Vitvi00g00909	chr00	19720703	19723548	+	1628	-	- && Q9LPZ9.2 RecName: Full=G-type lectin S-receptor-like serine/threonine-protein kinase SD1-13; AltName: Full=Calmodulin-binding receptor-like protein kinase 1; AltName: Full=Receptor-like protein kinase 2; AltName: Full=S-domain-1 (SD1) receptor kinase 13; Short=SD1-13; Flags: Precursor	-
Vitvi00g00910	Vitvi00g00910	chr00	19723557	19730463	+	2686	-	- && Q9LPZ9.2 RecName: Full=G-type lectin S-receptor-like serine/threonine-protein kinase SD1-13; AltName: Full=Calmodulin-binding receptor-like protein kinase 1; AltName: Full=Receptor-like protein kinase 2; AltName: Full=S-domain-1 (SD1) receptor kinase 13; Short=SD1-13; Flags: Precursor	Pkinase_Tyr
Vitvi00g00911	Vitvi00g00911	chr00	19733842	19735960	+	988	-	- && Q9SXB8.3 RecName: Full=G-type lectin S-receptor-like serine/threonine-protein kinase At1g11330; Flags: Precursor	Pkinase_Tyr
Vitvi15g01717	Vitvi15g01717	chr00	19746101	19747534	+	1434	-	- && -	-
Vitvi15g01718	Vitvi15g01718	chr00	19751364	19752011	+	330	-	- && Q9C6B2.1 RecName: Full=Metal transporter Nramp2; Short=AtNramp2	-
Vitvi10g02230	Vitvi10g02230	chr00	19780879	19785992	-	285	-	- && -	-
Vitvi10g02229	Vitvi10g02229	chr00	19790533	19793839	+	2301	-	- && Q9M0X5.1 RecName: Full=Cysteine-rich receptor-like protein kinase 25; Short=Cysteine-rich RLK25; Flags: Precursor	Pkinase_Tyr
Vitvi10g02309	Vitvi10g02309	chr00	19837051	19838060	+	847	-	- && -	-
Vitvi10g02308	Vitvi10g02308	chr00	19841295	19842037	+	465	-	- && P19177.1 RecName: Full=Histone H2A	-
Vitvi10g02307	Vitvi10g02307	chr00	19850673	19851733	+	266	-	- && -	-
Vitvi07g02945	Vitvi07g02945	chr00	19856539	19856741	-	203	-	- && -	-
Vitvi07g02946	Vitvi07g02946	chr00	19868372	19874511	-	309	-	- && F4K1R2.1 RecName: Full=Adenylylsulfatase HINT3; AltName: Full=Histidine triad nucleotide-binding protein 3	HIT
Vitvi04g02286	Vitvi04g02286	chr00	19876144	19876536	-	198	-	- && -	-
Vitvi04g02287	Vitvi04g02287	chr00	19881168	19881323	-	156	-	- && -	-
Vitvi04g02288	Vitvi04g02288	chr00	19882548	19892332	+	1227	-	- && Q43082.1 RecName: Full=Porphobilinogen deaminase, chloroplastic; Short=PBG; AltName: Full=Hydroxymethylbilane synthase; Short=HMBS; AltName: Full=Pre-uroporphyrinogen synthase; Flags: Precursor	-
Vitvi04g02289	Vitvi04g02289	chr00	19892423	19893919	+	868	-	- && -	-
Vitvi00g00918	Vitvi00g00918	chr00	19894444	19895878	+	674	-	- && Q9LY32.1 RecName: Full=ATPase 7, plasma membrane-type; AltName: Full=Proton pump 7	-
Vitvi00g00919	Vitvi00g00919	chr00	19897396	19898426	-	285	-	- && P04146.3 RecName: Full=Copia protein; AltName: Full=Gag-int-pol protein; Contains: RecName: Full=Copia VLP protein; Contains: RecName: Full=Copia protease	-
Vitvi10g02118	Vitvi10g02118	chr00	19918510	19922133	-	760	-	- && -	-
Vitvi00g00920	Vitvi00g00920	chr00	19932607	19932909	+	150	-	- && Q9SXB8.3 RecName: Full=G-type lectin S-receptor-like serine/threonine-protein kinase At1g11330; Flags: Precursor	-
Vitvi00g02040	Vitvi00g02040	chr00	19934365	19935108	+	555	-	- && Q9SXB4.1 RecName: Full=G-type lectin S-receptor-like serine/threonine-protein kinase At1g11300; Flags: Precursor	B_lectin
Vitvi00g02041	Vitvi00g02041	chr00	19935165	19937441	+	1719	-	- && Q9SXB8.3 RecName: Full=G-type lectin S-receptor-like serine/threonine-protein kinase At1g11330; Flags: Precursor	Pkinase_Tyr
Vitvi00g00921	Vitvi00g00921	chr00	19942074	19944780	+	2130	-	- && Q9SXB8.3 RecName: Full=G-type lectin S-receptor-like serine/threonine-protein kinase At1g11330; Flags: Precursor	Pkinase_Tyr
Vitvi00g00922	Vitvi00g00922	chr00	19970862	19976754	-	2393	-	- && Q9FJL3.1 RecName: Full=Peptidyl-prolyl cis-trans isomerase FKBP65; Short=PPIase FKBP65; AltName: Full=70 kDa peptidyl-prolyl isomerase; AltName: Full=FK506-binding protein 65; Short=AtFKBP65; AltName: Full=Immunophilin FKBP65; AltName: Full=Peptidyl-prolyl isomerase ROF2; AltName: Full=Protein ROTAMASE FKBP 2; AltName: Full=Rotamase	FKBP_C
Vitvi07g03100	Vitvi07g03100	chr00	19995372	19998027	+	2656	-	- && Q9M2Y7.1 RecName: Full=Pentatricopeptide repeat-containing protein At3g49710	-
Vitvi07g03101	Vitvi07g03101	chr00	19998229	20000172	-	791	-	- && Q9M2Y6.1 RecName: Full=Uncharacterized protein At3g49720	-
Vitvi07g03102	Vitvi07g03102	chr00	20004117	20004622	-	318	-	- && -	-
Vitvi07g03103	Vitvi07g03103	chr00	20006569	20010976	-	183	-	- && -	-
Vitvi07g03025	Vitvi07g03025	chr00	20033465	20037223	-	1785	-	- && -	-
Vitvi18g03338	Vitvi18g03338	chr00	20052653	20052895	+	243	-	- && -	-
Vitvi18g03337	Vitvi18g03337	chr00	20057181	20058814	+	1101	-	- && K7TQE3.1 RecName: Full=HSP-interacting protein	-
Vitvi18g03336	Vitvi18g03336	chr00	20059337	20060764	+	830	-	- && P22953.3 RecName: Full=Probable mediator of RNA polymerase II transcription subunit 37e; AltName: Full=Heat shock 70 kDa protein 1; AltName: Full=Heat shock cognate 70 kDa protein 1; AltName: Full=Heat shock cognate protein 70-1; Short=AtHsc70-1; AltName: Full=Heat shock protein 70-1; Short=AtHsp70-1; AltName: Full=Protein EARLY-RESPONSIVE TO DEHYDRATION 2	HSP70
Vitvi14g03100	Vitvi14g03100	chr00	20064000	20067054	-	310	-	- && Q8L4A7.1 RecName: Full=Proteasome subunit alpha type-2-B; AltName: Full=20S proteasome alpha subunit B-2	-
Vitvi02g01746	Vitvi02g01746	chr00	20104831	20105631	-	801	-	- && B3H672.1 RecName: Full=Pentatricopeptide repeat-containing protein At4g17616	-
Vitvi02g01747	Vitvi02g01747	chr00	20111353	20113613	-	1701	-	- && P93147.2 RecName: Full=Isoflavone 2'-hydroxylase; AltName: Full=CYP GE-3; AltName: Full=Cytochrome P450 81E1; AltName: Full=Cytochrome P450 91A4	p450
Vitvi07g03107	Vitvi07g03107	chr00	20116388	20116936	-	360	-	- && Q9SW44.1 RecName: Full=DEAD-box ATP-dependent RNA helicase 16	DEAD
Vitvi00g02044	Vitvi00g02044	chr00	20152711	20158491	-	2271	-	- && -	-
Vitvi10g02341	Vitvi10g02341	chr00	20169677	20169835	-	159	-	- && -	-
Vitvi10g02340	Vitvi10g02340	chr00	20173649	20175412	+	1567	-	- && P0C8Q4.1 RecName: Full=Uncharacterized protein At4g19900	Gly_transf_sug
Vitvi10g02339	Vitvi10g02339	chr00	20183145	20183374	+	230	-	- && -	-
Vitvi15g01766	Vitvi15g01766	chr00	20193123	20193696	-	572	-	- && -	-
Vitvi00g00935	Vitvi00g00935	chr00	20223346	20225448	+	2103	-	- && -	-
Vitvi00g00936	Vitvi00g00936	chr00	20233955	20237872	+	2100	-	- && -	-
Vitvi00g02047	Vitvi00g02047	chr00	20241419	20242363	-	945	-	- && -	-
Vitvi00g02048	Vitvi00g02048	chr00	20243064	20251083	+	8020	-	- && -	-
Vitvi00g00937	Vitvi00g00937	chr00	20253788	20254757	-	741	-	- && Q9LKI5.2 RecName: Full=DNA repair endonuclease UVH1; AltName: Full=DNA excision repair protein XP-F homolog; AltName: Full=Ultraviolet hypersensitive 1; Short=AtRAD1	-
Vitvi00g00938	Vitvi00g00938	chr00	20259129	20268518	-	1761	-	- && -	-
Vitvi17g01685	Vitvi17g01685	chr00	20306547	20307212	+	573	-	- && -	Cu_bind_like
Vitvi07g03039	Vitvi07g03039	chr00	20322667	20326190	-	1114	-	- && O05235.1 RecName: Full=Uncharacterized hydrolase YugF	-
Vitvi10g02338	Vitvi10g02338	chr00	20341256	20344804	+	1114	-	- && Q13435.2 RecName: Full=Splicing factor 3B subunit 2; AltName: Full=Pre-mRNA-splicing factor SF3b 145 kDa subunit; Short=SF3b145; AltName: Full=SF3b150; AltName: Full=Spliceosome-associated protein 145; Short=SAP 145	-
Vitvi00g02050	Vitvi00g02050	chr00	20372763	20373827	+	943	-	- && Q8RXN0.1 RecName: Full=ABC transporter G family member 11; Short=ABC transporter ABCG.11; Short=AtABCG11; AltName: Full=Protein CUTICULAR DEFECT AND ORGAN FUSION 1; AltName: Full=Protein DESPERADO; AltName: Full=Protein PERMEABLE LEAVES 1; AltName: Full=White-brown complex homolog protein 11; Short=AtWBC11	ABC2_membrane
Vitvi00g00943	Vitvi00g00943	chr00	20397055	20400574	-	1744	-	- && Q9T071.1 RecName: Full=Probable hexokinase-like 2 protein	-
Vitvi00g00944	Vitvi00g00944	chr00	20403774	20405385	-	1029	-	- && Q9T072.2 RecName: Full=Transcription factor bHLH25; AltName: Full=Basic helix-loop-helix protein 25; Short=AtbHLH25; Short=bHLH 25; AltName: Full=Transcription factor EN 29; AltName: Full=bHLH transcription factor bHLH025	HLH
Vitvi00g02051	Vitvi00g02051	chr00	20410125	20410475	-	184	-	- && Q9FN08.1 RecName: Full=Beta-galactosidase 10; Short=Lactase 10; Flags: Precursor	-
Vitvi00g02052	Vitvi00g02052	chr00	20416153	20416569	-	417	-	- && Q9C5M0.1 RecName: Full=Mitochondrial dicarboxylate/tricarboxylate transporter DTC; AltName: Full=Dicarboxylate/tricarboxylate carrier	-
Vitvi00g02053	Vitvi00g02053	chr00	20416570	20419101	-	291	-	- && Q9C5M0.1 RecName: Full=Mitochondrial dicarboxylate/tricarboxylate transporter DTC; AltName: Full=Dicarboxylate/tricarboxylate carrier	-
Vitvi00g02054	Vitvi00g02054	chr00	20419786	20420257	-	470	-	- && P94078.1 RecName: Full=Alpha-mannosidase At3g26720; Flags: Precursor	-
Vitvi00g02055	Vitvi00g02055	chr00	20420605	20421330	-	726	-	- && -	-
Vitvi07g03108	Vitvi07g03108	chr00	20439142	20440441	+	666	-	- && Q9FGN8.2 RecName: Full=Protein DYAD; AltName: Full=Protein SWITCH 1	-
Vitvi00g00946	Vitvi00g00946	chr00	20480456	20481579	-	102	-	- && -	-
Vitvi00g00947	Vitvi00g00947	chr00	20485000	20485185	+	186	-	- && -	-
Vitvi00g02056	Vitvi00g02056	chr00	20490703	20491572	-	870	-	- && Q9LIE5.1 RecName: Full=Protein FAR-RED ELONGATED HYPOCOTYL 3	-
Vitvi00g02057	Vitvi00g02057	chr00	20491645	20492736	-	1092	-	- && Q9SWG3.1 RecName: Full=Protein FAR-RED IMPAIRED RESPONSE 1	FAR1
Vitvi00g02058	Vitvi00g02058	chr00	20499231	20501628	+	678	-	- && -	-
Vitvi00g00948	Vitvi00g00948	chr00	20502381	20502945	+	465	-	- && Q9FGL9.1 RecName: Full=Polypyrimidine tract-binding protein homolog 2	-
Vitvi07g03104	Vitvi07g03104	chr00	20526861	20528578	+	1420	-	- && Q42881.1 RecName: Full=1-aminocyclopropane-1-carboxylate synthase 3; Short=ACC synthase 3; AltName: Full=Le-ACS3; Short=ACS-3; AltName: Full=S-adenosyl-L-methionine methylthioadenosine-lyase 3	Aminotran_1_2
Vitvi00g00950	Vitvi00g00950	chr00	20536989	20538188	+	749	-	- && Q0WTB4.2 RecName: Full=GTP-binding protein At3g49725, chloroplastic; Flags: Precursor	-
Vitvi00g02059	Vitvi00g02059	chr00	20538858	20539052	+	195	-	- && -	-
Vitvi00g00951	Vitvi00g00951	chr00	20543761	20546264	-	1477	-	- && Q9M2Y7.1 RecName: Full=Pentatricopeptide repeat-containing protein At3g49710	-
Vitvi10g02306	Vitvi10g02306	chr00	20556450	20557377	-	674	-	- && -	-
Vitvi10g02305	Vitvi10g02305	chr00	20566465	20566731	-	267	-	- && -	-
Vitvi11g01708	Vitvi11g01708	chr00	20596070	20596419	+	190	-	- && -	-
Vitvi06g01984	Vitvi06g01984	chr00	20606563	20611376	-	423	-	- && -	-
Vitvi10g02120	Vitvi10g02120	chr00	20615854	20617104	+	996	-	- && -	-
Vitvi10g02119	VviTPS63	chr00	20624693	20627185	+	1638	-	- && P0CV94.1 RecName: Full=(3S,6E)-nerolidol synthase 1; Short=FaNES1	-
Vitvi00g00956	Vitvi00g00956	chr00	20631595	20635265	-	498	-	- && C0LGT1.1 RecName: Full=Probable LRR receptor-like serine/threonine-protein kinase At5g10290; Flags: Precursor	Pkinase
Vitvi00g02062	Vitvi00g02062	chr00	20645405	20645611	-	120	-	- && -	-
Vitvi17g01693	Vitvi17g01693	chr00	20650788	20660264	-	356	-	- && -	-
Vitvi00g00958	Vitvi00g00958	chr00	20678655	20679026	+	372	-	- && P93318.1 RecName: Full=Uncharacterized mitochondrial protein AtMg00660; AltName: Full=ORF149	-
Vitvi00g02063	Vitvi00g02063	chr00	20679128	20679418	+	291	-	- && -	-
Vitvi00g00959	Vitvi00g00959	chr00	20680113	20689107	+	939	-	- && -	-
Vitvi00g00960	Vitvi00g00960	chr00	20689108	20689512	-	405	-	- && Q04050.1 RecName: Full=NADH-ubiquinone oxidoreductase chain 4; AltName: Full=NADH dehydrogenase subunit 4	-
Vitvi00g00961	Vitvi00g00961	chr00	20690901	20691113	+	213	-	- && -	-
Vitvi00g02064	Vitvi00g02064	chr00	20692124	20692231	+	108	-	- && -	-
Vitvi07g02736	Vitvi07g02736	chr00	20731868	20734884	-	773	-	- && -	-
Vitvi10g02260	Vitvi10g02260	chr00	20756722	20757174	-	69	-	- && -	-
Vitvi10g02261	Vitvi10g02261	chr00	20760080	20770960	+	2289	-	- && Q04264.1 RecName: Full=Sister chromatid cohesion protein PDS5; AltName: Full=Precocious dissociation of sisters protein 5	-
Vitvi10g02304	Vitvi10g02304	chr00	20788324	20789304	-	496	-	- && -	-
Vitvi10g02303	Vitvi10g02303	chr00	20792939	20793176	-	138	-	- && -	-
Vitvi10g02196	Vitvi10g02196	chr00	20811644	20811897	-	135	-	- && -	-
Vitvi10g02197	Vitvi10g02197	chr00	20812962	20813675	+	546	-	- && -	-
Vitvi10g02198	Vitvi10g02198	chr00	20814071	20815023	-	486	-	- && Q9LD28.1 RecName: Full=Histone H2A.6; AltName: Full=HTA1; AltName: Full=Protein RESISTANT TO AGROBACTERIUM TRANSFORMATION 5	Histone
Vitvi00g02067	Vitvi00g02067	chr00	20820570	20827103	+	6430	-	- && -	-
Vitvi10g02200	Vitvi10g02200	chr00	20832934	20834579	+	1646	-	- && Q94IK2.1 RecName: Full=STOREKEEPER protein	-
Vitvi10g02201	Vitvi10g02201	chr00	20838338	20839262	+	678	-	- && Q9LD28.1 RecName: Full=Histone H2A.6; AltName: Full=HTA1; AltName: Full=Protein RESISTANT TO AGROBACTERIUM TRANSFORMATION 5	Histone
Vitvi10g02202	Vitvi10g02202	chr00	20839669	20840382	-	546	-	- && -	-
Vitvi10g02203	Vitvi10g02203	chr00	20841512	20841765	+	135	-	- && -	-
Vitvi04g02301	Vitvi04g02301	chr00	20849757	20850028	+	272	-	- && -	-
Vitvi03g01876	Vitvi03g01876	chr00	20872539	20875210	-	1379	-	- && -	-
Vitvi03g01875	Vitvi03g01875	chr00	20875219	20876590	-	880	-	- && -	-
Vitvi15g01744	Vitvi15g01744	chr00	20882694	20883727	-	1034	-	- && -	-
Vitvi00g02072	Vitvi00g02072	chr00	20895189	20903991	+	1462	-	- && -	-
Vitvi00g00972	Vitvi00g00972	chr00	20906713	20906862	+	150	-	- && -	-
Vitvi00g00973	Vitvi00g00973	chr00	20916370	20916747	-	378	-	- && P27070.1 RecName: Full=Ribosomal protein S12, mitochondrial	Ribosomal_S12
Vitvi00g00974	Vitvi00g00974	chr00	20916796	20917671	-	876	-	- && P27062.1 RecName: Full=NADH-ubiquinone oxidoreductase chain 3; AltName: Full=NADH dehydrogenase subunit 3	-
Vitvi10g02293	Vitvi10g02293	chr00	20931946	20935564	+	705	-	- && -	-
Vitvi10g02296	Vitvi10g02296	chr00	20937467	20939705	+	1725	-	- && F4JXC5.1 RecName: Full=Subtilisin-like protease SBT5.4; AltName: Full=Subtilase subfamily 5 member 4; Short=AtSBT5.4; Flags: Precursor	Peptidase_S8
Vitvi10g02295	Vitvi10g02295	chr00	20940204	20948727	+	2575	-	- && Q94A08.2 RecName: Full=Probable galactinol--sucrose galactosyltransferase 2; AltName: Full=Protein SEED IMBIBITION 2; AltName: Full=Raffinose synthase 2	-
Vitvi10g02294	Vitvi10g02294	chr00	20949870	20951051	+	342	-	- && P92963.1 RecName: Full=Ras-related protein RABB1c; Short=AtRABB1c; AltName: Full=Ras-related protein Rab2A; Short=AtRab2A	Ras
Vitvi10g02254	Vitvi10g02254	chr00	20952112	20952795	+	405	-	- && -	-
Vitvi10g02255	Vitvi10g02255	chr00	20961342	20963352	+	1704	-	- && P56820.1 RecName: Full=Eukaryotic translation initiation factor 3 subunit D; Short=eIF3d; AltName: Full=Eukaryotic translation initiation factor 3 subunit 7; AltName: Full=eIF-3-zeta; AltName: Full=p66	-
Vitvi15g01760	Vitvi15g01760	chr00	20981093	20990670	+	1123	-	- && Q9STN8.1 RecName: Full=E3 ubiquitin-protein ligase SINAT4; AltName: Full=Seven in absentia homolog 4	-
Vitvi00g02075	Vitvi00g02075	chr00	21016021	21017310	+	1105	-	- && Q9LRB0.1 RecName: Full=Sphingoid long-chain bases kinase 1; Short=AtLCBK1; Short=LCB kinase 1; AltName: Full=Sphingosine kinase 1	-
Vitvi00g02076	Vitvi00g02076	chr00	21067520	21069987	-	1174	-	- && -	hATC
Vitvi00g02077	Vitvi00g02077	chr00	21076732	21079630	-	1794	-	- && Q5B5X8.2 RecName: Full=Probable glucan 1,3-beta-glucosidase A; AltName: Full=Exo-1,3-beta-glucanase 1; AltName: Full=Exo-1,3-beta-glucanase A; Flags: Precursor	-
Vitvi00g00980	Vitvi00g00980	chr00	21080300	21080473	-	108	-	- && -	-
Vitvi07g02749	Vitvi07g02749	chr00	21083333	21083842	+	342	-	- && -	-
Vitvi07g02750	Vitvi07g02750	chr00	21086095	21086613	+	471	-	- && -	-
Vitvi00g00983	Vitvi00g00983	chr00	21104267	21105961	+	837	-	- && C0LGT1.1 RecName: Full=Probable LRR receptor-like serine/threonine-protein kinase At5g10290; Flags: Precursor	-
Vitvi07g03073	Vitvi07g03073	chr00	21112503	21113734	+	821	-	- && Q9T072.2 RecName: Full=Transcription factor bHLH25; AltName: Full=Basic helix-loop-helix protein 25; Short=AtbHLH25; Short=bHLH 25; AltName: Full=Transcription factor EN 29; AltName: Full=bHLH transcription factor bHLH025	-
Vitvi10g02106	Vitvi10g02106	chr00	21125492	21128061	+	1362	-	- && -	-
Vitvi00g00985	Vitvi00g00985	chr00	21141550	21146301	+	255	-	- && -	-
Vitvi15g01713	Vitvi15g01713	chr00	21154049	21156818	+	1784	-	- && -	-
Vitvi10g02210	Vitvi10g02210	chr00	21168169	21168440	+	228	-	- && Q75KA9.1 RecName: Full=Cytochrome c biogenesis protein CCS1, chloroplastic; AltName: Full=C-type cytochrome synthesis protein 1; Flags: Precursor	-
Vitvi10g02211	Vitvi10g02211	chr00	21176205	21177335	+	1131	-	- && Q9C6J3.1 RecName: Full=Putative F-box protein At1g50870	F-box
Vitvi10g02212	Vitvi10g02212	chr00	21177725	21178908	-	824	-	- && P12301.1 RecName: Full=Oxygen-evolving enhancer protein 3, chloroplastic; Short=OEE3; AltName: Full=16 kDa subunit of oxygen evolving system of photosystem II; AltName: Full=OEC 16 kDa subunit; Flags: Precursor	-
Vitvi00g00988	Vitvi00g00988	chr00	21201623	21201910	-	240	-	- && O48573.1 RecName: Full=Disease resistance protein LAZ5; AltName: Full=Protein LAZARUS 5; AltName: Full=Protein TOLERANCE TO TOBACCO RINGSPOT VIRUS 1	-
Vitvi00g02081	Vitvi00g02081.r01	chr00	21207227	21208357	+	655	-	- && -	-
Vitvi00g02082	Vitvi00g02082	chr00	21209557	21215854	-	420	-	- && P93014.1 RecName: Full=30S ribosomal protein S5, chloroplastic; Flags: Precursor	-
Vitvi00g00989	Vitvi00g00989	chr00	21216384	21217484	+	1003	-	- && -	-
Vitvi11g01709	Vitvi11g01709	chr00	21251677	21253090	-	1414	-	- && -	-
Vitvi05g02284	Vitvi05g02284	chr00	21277782	21284899	-	1113	-	- && Q9UUH7.1 RecName: Full=GTPase-activating protein gyp7; AltName: Full=GAP for ypt7	-
Vitvi07g02942	Vitvi07g02942	chr00	21289875	21290051	+	177	-	- && -	-
Vitvi00g00993	Vitvi00g00993	chr00	21306302	21315432	+	120	-	- && -	-
Vitvi00g00994	Vitvi00g00994	chr00	21318745	21320360	+	1377	-	- && Q84J71.1 RecName: Full=Pentatricopeptide repeat-containing protein At2g17670	-
Vitvi00g00996	Vitvi00g00996	chr00	21325505	21326443	+	939	-	- && -	-
Vitvi00g00997	Vitvi00g00997	chr00	21329986	21332289	+	627	-	- && -	-
Vitvi10g02262	Vitvi10g02262	chr00	21332370	21332887	+	402	-	- && -	-
Vitvi10g02263	Vitvi10g02263	chr00	21337825	21342833	+	1353	-	- && -	-
Vitvi07g02996	Vitvi07g02996	chr00	21349359	21350024	-	288	-	- && Q9XGM8.1 RecName: Full=Alpha-1,3-mannosyl-glycoprotein 2-beta-N-acetylglucosaminyltransferase; AltName: Full=N-acetylglucosaminyltransferase I; Short=GlcNAcT-I; AltName: Full=N-glycosyl-oligosaccharide-glycoprotein N-acetylglucosaminyltransferase I; AltName: Full=Protein COMPLEX GLYCAN LESS 1	-
Vitvi07g02997	Vitvi07g02997	chr00	21350706	21356818	-	1191	-	- && Q8L627.1 RecName: Full=snRNA-activating protein complex subunit; Short=SNAPc subunit; AltName: Full=Protein SHOOT REDIFFERENTIATION DEFECTIVE 2	-
Vitvi00g02084	Vitvi00g02084	chr00	21367056	21368466	-	1411	-	- && -	Retrotrans_gag
Vitvi00g02085	Vitvi00g02085	chr00	21384686	21388200	-	721	-	- && -	-
Vitvi00g01001	Vitvi00g01001	chr00	21398065	21399575	-	1001	-	- && Q9T072.2 RecName: Full=Transcription factor bHLH25; AltName: Full=Basic helix-loop-helix protein 25; Short=AtbHLH25; Short=bHLH 25; AltName: Full=Transcription factor EN 29; AltName: Full=bHLH transcription factor bHLH025	HLH
Vitvi07g03109	Vitvi07g03109.r01	chr00	21413985	21414577	+	413	-	- && -	-
Vitvi07g03110	Vitvi07g03110	chr00	21419876	21424016	-	1858	-	- && Q8H1D6.1 RecName: Full=Receptor-like cytosolic serine/threonine-protein kinase RBK1; AltName: Full=Protein ROP BINDING PROTEIN KINASES 1	Pkinase
Vitvi07g02773	Vitvi07g02773	chr00	21426291	21426470	+	180	-	- && -	-
Vitvi00g02088	Vitvi00g02088	chr00	21437926	21438111	-	186	-	- && Q8H5T6.1 RecName: Full=Hydrophobic protein LTI6A; AltName: Full=Low temperature-induced protein 6A	-
Vitvi01g02303	Vitvi01g02303	chr00	21463698	21466924	+	543	-	- && -	-
Vitvi15g01745	Vitvi15g01745	chr00	21485492	21486918	+	489	-	- && -	-
Vitvi00g02089	Vitvi00g02089	chr00	21493084	21493470	+	387	-	- && -	-
Vitvi00g01005	Vitvi00g01005	chr00	21500599	21501277	-	66	-	- && -	-
Vitvi10g02274	Vitvi10g02274	chr00	21566551	21567421	+	744	-	- && Q66JJ4.1 RecName: Full=tRNA methyltransferase 10 homolog A; AltName: Full=RNA (guanine-9-)-methyltransferase domain-containing protein 2	-
Vitvi10g02273	Vitvi10g02273	chr00	21568626	21571098	-	636	-	- && Q84W66.2 RecName: Full=Nuclear transcription factor Y subunit B-6; Short=AtNF-YB-6; AltName: Full=Protein LEAFY COTYLEDON 1-LIKE	-
Vitvi10g02272	Vitvi10g02272	chr00	21571136	21571760	+	183	-	- && -	-
Vitvi10g02271	Vitvi10g02271	chr00	21571855	21575612	-	1986	-	- && Q39117.1 RecName: Full=Trihelix transcription factor GT-2; AltName: Full=Trihelix DNA-binding protein GT-2	-
Vitvi00g01010	Vitvi00g01010	chr00	21591043	21591075	-	33	-	- && -	-
Vitvi00g01011	Vitvi00g01011	chr00	21599492	21602149	-	1834	-	- && Q9FJL3.1 RecName: Full=Peptidyl-prolyl cis-trans isomerase FKBP65; Short=PPIase FKBP65; AltName: Full=70 kDa peptidyl-prolyl isomerase; AltName: Full=FK506-binding protein 65; Short=AtFKBP65; AltName: Full=Immunophilin FKBP65; AltName: Full=Peptidyl-prolyl isomerase ROF2; AltName: Full=Protein ROTAMASE FKBP 2; AltName: Full=Rotamase	FKBP_C
Vitvi10g02199	Vitvi10g02199	chr00	21602742	21614650	+	1452	-	- && Q8GWL1.1 RecName: Full=Protein HEAT-STRESS-ASSOCIATED 32; Short=Heat-stress-associated 32-kDa protein	ComA
Vitvi00g01013	Vitvi00g01013	chr00	21623591	21626377	+	825	-	- && -	-
Vitvi15g01757	Vitvi15g01757	chr00	21630046	21630826	-	781	-	- && -	Retrotrans_gag
Vitvi15g01756	Vitvi15g01756	chr00	21636878	21638488	+	1530	-	- && -	Retrotrans_gag
Vitvi03g01895	Vitvi03g01895	chr00	21657916	21659305	+	66	-	- && -	-
Vitvi07g03111	Vitvi07g03111	chr00	21676940	21678981	-	388	-	- && Q9XGM8.1 RecName: Full=Alpha-1,3-mannosyl-glycoprotein 2-beta-N-acetylglucosaminyltransferase; AltName: Full=N-acetylglucosaminyltransferase I; Short=GlcNAcT-I; AltName: Full=N-glycosyl-oligosaccharide-glycoprotein N-acetylglucosaminyltransferase I; AltName: Full=Protein COMPLEX GLYCAN LESS 1	-
Vitvi10g02372	Vitvi10g02372	chr00	21693941	21695299	-	897	-	- && Q8VZK9.1 RecName: Full=Cellulose synthase-like protein E1; Short=AtCslE1	-
Vitvi10g02373	Vitvi10g02373	chr00	21698731	21699870	-	741	-	- && Q0DXZ1.1 RecName: Full=Cellulose synthase-like protein E2; AltName: Full=OsCslE2	-
Vitvi00g02096	Vitvi00g02096	chr00	21701458	21701919	+	462	-	- && -	-
Vitvi00g02097	Vitvi00g02097	chr00	21709686	21710608	+	923	-	- && -	-
Vitvi00g01016	Vitvi00g01016	chr00	21711726	21711959	+	159	-	- && -	-
Vitvi18g03326	Vitvi18g03326	chr00	21723905	21724186	+	282	-	- && -	-
Vitvi00g01018	Vitvi00g01018	chr00	21732634	21736585	+	966	-	- && O05235.1 RecName: Full=Uncharacterized hydrolase YugF	-
Vitvi00g02098	Vitvi00g02098	chr00	21745152	21746136	+	243	-	- && -	-
Vitvi00g01019	Vitvi00g01019	chr00	21760024	21760653	-	114	-	- && -	-
Vitvi00g01020	Vitvi00g01020	chr00	21761213	21762433	+	1221	-	- && Q9SY57.1 RecName: Full=Protein PHLOEM PROTEIN 2-LIKE A10; Short=AtPP2-A10	-
Vitvi00g02099	Vitvi00g02099	chr00	21765033	21765922	-	482	-	- && -	-
Vitvi00g01021	Vitvi00g01021	chr00	21769871	21770092	-	222	-	- && -	-
Vitvi07g03112	Vitvi07g03112	chr00	21778958	21783553	+	2676	-	- && Q8RXN0.1 RecName: Full=ABC transporter G family member 11; Short=ABC transporter ABCG.11; Short=AtABCG11; AltName: Full=Protein CUTICULAR DEFECT AND ORGAN FUSION 1; AltName: Full=Protein DESPERADO; AltName: Full=Protein PERMEABLE LEAVES 1; AltName: Full=White-brown complex homolog protein 11; Short=AtWBC11	ABC2_membrane
Vitvi00g01440	VviTPS98	chr00	21815313	21816412	-	647	-	- && P0CV94.1 RecName: Full=(3S,6E)-nerolidol synthase 1; Short=FaNES1	-
Vitvi10g02374	Vitvi10g02374	chr00	21851719	21853571	+	1853	-	- && -	-
Vitvi00g02102	Vitvi00g02102	chr00	21876345	21877047	+	258	-	- && Q8RWL6.1 RecName: Full=Serine/threonine-protein kinase STY17; AltName: Full=Serine/threonine/tyrosine-protein kinase 17	-
Vitvi00g01022	Vitvi00g01022	chr00	21886383	21887879	-	604	-	- && -	-
Vitvi02g01820	Vitvi02g01820	chr00	21897037	21898194	+	576	-	- && -	-
Vitvi18g03335	Vitvi18g03335	chr00	21905049	21905291	+	243	-	- && -	-
Vitvi18g03334	Vitvi18g03334	chr00	21910575	21911446	+	810	-	- && K7TQE3.1 RecName: Full=HSP-interacting protein	-
Vitvi18g03333	Vitvi18g03333	chr00	21911894	21912661	+	498	-	- && Q940G6.1 RecName: Full=Gibberellin receptor GID1C; AltName: Full=AtCXE19; AltName: Full=Carboxylesterase 19; AltName: Full=GID1-like protein 3; AltName: Full=Protein GA INSENSITIVE DWARF 1C; Short=AtGID1C	Abhydrolase_3
Vitvi10g02375	Vitvi10g02375	chr00	21918064	21918801	+	738	-	- && P93472.1 RecName: Full=Delta(24)-sterol reductase; AltName: Full=Cell elongation protein diminuto	FAD_binding_4
Vitvi10g02376	Vitvi10g02376	chr00	21918964	21919287	+	324	-	- && -	-
Vitvi08g02458	Vitvi08g02458	chr00	21928208	21931585	+	216	-	- && -	-
Vitvi08g02459	Vitvi08g02459	chr00	21933298	21934644	+	255	-	- && -	-
Vitvi00g02106	Vitvi00g02106	chr00	21950199	21954501	-	417	-	- && Q9SRS9.1 RecName: Full=E3 ubiquitin-protein ligase CHIP; AltName: Full=Carboxyl terminus of HSC70-interacting protein; Short=AtCHIP; AltName: Full=Plant U-box protein 61; AltName: Full=U-box domain-containing protein 61	-
Vitvi00g01028	Vitvi00g01028	chr00	21963074	21964713	-	126	-	- && -	-
Vitvi00g01029	Vitvi00g01029	chr00	21983109	21984450	+	96	-	- && -	-
Vitvi00g01030	Vitvi00g01030	chr00	21984568	21988662	+	222	-	- && -	-
Vitvi10g02377	Vitvi10g02377	chr00	21991406	21996492	+	641	-	- && Q9FNI6.1 RecName: Full=Putative SWI/SNF-related matrix-associated actin-dependent regulator of chromatin subfamily A member 3-like 2; Short=SMARCA3-like protein 2	SNF2_N
Vitvi07g03113	Vitvi07g03113	chr00	22018066	22019519	-	535	-	- && -	-
Vitvi10g02378	Vitvi10g02378	chr00	22053954	22055404	-	894	-	- && F4JXC5.1 RecName: Full=Subtilisin-like protease SBT5.4; AltName: Full=Subtilase subfamily 5 member 4; Short=AtSBT5.4; Flags: Precursor	Peptidase_S8
Vitvi13g02593	Vitvi13g02593	chr00	22080136	22081998	+	66	-	- && -	-
Vitvi07g03031	Vitvi07g03031	chr00	22088228	22090920	+	1250	-	- && -	-
Vitvi04g02302	Vitvi04g02302	chr00	22112452	22113828	-	321	-	- && Q8RWL6.1 RecName: Full=Serine/threonine-protein kinase STY17; AltName: Full=Serine/threonine/tyrosine-protein kinase 17	-
Vitvi10g02365	Vitvi10g02365	chr00	22130156	22130902	+	360	-	- && -	-
Vitvi14g03135	Vitvi14g03135	chr00	22140560	22141031	-	408	-	- && -	-
Vitvi14g03136	Vitvi14g03136	chr00	22142530	22142811	-	282	-	- && -	-
Vitvi00g01036	Vitvi00g01036	chr00	22147450	22152887	+	1539	-	- && Q9CAD5.1 RecName: Full=Mitogen-activated protein kinase kinase kinase YODA; AltName: Full=YODA MAPKK kinase	Pkinase
Vitvi00g02111	Vitvi00g02111	chr00	22153990	22154730	+	505	-	- && -	-
Vitvi00g01038	Vitvi00g01038	chr00	22159394	22159990	-	444	-	- && -	-
Vitvi00g01039	Vitvi00g01039	chr00	22161640	22162058	-	378	-	- && Q9M2Y4.1 RecName: Full=Pentatricopeptide repeat-containing protein At3g49740	-
Vitvi13g02595	Vitvi13g02595	chr00	22182000	22182217	-	177	-	- && -	-
Vitvi13g02594	Vitvi13g02594	chr00	22182266	22185598	-	2013	-	- && Q2QM47.2 RecName: Full=Serine/threonine-protein phosphatase BSL2 homolog; AltName: Full=BSU1-like protein 2 homolog	-
Vitvi07g02890	Vitvi07g02890	chr00	22198770	22199391	+	468	-	- && -	-
Vitvi00g01043	Vitvi00g01043	chr00	22217898	22218131	+	234	-	- && -	-
Vitvi15g01767	Vitvi15g01767	chr00	22220302	22223346	-	696	-	- && Q9ZTX8.2 RecName: Full=Auxin response factor 6	B3
Vitvi10g02364	Vitvi10g02364	chr00	22234197	22234625	-	282	-	- && Q9SYM4.1 RecName: Full=Alpha,alpha-trehalose-phosphate synthase [UDP-forming] 1; AltName: Full=Trehalose-6-phosphate synthase 1; Short=AtTPS1	-
Vitvi00g01046	Vitvi00g01046	chr00	22248429	22248608	-	180	-	- && -	-
Vitvi00g02112	Vitvi00g02112	chr00	22265095	22265812	+	496	-	- && O49447.1 RecName: Full=ADP,ATP carrier protein 3, mitochondrial; AltName: Full=ADP/ATP translocase 3; AltName: Full=Adenine nucleotide translocator 3; Short=ANT 3; Flags: Precursor	-
Vitvi02g01782	Vitvi02g01782	chr00	22270168	22271917	-	1097	-	- && -	-
Vitvi02g01781	Vitvi02g01781	chr00	22271919	22274800	-	1826	-	- && -	-
Vitvi00g01047	Vitvi00g01047	chr00	22279020	22284339	-	1247	-	- && Q04264.1 RecName: Full=Sister chromatid cohesion protein PDS5; AltName: Full=Precocious dissociation of sisters protein 5	-
Vitvi00g01048	Vitvi00g01048	chr00	22287407	22288192	+	420	-	- && -	-
Vitvi18g03349	Vitvi18g03349	chr00	22289077	22292115	+	1997	-	- && Q84J37.1 RecName: Full=Laccase-15; AltName: Full=Benzenediol:oxygen oxidoreductase 15; AltName: Full=Diphenol oxidase 15; AltName: Full=Protein TRANSPARENT TESTA 10; AltName: Full=Urishiol oxidase 15; Flags: Precursor	-
Vitvi18g03348	Vitvi18g03348	chr00	22296797	22298189	-	276	-	- && -	-
Vitvi00g02116	Vitvi00g02116	chr00	22299784	22303882	-	1091	-	- && Q651X7.2 RecName: Full=Cellulose synthase-like protein E1; AltName: Full=OsCslE1	-
Vitvi00g02117	Vitvi00g02117	chr00	22304338	22307013	-	2297	-	- && Q8VZK9.1 RecName: Full=Cellulose synthase-like protein E1; Short=AtCslE1	-
Vitvi07g03114	Vitvi07g03114	chr00	22319699	22320145	+	447	-	- && L7X3S1.1 RecName: Full=Methyltetrahydroprotoberberine 14-monooxygenase; AltName: Full=(S)-cis-N-methylstylopine 14-hydroxylase; AltName: Full=(S)-cis-N-methyltetrahydroprotoberberine-14-hydroxylase; AltName: Full=Methyltetrahydroprotoberberine 14-hydroxylase; AltName: Full=N-methylstylopine hydroxylase; Short=MSH	p450
Vitvi07g03115	Vitvi07g03115	chr00	22322333	22324147	+	1557	-	- && Q9SZ46.1 RecName: Full=Cytochrome P450 82C4	p450
Vitvi02g01749	Vitvi02g01749	chr00	22331582	22335185	+	1515	-	- && P37216.1 RecName: Full=Phospho-2-dehydro-3-deoxyheptonate aldolase 2, chloroplastic; AltName: Full=3-deoxy-D-arabino-heptulosonate 7-phosphate synthase 2; AltName: Full=DAHP synthase 2; AltName: Full=Phospho-2-keto-3-deoxyheptonate aldolase 2; Flags: Precursor	-
Vitvi02g01748	Vitvi02g01748	chr00	22335953	22336897	+	945	-	- && -	-
Vitvi07g03116	Vitvi07g03116	chr00	22342097	22346386	-	1004	-	- && -	-
Vitvi00g02120	Vitvi00g02120	chr00	22348344	22349146	-	297	-	- && -	-
Vitvi10g02379	Vitvi10g02379	chr00	22361228	22361401	-	174	-	- && -	-
Vitvi10g02380	Vitvi10g02380	chr00	22362080	22366386	+	510	-	- && P75093.1 RecName: Full=Uncharacterized ATP-dependent helicase MPN_020	-
Vitvi05g02285	Vitvi05g02285	chr00	22376141	22377100	-	960	-	- && -	Exo_endo_phos
Vitvi02g01679	Vitvi02g01679	chr00	22379662	22381280	+	1209	-	- && -	-
Vitvi02g01678	Vitvi02g01678	chr00	22383825	22384355	+	531	-	- && -	-
Vitvi08g02460	Vitvi08g02460	chr00	22398354	22402892	+	1656	-	- && Q8RWT8.1 RecName: Full=Serine--tRNA ligase, chloroplastic/mitochondrial; AltName: Full=AtSRS; AltName: Full=Protein OVULE ABORTION 7; AltName: Full=Seryl-tRNA synthetase; Short=SerRS; AltName: Full=Seryl-tRNA(Ser/Sec) synthetase; Flags: Precursor	-
Vitvi04g02297	Vitvi04g02297	chr00	22407172	22410803	-	1692	-	- && Q9CX00.1 RecName: Full=IST1 homolog	-
Vitvi04g02298	Vitvi04g02298	chr00	22411364	22412308	-	945	-	- && -	-
Vitvi04g02299	Vitvi04g02299	chr00	22414002	22415043	-	1042	-	- && -	-
Vitvi07g03117	Vitvi07g03117	chr00	22432564	22433752	-	393	-	- && -	-
Vitvi00g01058	Vitvi00g01058	chr00	22435664	22436438	+	532	-	- && -	-
Vitvi10g02381	Vitvi10g02381	chr00	22449722	22450382	-	661	-	- && -	-
Vitvi02g01823	VviMYB190	chr00	22455951	22458167	-	1372	-	- && Q50EX6.1 RecName: Full=Protein ODORANT1; AltName: Full=MYB-like protein ODO1	Myb_DNA-binding
Vitvi17g01729	Vitvi17g01729	chr00	22464979	22472522	-	624	-	- && -	-
Vitvi09g02018	Vitvi09g02018	chr00	22487202	22487663	-	462	-	- && -	-
Vitvi00g01060	Vitvi00g01060	chr00	22493178	22495116	-	962	-	- && Q9FKZ3.1 RecName: Full=LOB domain-containing protein 36; AltName: Full=ASYMMETRIC LEAVES 2-like protein 1; Short=AS2-like protein 1	-
Vitvi00g01061	Vitvi00g01061	chr00	22498929	22502064	+	819	-	- && Q3YT12.1 RecName: Full=50S ribosomal protein L25; AltName: Full=General stress protein CTC	-
Vitvi00g01062	Vitvi00g01062	chr00	22502812	22510245	+	1116	-	- && F8WKW1.1 RecName: Full=7-deoxyloganetin glucosyltransferase; AltName: Full=Genipin glucosyltransferase; AltName: Full=UDP-glucose glucosyltransferase 2; Short=GjUGT2; AltName: Full=UDP-glycosyltransferase 85A24	-
Vitvi07g03118	Vitvi07g03118	chr00	22521571	22529253	+	1524	-	- && Q8L627.1 RecName: Full=snRNA-activating protein complex subunit; Short=SNAPc subunit; AltName: Full=Protein SHOOT REDIFFERENTIATION DEFECTIVE 2	-
Vitvi18g03369	Vitvi18g03369	chr00	22531275	22532703	-	162	-	- && -	-
Vitvi09g02072	Vitvi09g02072	chr00	22561261	22563237	+	1428	-	- && -	-
Vitvi09g02073	Vitvi09g02073	chr00	22564884	22566496	+	862	-	- && -	-
Vitvi09g02074	Vitvi09g02074	chr00	22566683	22567562	-	721	-	- && Q9FHM4.1 RecName: Full=65-kDa microtubule-associated protein 3; Short=AtMAP65-3; AltName: Full=Protein PLEIADE	-
Vitvi02g01824	Vitvi02g01824	chr00	22586123	22586632	+	510	-	- && -	-
Vitvi15g01768	Vitvi15g01768	chr00	22594422	22595069	-	330	-	- && Q9C6B2.1 RecName: Full=Metal transporter Nramp2; Short=AtNramp2	-
Vitvi07g03119	Vitvi07g03119	chr00	22600618	22605410	-	297	-	- && Q9XIE6.2 RecName: Full=Phospholipid-transporting ATPase 3; Short=AtALA3; AltName: Full=Aminophospholipid ATPase 3; AltName: Full=Aminophospholipid flippase 3; AltName: Full=Protein IRREGULAR TRICHOME BRANCH 2	-
Vitvi10g02382	Vitvi10g02382	chr00	22608635	22610595	+	936	-	- && Q8GWL1.1 RecName: Full=Protein HEAT-STRESS-ASSOCIATED 32; Short=Heat-stress-associated 32-kDa protein	ComA
Vitvi10g02251	Vitvi10g02251	chr00	22617098	22620115	-	714	-	- && -	-
Vitvi10g02250	Vitvi10g02250	chr00	22620254	22624139	-	2574	-	- && -	-
Vitvi13g02600	Vitvi13g02600	chr00	22635349	22636303	+	955	-	- && Q39202.2 RecName: Full=G-type lectin S-receptor-like serine/threonine-protein kinase RLK1; AltName: Full=Receptor-like protein kinase 1; Flags: Precursor	-
Vitvi13g02599	Vitvi13g02599	chr00	22638670	22639258	+	543	-	- && Q9LRR4.1 RecName: Full=Putative disease resistance RPP13-like protein 1	-
Vitvi07g03120	Vitvi07g03120	chr00	22648638	22649188	+	340	-	- && -	-
Vitvi00g02136	Vitvi00g02136	chr00	22663649	22663977	+	118	-	- && -	-
Vitvi18g03325	Vitvi18g03325	chr00	22678576	22678857	+	282	-	- && -	-
Vitvi02g01681	Vitvi02g01681	chr00	22692065	22696396	+	1538	-	- && Q9LNB6.1 RecName: Full=Hsp70-Hsp90 organizing protein 1; Short=AtHop1; AltName: Full=Stress-induced-phosphoprotein 1; Short=STI1	TPR_1
Vitvi02g01680	Vitvi02g01680	chr00	22696937	22698173	-	648	-	- && I1K0K6.1 RecName: Full=Elongation factor G-2, chloroplastic; Short=cEF-G 2; Flags: Precursor	-
Vitvi10g02311	Vitvi10g02311	chr00	22704565	22706031	+	1413	-	- && Q9FGJ3.1 RecName: Full=Nuclear transcription factor Y subunit B-2; Short=AtNF-YB-2; AltName: Full=Transcriptional activator HAP3B	-
Vitvi10g02310	Vitvi10g02310	chr00	22706786	22707179	-	394	-	- && Q94B74.1 RecName: Full=Nudix hydrolase 2; Short=AtNUDT2; AltName: Full=ADP-ribose pyrophosphatase; AltName: Full=NADH pyrophosphatase	-
Vitvi04g02300	Vitvi04g02300	chr00	22714976	22715983	+	831	-	- && P36907.1 RecName: Full=Endochitinase; Flags: Precursor	-
Vitvi00g02138	Vitvi00g02138	chr00	22718018	22718683	+	666	-	- && -	-
Vitvi00g02139	Vitvi00g02139	chr00	22722881	22725607	+	2097	-	- && P04323.1 RecName: Full=Retrovirus-related Pol polyprotein from transposon 17.6; Includes: RecName: Full=Protease; Includes: RecName: Full=Reverse transcriptase; Includes: RecName: Full=Endonuclease	RVT_1
Vitvi10g02383	Vitvi10g02383	chr00	22735797	22736275	-	264	-	- && Q9LPZ3.3 RecName: Full=G-type lectin S-receptor-like serine/threonine-protein kinase At1g11410; Flags: Precursor	-
Vitvi10g02332	Vitvi10g02332	chr00	22745220	22751124	+	3176	-	- && -	-
Vitvi10g02331	Vitvi10g02331	chr00	22751125	22751472	+	293	-	- && -	-
Vitvi00g02141	Vitvi00g02141	chr00	22762524	22767102	-	856	-	- && -	-
Vitvi00g02142	Vitvi00g02142	chr00	22767438	22768400	-	336	-	- && -	-
Vitvi00g01079	Vitvi00g01079	chr00	22769769	22769924	-	156	-	- && -	-
Vitvi06g01985	Vitvi06g01985	chr00	22772896	22775307	+	1653	-	- && Q00624.1 RecName: Full=L-ascorbate oxidase homolog; Flags: Precursor	-
Vitvi05g02286	Vitvi05g02286	chr00	22790472	22793760	-	1840	-	- && Q84MB3.1 RecName: Full=1-aminocyclopropane-1-carboxylate oxidase homolog 1	2OG-FeII_Oxy
Vitvi05g02287	Vitvi05g02287	chr00	22797851	22799400	+	564	-	- && P92519.1 RecName: Full=Uncharacterized mitochondrial protein AtMg00810; AltName: Full=ORF240b	-
Vitvi07g03072	Vitvi07g03072	chr00	22800934	22803538	-	1434	-	- && Q9T072.2 RecName: Full=Transcription factor bHLH25; AltName: Full=Basic helix-loop-helix protein 25; Short=AtbHLH25; Short=bHLH 25; AltName: Full=Transcription factor EN 29; AltName: Full=bHLH transcription factor bHLH025	HLH
Vitvi16g02146	Vitvi16g02146	chr00	22811427	22811816	-	390	-	- && P46690.2 RecName: Full=Gibberellin-regulated protein 4; AltName: Full=GAST1 protein homolog 4; Flags: Precursor	-
Vitvi16g02147	Vitvi16g02147	chr00	22812204	22812377	+	174	-	- && -	-
Vitvi00g01452	VviTPS129	chr00	22823080	22824959	-	1478	-	- && Q93YV0.1 RecName: Full=(E,E)-geranyllinalool synthase; AltName: Full=Terpenoid synthase 4; Short=AtTPS04	-
Vitvi10g02384	Vitvi10g02384	chr00	22826458	22830063	-	2212	-	- && -	-
Vitvi07g03121	Vitvi07g03121	chr00	22834500	22834888	-	389	-	- && -	-
Vitvi07g03122	Vitvi07g03122	chr00	22836586	22840131	-	2198	-	- && -	-
Vitvi07g03123	Vitvi07g03123	chr00	22841662	22842924	-	1181	-	- && P46259.1 RecName: Full=Tubulin alpha-1 chain	Tubulin_C
Vitvi02g01825	Vitvi02g01825	chr00	22845967	22849588	+	2101	-	- && P0C8Q5.1 RecName: Full=Pentatricopeptide repeat-containing protein At4g22760	PPR
Vitvi18g03355	Vitvi18g03355	chr00	22852347	22853158	-	765	-	- && Q40392.1 RecName: Full=TMV resistance protein N	NB-ARC
Vitvi07g03124	Vitvi07g03124	chr00	22876062	22878578	+	911	-	- && F4IJK6.1 RecName: Full=Kinesin-like protein KIN-14R	-
Vitvi00g02145	Vitvi00g02145	chr00	22888337	22889227	-	484	-	- && -	-
Vitvi00g02146	Vitvi00g02146	chr00	22891876	22892548	-	494	-	- && Q9M2Y0.2 RecName: Full=Phytosulfokines 3; Short=AtPSK3; Contains: RecName: Full=Phytosulfokine-alpha; Short=PSK-alpha; Short=Phytosulfokine-a; Contains: RecName: Full=Phytosulfokine-beta; Short=PSK-beta; Short=Phytosulfokine-b; Flags: Precursor	-
Vitvi00g01091	Vitvi00g01091	chr00	22914682	22914801	-	75	-	- && -	-
Vitvi00g02147	Vitvi00g02147	chr00	22920033	22920565	+	533	-	- && -	-
Vitvi00g01092	Vitvi00g01092	chr00	22921341	22922088	-	748	-	- && -	-
Vitvi07g03125	Vitvi07g03125	chr00	22933332	22937552	+	2394	-	- && Q6R8G7.2 RecName: Full=Phosphate transporter PHO1 homolog 3; AltName: Full=Protein PHO1 homolog 3; Short=AtPHO1;H3	SPX
Vitvi07g03126	Vitvi07g03126	chr00	22950057	22951667	-	692	-	- && -	-
Vitvi07g03127	Vitvi07g03127	chr00	22957834	22958172	+	339	-	- && -	-
Vitvi07g03128	Vitvi07g03128	chr00	22971412	22973466	-	540	-	- && P42814.1 RecName: Full=Ribonuclease 2; Flags: Precursor	Ribonuclease_T2
Vitvi02g01677	Vitvi02g01677	chr00	22988489	22988890	+	348	-	- && -	-
Vitvi00g02150	Vitvi00g02150	chr00	22994074	22996237	+	318	-	- && -	-
Vitvi00g01096	Vitvi00g01096	chr00	22996238	23002107	+	337	-	- && -	-
Vitvi10g02385	Vitvi10g02385	chr00	23002768	23004838	-	918	-	- && Q651X6.1 RecName: Full=Cellulose synthase-like protein E6; AltName: Full=OsCslE6	-
Vitvi10g02386	Vitvi10g02386	chr00	23005927	23009604	-	2292	-	- && Q651X6.1 RecName: Full=Cellulose synthase-like protein E6; AltName: Full=OsCslE6	-
Vitvi18g03389	Vitvi18g03389	chr00	23011564	23011900	+	337	-	- && -	-
Vitvi18g03390	Vitvi18g03390	chr00	23018513	23018689	+	177	-	- && -	-
Vitvi18g03391	Vitvi18g03391	chr00	23019125	23019664	+	291	-	- && Q6Z8L2.1 RecName: Full=Putative laccase-9; AltName: Full=Benzenediol:oxygen oxidoreductase 9; AltName: Full=Diphenol oxidase 9; AltName: Full=Urishiol oxidase 9; Flags: Precursor	-
Vitvi07g03055	VviMYB148	chr00	23022895	23024183	-	1057	-	- && Q9M2Y9.1 RecName: Full=Transcription factor RAX3; AltName: Full=Myb-related protein 84; Short=AtMYB84; AltName: Full=Protein REGULATOR OF AXILLARY MERISTEMS 3	Myb_DNA-binding
Vitvi00g01098	Vitvi00g01098	chr00	23030245	23034512	+	3212	-	- && O49545.1 RecName: Full=Leucine-rich repeat receptor-like serine/threonine-protein kinase BAM1; AltName: Full=Protein BARELY ANY MERISTEM 1; Flags: Precursor	Pkinase_Tyr
Vitvi00g02156	Vitvi00g02156	chr00	23039584	23042606	+	662	-	- && Q8LB10.1 RecName: Full=ATP-dependent Clp protease proteolytic subunit-related protein 4, chloroplastic; Short=ClpR4; AltName: Full=Protein HAPPY ON NORFLURAZON 5; Flags: Precursor	-
Vitvi00g02157	Vitvi00g02157	chr00	23044887	23045840	+	458	-	- && O23547.2 RecName: Full=Expansin-like B1; Short=At-EXPR1; Short=AtEXLB1; Short=AtEXPR1; AltName: Full=Ath-ExpBeta-3.1; Flags: Precursor	-
Vitvi00g02158	Vitvi00g02158	chr00	23046348	23048513	+	2166	-	- && P04323.1 RecName: Full=Retrovirus-related Pol polyprotein from transposon 17.6; Includes: RecName: Full=Protease; Includes: RecName: Full=Reverse transcriptase; Includes: RecName: Full=Endonuclease	RVT_1
Vitvi10g02387	Vitvi10g02387	chr00	23063760	23063971	+	212	-	- && Q00917.3 RecName: Full=Sucrose synthase 2; Short=AtSUS2; AltName: Full=Sucrose-UDP glucosyltransferase 2	-
Vitvi04g02304	Vitvi04g02304	chr00	23072331	23077320	+	765	-	- && Q84J71.1 RecName: Full=Pentatricopeptide repeat-containing protein At2g17670	-
Vitvi04g02305	Vitvi04g02305	chr00	23078382	23079571	+	930	-	- && -	-
Vitvi00g02161	Vitvi00g02161	chr00	23081675	23083968	-	1427	-	- && -	-
Vitvi00g01101	Vitvi00g01101	chr00	23085267	23088713	-	2343	-	- && -	-
Vitvi00g01102	Vitvi00g01102	chr00	23098615	23106273	-	1554	-	- && O50064.1 RecName: Full=Fimbrin-2; Short=AtFIM2; AltName: Full=Fimbrin2	CH
Vitvi02g01813	Vitvi02g01813	chr00	23124056	23126464	+	2409	-	- && Q9M4P3.3 RecName: Full=Pentatricopeptide repeat-containing protein At4g16835, mitochondrial; AltName: Full=Protein DYW10; Flags: Precursor	PPR
Vitvi02g01814	Vitvi02g01814	chr00	23128277	23131010	-	630	-	- && Q05737.1 RecName: Full=GTP-binding protein YPTM2	Ras
Vitvi00g01105	Vitvi00g01105	chr00	23134232	23135077	-	846	-	- && -	-
Vitvi00g01106	Vitvi00g01106	chr00	23139119	23139688	+	303	-	- && -	-
Vitvi07g03129	Vitvi07g03129	chr00	23141739	23146177	-	1058	-	- && Q9XGM2.1 RecName: Full=Double-strand break repair protein MRE11; Short=AtMre11	-
Vitvi18g03392	Vitvi18g03392	chr00	23174183	23174739	+	438	-	- && K7TQE3.1 RecName: Full=HSP-interacting protein	-
Vitvi10g02388	Vitvi10g02388	chr00	23185746	23187948	-	1260	-	- && O65451.1 RecName: Full=Probable F-box protein At4g22030	-
Vitvi10g02389	Vitvi10g02389	chr00	23191210	23191686	-	477	-	- && O65451.1 RecName: Full=Probable F-box protein At4g22030	-
Vitvi07g03130	Vitvi07g03130	chr00	23196453	23199217	+	1275	-	- && Q9ZRF1.1 RecName: Full=Probable mannitol dehydrogenase; AltName: Full=NAD-dependent mannitol dehydrogenase	ADH_N
Vitvi00g02165	Vitvi00g02165	chr00	23201050	23204383	-	1006	-	- && Q9SW44.1 RecName: Full=DEAD-box ATP-dependent RNA helicase 16	DEAD
Vitvi00g01109	Vitvi00g01109	chr00	23229818	23233691	-	1839	-	- && Q9LFU0.1 RecName: Full=BTB/POZ domain-containing protein DOT3; AltName: Full=Protein DEFECTIVELY ORGANIZED TRIBUTARIES 3	-
Vitvi00g01110	Vitvi00g01110	chr00	23244337	23250379	+	1260	-	- && Q8H0T9.3 RecName: Full=Katanin p80 WD40 repeat-containing subunit B1 homolog	-
Vitvi07g03131	Vitvi07g03131	chr00	23268662	23274368	+	3375	-	- && -	-
Vitvi14g03137	Vitvi14g03137	chr00	23275830	23276890	-	722	-	- && F4JGZ1.1 RecName: Full=Mediator of RNA polymerase II transcription subunit 16; AltName: Full=Protein SENSITIVE TO FREEZING 6	-
Vitvi14g03138	Vitvi14g03138	chr00	23278683	23279487	-	402	-	- && F4JGZ1.1 RecName: Full=Mediator of RNA polymerase II transcription subunit 16; AltName: Full=Protein SENSITIVE TO FREEZING 6	-
Vitvi00g02167	Vitvi00g02167	chr00	23285099	23291308	-	1199	-	- && Q8H0T9.3 RecName: Full=Katanin p80 WD40 repeat-containing subunit B1 homolog	-
Vitvi00g01115	Vitvi00g01115	chr00	23300396	23300659	-	123	-	- && -	-
Vitvi00g01116	Vitvi00g01116	chr00	23318261	23320247	+	783	-	- && -	-
Vitvi00g01117	Vitvi00g01117	chr00	23336544	23336761	-	177	-	- && -	-
Vitvi00g01118	Vitvi00g01118	chr00	23336810	23340142	-	1941	-	- && Q2QM47.2 RecName: Full=Serine/threonine-protein phosphatase BSL2 homolog; AltName: Full=BSU1-like protein 2 homolog	-
Vitvi10g02390	Vitvi10g02390	chr00	23340999	23342253	+	889	-	- && Q3UX43.2 RecName: Full=Ankyrin repeat domain-containing protein 13C	-
Vitvi10g02391	Vitvi10g02391	chr00	23347531	23348346	+	663	-	- && -	-
Vitvi15g01769	Vitvi15g01769	chr00	23352603	23353052	-	450	-	- && Q9LII8.1 RecName: Full=Protein KINESIN LIGHT CHAIN-RELATED 2; AltName: Full=Kinesin light chain-like protein 1; Short=AtKLC1	-
Vitvi15g01770	Vitvi15g01770	chr00	23353279	23356346	-	696	-	- && -	hATC
Vitvi00g02170	Vitvi00g02170	chr00	23375964	23376919	+	834	-	- && -	Retrotrans_gag
Vitvi07g03132	Vitvi07g03132	chr00	23384268	23386196	-	1609	-	- && Q42881.1 RecName: Full=1-aminocyclopropane-1-carboxylate synthase 3; Short=ACC synthase 3; AltName: Full=Le-ACS3; Short=ACS-3; AltName: Full=S-adenosyl-L-methionine methylthioadenosine-lyase 3	Aminotran_1_2
Vitvi00g01122	Vitvi00g01122	chr00	23404230	23404577	+	348	-	- && P06615.1 RecName: Full=Resolvase; AltName: Full=Protein D	Phage_integrase
Vitvi00g02171	Vitvi00g02171	chr00	23405351	23406106	+	756	-	- && P03856.1 RecName: Full=Replication initiation protein; Short=Protein E; Short=Protein rep; AltName: Full=Protein F4	Rep_3
Vitvi00g02172	Vitvi00g02172	chr00	23406685	23410033	+	924	-	- && P62558.1 RecName: Full=Protein SopB; AltName: Full=Plasmid partition protein B >P62559.1 RecName: Full=Protein SopB; AltName: Full=Plasmid partition protein B	ParBc
Vitvi00g01439	VviMADS1A2i	chr00	23413171	23413974	+	804	-	- && Q9FKK2.1 RecName: Full=Agamous-like MADS-box protein AGL62	SRF-TF
Vitvi00g01123	Vitvi00g01123	chr00	23414554	23418368	-	567	-	- && Q9SEL7.3 RecName: Full=Protease Do-like 5, chloroplastic; Flags: Precursor	-
Vitvi18g03344	Vitvi18g03344	chr00	23419596	23419885	-	234	-	- && Q9XEE9.2 RecName: Full=GDP-Man:Man(3)GlcNAc(2)-PP-Dol alpha-1,2-mannosyltransferase; AltName: Full=Alpha-1,2-mannosyltransferase ALG11; AltName: Full=Asparagine-linked glycosylation protein 11; AltName: Full=Protein LEAF WILTING 3	-
Vitvi00g02173	Vitvi00g02173	chr00	23426976	23428618	+	826	-	- && O23547.2 RecName: Full=Expansin-like B1; Short=At-EXPR1; Short=AtEXLB1; Short=AtEXPR1; AltName: Full=Ath-ExpBeta-3.1; Flags: Precursor	-
Vitvi00g02174	Vitvi00g02174	chr00	23429145	23429734	+	548	-	- && Q8LB10.1 RecName: Full=ATP-dependent Clp protease proteolytic subunit-related protein 4, chloroplastic; Short=ClpR4; AltName: Full=Protein HAPPY ON NORFLURAZON 5; Flags: Precursor	-
Vitvi00g01126	Vitvi00g01126	chr00	23438386	23440115	-	477	-	- && Q9LMU2.1 RecName: Full=Kunitz trypsin inhibitor 2; Short=AtKTI2; Flags: Precursor	-
Vitvi10g02392	Vitvi10g02392	chr00	23441681	23442606	+	739	-	- && Q8GYA4.3 RecName: Full=Cysteine-rich receptor-like protein kinase 10; Short=Cysteine-rich RLK10; AltName: Full=Receptor-like protein kinase 4; Flags: Precursor	Pkinase
Vitvi00g02175	Vitvi00g02175	chr00	23467212	23470027	+	626	-	- && Q9SEL7.3 RecName: Full=Protease Do-like 5, chloroplastic; Flags: Precursor	-
Vitvi16g02148	Vitvi16g02148	chr00	23477999	23479610	+	1115	-	- && P93604.1 RecName: Full=Rust resistance kinase Lr10; AltName: Full=Probable receptor-like serine/threonine-protein kinase LRK10; Flags: Precursor	Pkinase
Vitvi10g02393	Vitvi10g02393	chr00	23493234	23493916	-	683	-	- && -	-
Vitvi10g02394	Vitvi10g02394	chr00	23496729	23498476	-	886	-	- && -	-
Vitvi10g02395	Vitvi10g02395	chr00	23507023	23508476	-	1186	-	- && -	-
Vitvi10g02396	Vitvi10g02396	chr00	23510356	23512388	+	694	-	- && P92980.2 RecName: Full=5'-adenylylsulfate reductase 3, chloroplastic; AltName: Full=3'-phosphoadenosine-5'-phosphosulfate reductase homolog 26; Short=PAPS reductase homolog 26; Short=Prh-26; AltName: Full=Adenosine 5'-phosphosulfate 5'-adenylylsulfate sulfotransferase 3; Short=APS sulfotransferase 3; AltName: Full=Thioredoxin-independent APS reductase 3; Flags: Precursor	-
Vitvi00g02177	Vitvi00g02177	chr00	23513420	23514326	+	525	-	- && Q38946.1 RecName: Full=Glutamate dehydrogenase 2; Short=GDH 2	-
Vitvi00g02178	Vitvi00g02178	chr00	23516573	23519333	-	549	-	- && Q9SYX1.1 RecName: Full=Light-harvesting complex-like protein 3 isotype 1, chloroplastic; AltName: Full=LHC-like protein 3 isoform 1; Flags: Precursor	-
Vitvi16g02149	VviCHSL3	chr00	23519848	23520833	-	552	-	- && P51090.1 RecName: Full=Chalcone synthase; AltName: Full=Naringenin-chalcone synthase	Chal_sti_synt_N
Vitvi07g03133	Vitvi07g03133	chr00	23570443	23572472	-	729	-	- && -	-
Vitvi00g02180	Vitvi00g02180	chr00	23577536	23578411	-	876	-	- && -	-
Vitvi10g02397	Vitvi10g02397	chr00	23589310	23589868	-	435	-	- && Q9LTT8.1 RecName: Full=Enhancer of mRNA-decapping protein 4; AltName: Full=Protein VARICOSE	-
Vitvi10g02398	Vitvi10g02398	chr00	23591863	23594142	-	624	-	- && P92963.1 RecName: Full=Ras-related protein RABB1c; Short=AtRABB1c; AltName: Full=Ras-related protein Rab2A; Short=AtRab2A	Ras
Vitvi15g01771	Vitvi15g01771	chr00	23603393	23603717	+	325	-	- && O81304.1 RecName: Full=Probable plastid-lipid-associated protein 11; AltName: Full=Fibrillin-9	-
Vitvi00g01134	Vitvi00g01134	chr00	23613867	23614130	-	264	-	- && -	-
Vitvi00g02183	Vitvi00g02183	chr00	23628111	23629108	+	382	-	- && -	-
Vitvi00g02184	Vitvi00g02184	chr00	23650123	23650530	+	408	-	- && Q8GWU7.1 RecName: Full=Protein SKIP34; AltName: Full=SKP1-interacting partner 34	-
Vitvi02g01826	Vitvi02g01826	chr00	23671371	23673191	-	1821	-	- && O81312.1 RecName: Full=UDP-glucuronate 4-epimerase 3; AltName: Full=UDP-glucuronic acid epimerase 3	-
Vitvi09g02075	Vitvi09g02075	chr00	23678435	23679687	+	438	-	- && Q9LHP1.1 RecName: Full=60S ribosomal protein L7-4	-
Vitvi10g02399	Vitvi10g02399	chr00	23693092	23694462	+	847	-	- && Q94A08.2 RecName: Full=Probable galactinol--sucrose galactosyltransferase 2; AltName: Full=Protein SEED IMBIBITION 2; AltName: Full=Raffinose synthase 2	-
Vitvi07g03134	Vitvi07g03134	chr00	23716981	23721985	-	579	-	- && Q9FIF7.1 RecName: Full=Putative pentatricopeptide repeat-containing protein At5g59200, chloroplastic; AltName: Full=Protein ORGANELLE TRANSCRIPT PROCESSING 80; Flags: Precursor	-
Vitvi16g02150	Vitvi16g02150	chr00	23727795	23728698	+	402	-	- && P42730.2 RecName: Full=Chaperone protein ClpB1; AltName: Full=ATP-dependent Clp protease ATP-binding subunit ClpB homolog 1; AltName: Full=Casein lytic proteinase B1; AltName: Full=Heat shock protein 101; AltName: Full=Protein DEFECTIVE IN LONG-TERM ACQUIRED THERMOTOLERANCE	-
Vitvi08g02461	Vitvi08g02461	chr00	23738585	23738740	-	156	-	- && -	-
Vitvi08g02462	Vitvi08g02462	chr00	23739042	23739266	+	225	-	- && -	-
Vitvi07g03135	Vitvi07g03135	chr00	23744111	23745674	+	1564	-	- && Q9LX66.1 RecName: Full=Receptor-like protein kinase HERK 1; AltName: Full=Protein HERCULES RECEPTOR KINASE 1; Flags: Precursor	Pkinase_Tyr
Vitvi07g03136	Vitvi07g03136	chr00	23746454	23747798	+	1253	-	- && Q9LK35.1 RecName: Full=Receptor-like protein kinase THESEUS 1; Flags: Precursor	Pkinase_Tyr
Vitvi07g03137	Vitvi07g03137	chr00	23749093	23749637	+	441	-	- && -	-
Vitvi10g02400	Vitvi10g02400	chr00	23753182	23754041	-	860	-	- && -	-
Vitvi10g02401	Vitvi10g02401	chr00	23755368	23755572	+	87	-	- && -	-
Vitvi07g03138	Vitvi07g03138	chr00	23758838	23762064	-	361	-	- && -	-
Vitvi00g01144	Vitvi00g01144	chr00	23764574	23765935	-	484	-	- && Q9ZV87.1 RecName: Full=N-acylphosphatidylethanolamine synthase; Short=NAPE synthase; AltName: Full=Lysoglycerophospholipid acyltransferase; AltName: Full=Monolysocardiolipin acyltransferase	Acyltransferase
Vitvi00g01145	Vitvi00g01145	chr00	23770535	23771929	-	546	-	- && Q8RXS1.1 RecName: Full=Photosynthetic NDH subunit of subcomplex B 4, chloroplastic; Short=Protein PnsB4; AltName: Full=NDH DEPENDENT FLOW 6; AltName: Full=NDH-DEPENDENT CYCLIC ELECTRON FLOW 6; Flags: Precursor	-
Vitvi00g01146	Vitvi00g01146	chr00	23793567	23796235	-	1575	-	- && Q9ZSP5.1 RecName: Full=Subtilisin-like protease SBT5.3; AltName: Full=Auxin-induced in root cultures protein 3; AltName: Full=Subtilase subfamily 5 member 3; Short=AtSBT5.3; AltName: Full=Subtilisin-like protease AIR3; Flags: Precursor	Peptidase_S8
Vitvi00g02189	Vitvi00g02189	chr00	23797987	23798760	-	774	-	- && -	-
Vitvi00g01147	Vitvi00g01147	chr00	23799703	23799991	-	159	-	- && -	-
Vitvi00g01148	Vitvi00g01148	chr00	23811934	23812608	-	675	-	- && Q9S9U1.1 RecName: Full=L-type lectin-domain containing receptor kinase VII.1; Short=LecRK-VII.1; Flags: Precursor	Pkinase
Vitvi00g01149	Vitvi00g01149	chr00	23812609	23813823	-	1215	-	- && Q9S9U1.1 RecName: Full=L-type lectin-domain containing receptor kinase VII.1; Short=LecRK-VII.1; Flags: Precursor	-
Vitvi10g02402	Vitvi10g02402	chr00	23820368	23821243	+	876	-	- && -	-
Vitvi00g01150	Vitvi00g01150	chr00	23828460	23829608	+	462	-	- && C0LGQ9.1 RecName: Full=Probable LRR receptor-like serine/threonine-protein kinase At4g20940	-
Vitvi00g02191	Vitvi00g02191	chr00	23833227	23833959	+	625	-	- && Q00917.3 RecName: Full=Sucrose synthase 2; Short=AtSUS2; AltName: Full=Sucrose-UDP glucosyltransferase 2	-
Vitvi00g02192	Vitvi00g02192	chr00	23839754	23840844	-	939	-	- && -	-
Vitvi00g01151	Vitvi00g01151	chr00	23847950	23849249	-	906	-	- && Q66PF2.1 RecName: Full=Putative UDP-rhamnose:rhamnosyltransferase 1; Short=FaRT1; AltName: Full=Glycosyltransferase 4; Short=FaGT4	-
Vitvi05g02288	Vitvi05g02288	chr00	23854602	23855126	+	279	-	- && -	-
Vitvi10g02403	Vitvi10g02403	chr00	23859759	23860375	+	617	-	- && P36181.1 RecName: Full=Heat shock cognate protein 80	-
Vitvi10g02404	Vitvi10g02404	chr00	23860799	23864614	-	1246	-	- && Q8LEM7.2 RecName: Full=Calcineurin B-like protein 3; AltName: Full=SOS3-like calcium-binding protein 6	-
Vitvi18g03393	Vitvi18g03393	chr00	23883030	23888212	-	685	-	- && -	-
Vitvi19g02384	Vitvi19g02384	chr00	23897036	23898013	+	759	-	- && -	MuDR
Vitvi19g02385	Vitvi19g02385	chr00	23898127	23899254	+	1128	-	- && -	SWIM
Vitvi19g02386	Vitvi19g02386	chr00	23902872	23903520	-	597	-	- && P43643.1 RecName: Full=Elongation factor 1-alpha; Short=EF-1-alpha; AltName: Full=Vitronectin-like adhesion protein 1; Short=PVN1	-
Vitvi19g02387	Vitvi19g02387	chr00	23904278	23905421	+	591	-	- && -	-
Vitvi00g02194	Vitvi00g02194	chr00	23954673	23955391	-	719	-	- && -	-
Vitvi16g02151	Vitvi16g02151	chr00	23958104	23959168	+	498	-	- && Q893M2.2 RecName: Full=UPF0261 protein CTC_01794	-
Vitvi16g02152	Vitvi16g02152	chr00	23961297	23961526	+	183	-	- && -	-
Vitvi00g01161	Vitvi00g01161	chr00	23964144	23965538	-	640	-	- && Q8RXS1.1 RecName: Full=Photosynthetic NDH subunit of subcomplex B 4, chloroplastic; Short=Protein PnsB4; AltName: Full=NDH DEPENDENT FLOW 6; AltName: Full=NDH-DEPENDENT CYCLIC ELECTRON FLOW 6; Flags: Precursor	-
Vitvi13g02601	Vitvi13g02601	chr00	23971600	23973154	-	1494	-	- && -	-
Vitvi10g02405	Vitvi10g02405	chr00	23984804	23986572	-	229	-	- && -	-
Vitvi18g03394	Vitvi18g03394	chr00	24000543	24000893	-	351	-	- && D3UAG4.1 RecName: Full=UDP-glycosyltransferase 88F4; AltName: Full=UDP-glucose:chalcone 2'-O-glucosyltransferase	-
Vitvi00g01163	Vitvi00g01163	chr00	24002930	24004677	+	346	-	- && P40392.2 RecName: Full=Ras-related protein RIC1	Ras
Vitvi11g01710	Vitvi11g01710	chr00	24014134	24015467	-	509	-	- && Q9FPS4.2 RecName: Full=Ubiquitin carboxyl-terminal hydrolase 23; AltName: Full=Deubiquitinating enzyme 23; Short=AtUBP23; AltName: Full=Ubiquitin thioesterase 23; AltName: Full=Ubiquitin-specific-processing protease 23	-
Vitvi00g01165	Vitvi00g01165	chr00	24020073	24020246	+	174	-	- && -	-
Vitvi07g03139	Vitvi07g03139	chr00	24037296	24037692	+	397	-	- && Q94KK7.1 RecName: Full=Syntaxin-52; Short=AtSYP52	-
Vitvi16g02153	Vitvi16g02153	chr00	24040608	24041719	+	1112	-	- && P93604.1 RecName: Full=Rust resistance kinase Lr10; AltName: Full=Probable receptor-like serine/threonine-protein kinase LRK10; Flags: Precursor	-
Vitvi00g02199	Vitvi00g02199	chr00	24052271	24054587	+	1275	-	- && -	-
Vitvi00g01166	Vitvi00g01166	chr00	24057156	24057387	-	96	-	- && -	-
Vitvi00g01167	Vitvi00g01167	chr00	24062089	24066550	-	900	-	- && Q9LTT8.1 RecName: Full=Enhancer of mRNA-decapping protein 4; AltName: Full=Protein VARICOSE	-
Vitvi00g01168	Vitvi00g01168	chr00	24083666	24086777	-	558	-	- && Q54WR5.1 RecName: Full=Coiled-coil domain-containing protein 94 homolog	-
Vitvi10g02406	Vitvi10g02406	chr00	24091647	24093520	+	1023	-	- && Q700D9.2 RecName: Full=Putative Myb family transcription factor At1g14600	Myb_DNA-binding
Vitvi00g01169	Vitvi00g01169	chr00	24101916	24104201	+	738	-	- && -	-
Vitvi15g01772	Vitvi15g01772	chr00	24106432	24107045	+	614	-	- && Q84LM4.1 RecName: Full=Acylamino-acid-releasing enzyme; Short=AARE; AltName: Full=Oxidized protein hydrolase; Short=OPH	-
Vitvi15g01773	Vitvi15g01773	chr00	24107376	24107639	+	264	-	- && -	-
Vitvi07g03140	Vitvi07g03140	chr00	24119561	24120287	+	114	-	- && -	-
Vitvi09g02076	Vitvi09g02076	chr00	24160498	24160884	-	66	-	- && -	-
Vitvi06g01986	Vitvi06g01986	chr00	24169062	24170907	+	1660	-	- && Q00624.1 RecName: Full=L-ascorbate oxidase homolog; Flags: Precursor	-
Vitvi19g02388	Vitvi19g02388	chr00	24174710	24176465	+	906	-	- && O81833.1 RecName: Full=G-type lectin S-receptor-like serine/threonine-protein kinase SD1-1; AltName: Full=S-domain-1 (SD1) receptor kinase 1; Short=SD1-1; Flags: Precursor	Pkinase_Tyr
Vitvi00g02204	Vitvi00g02204	chr00	24178156	24179485	+	1052	-	- && -	-
Vitvi00g02205	Vitvi00g02205	chr00	24217202	24217315	-	112	-	- && -	-
Vitvi00g01173	Vitvi00g01173	chr00	24245494	24246342	-	660	-	- && Q2QMX9.1 RecName: Full=Calcium-transporting ATPase 1, plasma membrane-type; AltName: Full=Ca(2+)-ATPase isoform 1; AltName: Full=Plastid envelope ATPase 1	E1-E2_ATPase
Vitvi00g01174	Vitvi00g01174	chr00	24246392	24247554	-	843	-	- && Q9FKS4.2 RecName: Full=Serine/threonine-protein kinase ATR; Short=AtATR; AltName: Full=Ataxia telangiectasia-mutated and Rad3-related homolog; AltName: Full=DNA repair protein ATR; AltName: Full=Rad3-like protein; Short=AtRAD3	-
Vitvi05g02289	Vitvi05g02289	chr00	24259013	24262481	-	3276	-	- && P0C8S1.1 RecName: Full=Probable disease resistance RPP8-like protein 2	-
Vitvi05g02290	Vitvi05g02290	chr00	24262540	24262928	-	342	-	- && -	-
Vitvi00g01175	Vitvi00g01175	chr00	24264473	24267465	-	692	-	- && -	-
Vitvi02g01827	Vitvi02g01827	chr00	24269349	24272230	+	860	-	- && Q9LD45.1 RecName: Full=Bax inhibitor 1; Short=AtBI-1; Short=BI-1	-
Vitvi00g02208	Vitvi00g02208	chr00	24279570	24282920	+	927	-	- && Q9LTW0.1 RecName: Full=ALA-interacting subunit 1; Short=AtALIS1; AltName: Full=ALA3 beta-subunit 1	-
Vitvi06g01987	Vitvi06g01987	chr00	24285006	24285554	-	186	-	- && -	-
Vitvi00g02209	Vitvi00g02209	chr00	24293565	24297393	-	2272	-	- && -	-
Vitvi00g02210	Vitvi00g02210	chr00	24298460	24299506	-	699	-	- && -	-
Vitvi07g03141	Vitvi07g03141	chr00	24313259	24317221	+	523	-	- && P0DKC4.1 RecName: Full=Phosphoglycolate phosphatase 1B, chloroplastic; Flags: Precursor >P0DKC3.1 RecName: Full=Phosphoglycolate phosphatase 1A, chloroplastic; Flags: Precursor	-
Vitvi00g02211	Vitvi00g02211	chr00	24318956	24322380	-	495	-	- && Q8L6Y4.2 RecName: Full=Polycomb group protein EMBRYONIC FLOWER 2	-
Vitvi04g02306	Vitvi04g02306	chr00	24327918	24329957	-	1157	-	- && Q43872.1 RecName: Full=Peroxidase 64; Short=Atperox P64; AltName: Full=ATP17a; AltName: Full=PRXR4; Flags: Precursor	-
Vitvi04g02307	Vitvi04g02307	chr00	24331780	24332139	+	360	-	- && -	-
Vitvi07g03142	Vitvi07g03142	chr00	24337928	24338583	-	453	-	- && -	-
Vitvi00g01181	Vitvi00g01181	chr00	24342344	24343387	-	473	-	- && P92519.1 RecName: Full=Uncharacterized mitochondrial protein AtMg00810; AltName: Full=ORF240b	RVT_2
Vitvi00g01182	Vitvi00g01182	chr00	24345365	24346510	-	936	-	- && -	-
Vitvi00g01183	Vitvi00g01183	chr00	24346641	24347813	+	378	-	- && Q8H1H9.1 RecName: Full=Primary amine oxidase; AltName: Full=Amine oxidase [copper-containing]; Flags: Precursor	-
Vitvi00g01184	Vitvi00g01184	chr00	24349675	24351483	-	1485	-	- && D1MI46.1 RecName: Full=Geraniol 8-hydroxylase; AltName: Full=Cytochrome P450 76B10; AltName: Full=Geraniol 10-hydroxylase; Short=SmG10H	p450
Vitvi00g01185	Vitvi00g01185	chr00	24351490	24352673	+	558	-	- && Q851M9.1 RecName: Full=Ammonium transporter 3 member 2; Short=OsAMT3;2	Ammonium_transp
Vitvi00g01186	Vitvi00g01186	chr00	24352965	24355989	-	1115	-	- && Q93VH2.1 RecName: Full=Bifunctional nuclease 2; Short=AtBBD2	-
Vitvi00g02213	Vitvi00g02213	chr00	24356990	24358036	+	1047	-	- && -	-
Vitvi00g02214	Vitvi00g02214	chr00	24371228	24372545	+	1318	-	- && -	-
Vitvi00g01188	Vitvi00g01188	chr00	24394787	24395542	-	315	-	- && Q94CL6.1 RecName: Full=Protein NAR1; AltName: Full=Nuclear architecture related 1; AltName: Full=Protein GROWTH AT DIFFERENT OXYGEN LEVELS INFLUENCES MORPHOGENESIS; AltName: Full=[FeFe]-hydrogenase-like protein GOLLUM	-
Vitvi00g01189	Vitvi00g01189	chr00	24403423	24403545	+	66	-	- && -	-
Vitvi00g02215	Vitvi00g02215	chr00	24408925	24412398	+	1545	-	- && -	-
Vitvi00g01190	Vitvi00g01190	chr00	24421474	24421626	-	153	-	- && -	-
Vitvi13g02602	Vitvi13g02602	chr00	24432105	24433744	+	346	-	- && -	-
Vitvi00g01191	Vitvi00g01191	chr00	24436779	24437422	-	644	-	- && Q0ZIY3.1 RecName: Full=30S ribosomal protein S8, chloroplastic	-
Vitvi00g02217	Vitvi00g02217	chr00	24453645	24454472	-	828	-	- && -	-
Vitvi02g01828	Vitvi02g01828	chr00	24468986	24472545	-	378	-	- && Q8GXV5.1 RecName: Full=(S)-ureidoglycine aminohydrolase; Short=AtUGLYAH; Flags: Precursor	-
Vitvi00g02218	Vitvi00g02218	chr00	24474316	24475960	+	846	-	- && -	-
Vitvi00g01193	Vitvi00g01193	chr00	24497817	24498056	-	105	-	- && -	-
Vitvi00g01194	Vitvi00g01194	chr00	24501063	24501218	+	156	-	- && -	-
Vitvi05g02291	Vitvi05g02291	chr00	24524652	24531537	-	135	-	- && -	-
Vitvi00g02219	Vitvi00g02219	chr00	24542260	24544736	-	1331	-	- && Q94C49.1 RecName: Full=Probable protein S-acyltransferase 13; AltName: Full=Probable palmitoyltransferase At4g22750; AltName: Full=Zinc finger DHHC domain-containing protein At4g22750	-
Vitvi00g01196	Vitvi00g01196	chr00	24546682	24548020	+	1339	-	- && P93318.1 RecName: Full=Uncharacterized mitochondrial protein AtMg00660; AltName: Full=ORF149	-
Vitvi18g03395	Vitvi18g03395	chr00	24575354	24579146	-	753	-	- && Q9LMU2.1 RecName: Full=Kunitz trypsin inhibitor 2; Short=AtKTI2; Flags: Precursor	TIR
Vitvi00g02220	Vitvi00g02220	chr00	24587612	24589333	-	302	-	- && Q9FN08.1 RecName: Full=Beta-galactosidase 10; Short=Lactase 10; Flags: Precursor	-
Vitvi00g01198	Vitvi00g01198	chr00	24593559	24593707	-	66	-	- && -	-
Vitvi00g02221	Vitvi00g02221	chr00	24599319	24600174	+	503	-	- && -	-
Vitvi02g01829	Vitvi02g01829	chr00	24603018	24604076	+	965	-	- && Q9LQ10.1 RecName: Full=Probable aminotransferase ACS10	Aminotran_1_2
Vitvi02g01830	Vitvi02g01830	chr00	24605020	24606747	-	1728	-	- && C0LGE4.1 RecName: Full=Probable LRR receptor-like serine/threonine-protein kinase At1g12460; Flags: Precursor	Pkinase
Vitvi00g01201	Vitvi00g01201	chr00	24607440	24608351	+	723	-	- && Q2QMX9.1 RecName: Full=Calcium-transporting ATPase 1, plasma membrane-type; AltName: Full=Ca(2+)-ATPase isoform 1; AltName: Full=Plastid envelope ATPase 1	E1-E2_ATPase
Vitvi00g01202	Vitvi00g01202	chr00	24633450	24636893	+	2481	-	- && P92523.1 RecName: Full=Uncharacterized mitochondrial protein AtMg00860; AltName: Full=ORF158	Retrotrans_gag
Vitvi00g01203	Vitvi00g01203	chr00	24650497	24653288	-	651	-	- && -	-
Vitvi00g01204	Vitvi00g01204	chr00	24653344	24653544	+	201	-	- && -	-
Vitvi00g02222	Vitvi00g02222	chr00	24658775	24659916	+	530	-	- && -	-
Vitvi00g01205	Vitvi00g01205	chr00	24661548	24662312	-	765	-	- && -	-
Vitvi07g03143	Vitvi07g03143	chr00	24665303	24668735	-	954	-	- && P10978.1 RecName: Full=Retrovirus-related Pol polyprotein from transposon TNT 1-94; Includes: RecName: Full=Protease; Includes: RecName: Full=Reverse transcriptase; Includes: RecName: Full=Endonuclease	RVT_2
Vitvi11g01711	Vitvi11g01711	chr00	24671375	24673324	-	1950	-	- && Q13231.1 RecName: Full=Chitotriosidase-1; AltName: Full=Chitinase-1; Flags: Precursor	-
Vitvi13g02603	VviTPS127	chr00	24687392	24687652	-	261	-	- && Q6PWU2.1 RecName: Full=(-)-alpha-terpineol synthase	-
Vitvi00g01208	Vitvi00g01208	chr00	24688768	24691510	+	945	-	- && -	-
Vitvi00g02224	Vitvi00g02224	chr00	24692434	24694160	+	564	-	- && Q9FN08.1 RecName: Full=Beta-galactosidase 10; Short=Lactase 10; Flags: Precursor	-
Vitvi00g01209	Vitvi00g01209	chr00	24702928	24703086	+	159	-	- && -	-
Vitvi00g02225	Vitvi00g02225	chr00	24716075	24716874	+	159	-	- && Q0WQE7.1 RecName: Full=AUGMIN subunit 3	-
Vitvi04g02308	Vitvi04g02308	chr00	24725677	24727427	+	1343	-	- && Q851M9.1 RecName: Full=Ammonium transporter 3 member 2; Short=OsAMT3;2	Ammonium_transp
Vitvi04g02309	Vitvi04g02309	chr00	24727562	24729313	-	781	-	- && Q93VH2.1 RecName: Full=Bifunctional nuclease 2; Short=AtBBD2	-
Vitvi00g02226	Vitvi00g02226	chr00	24742304	24744256	+	1230	-	- && Q9FF31.1 RecName: Full=LEAF RUST 10 DISEASE-RESISTANCE LOCUS RECEPTOR-LIKE PROTEIN KINASE-like 2.1; AltName: Full=Probable receptor-like serine/threonine-protein kinase LRK10L-2.1; Flags: Precursor	Pkinase
Vitvi07g03144	Vitvi07g03144	chr00	24750624	24751052	+	429	-	- && -	-
Vitvi02g01831	Vitvi02g01831	chr00	24754536	24755816	-	1227	-	- && O23507.1 RecName: Full=Metalloendoproteinase 1-MMP; Short=At1-MMP; Flags: Precursor	PG_binding_1
Vitvi00g01213	Vitvi00g01213	chr00	24761034	24761935	-	540	-	- && -	-
Vitvi08g02463	Vitvi08g02463	chr00	24764314	24765013	+	81	-	- && -	-
Vitvi02g01832	Vitvi02g01832	chr00	24766935	24769536	+	537	-	- && Q9SU38.1 RecName: Full=Adenine phosphoribosyltransferase 4; Short=AtAPT4	-
Vitvi00g01216	Vitvi00g01216	chr00	24771022	24772893	+	264	-	- && -	-
Vitvi00g01217	Vitvi00g01217	chr00	24775476	24775820	+	276	-	- && -	-
Vitvi07g03145	Vitvi07g03145	chr00	24779410	24782526	+	2588	-	- && O82500.1 RecName: Full=Putative disease resistance protein At4g11170	-
Vitvi04g02310	Vitvi04g02310	chr00	24797183	24798707	-	1181	-	- && -	-
Vitvi19g02389	Vitvi19g02389	chr00	24803260	24805011	+	1089	-	- && Q9SIT7.1 RecName: Full=Pentatricopeptide repeat-containing protein At2g13600	-
Vitvi00g01219	Vitvi00g01219	chr00	24821882	24822209	-	285	-	- && Q08062.2 RecName: Full=Malate dehydrogenase, cytoplasmic	-
Vitvi00g01220	Vitvi00g01220	chr00	24822671	24822871	+	201	-	- && -	-
Vitvi03g01896	Vitvi03g01896	chr00	24824689	24825435	+	747	-	- && -	-
Vitvi00g02231	Vitvi00g02231	chr00	24828088	24828943	+	503	-	- && -	-
Vitvi00g02232	Vitvi00g02232	chr00	24829782	24830024	+	243	-	- && P31427.2 RecName: Full=Leucine aminopeptidase, chloroplastic; AltName: Full=Leucyl aminopeptidase; Short=LAP; AltName: Full=Proline aminopeptidase; AltName: Full=Prolyl aminopeptidase; Flags: Precursor	-
Vitvi00g01221	Vitvi00g01221	chr00	24830247	24831459	+	252	-	- && -	-
Vitvi00g01222	Vitvi00g01222	chr00	24837027	24842077	-	873	-	- && Q0WRW8.1 RecName: Full=Cytochrome b561 and DOMON domain-containing protein At3g07570; AltName: Full=Protein b561A.tha11; Flags: Precursor	ABC_tran
Vitvi00g01223	Vitvi00g01223	chr00	24843586	24846777	-	2590	-	- && -	-
Vitvi00g01224	Vitvi00g01224	chr00	24856320	24858488	-	462	-	- && P49637.2 RecName: Full=60S ribosomal protein L27a-3	-
Vitvi18g03396	Vitvi18g03396	chr00	24861931	24862824	+	894	-	- && O82500.1 RecName: Full=Putative disease resistance protein At4g11170	NB-ARC
Vitvi10g02407	Vitvi10g02407	chr00	24865244	24865903	+	428	-	- && Q8L9A0.1 RecName: Full=50S ribosomal protein L21, mitochondrial; AltName: Full=Protein NUCLEAR FUSION DEFECTIVE 1; Flags: Precursor	-
Vitvi00g02234	Vitvi00g02234	chr00	24883987	24883988	+	2	-	- && -	-
Vitvi07g03146	Vitvi07g03146	chr00	24887341	24890508	+	1139	-	- && Q9ZQ47.1 RecName: Full=Glycine-rich domain-containing protein 1; Short=AtGRDP1	-
Vitvi00g01227	Vitvi00g01227	chr00	24893081	24894438	+	769	-	- && Q9SQZ0.1 RecName: Full=Cationic amino acid transporter 7, chloroplastic; Flags: Precursor	-
Vitvi07g03147	Vitvi07g03147	chr00	24903244	24903993	-	510	-	- && -	-
Vitvi00g02235	Vitvi00g02235	chr00	24912058	24913901	+	1844	-	- && -	MuDR
Vitvi00g02236	Vitvi00g02236	chr00	24914570	24915248	-	679	-	- && -	-
Vitvi00g02237	Vitvi00g02237	chr00	24916074	24917778	-	1140	-	- && Q8VY10.1 RecName: Full=Probable ubiquitin-conjugating enzyme E2 24; AltName: Full=AtPHO2; AltName: Full=E2 ubiquitin-conjugating enzyme 24; AltName: Full=Ubiquitin carrier protein 24; AltName: Full=Ubiquitin-protein ligase 24	UQ_con
Vitvi00g01229	Vitvi00g01229	chr00	24918728	24921889	+	3162	-	- && P04323.1 RecName: Full=Retrovirus-related Pol polyprotein from transposon 17.6; Includes: RecName: Full=Protease; Includes: RecName: Full=Reverse transcriptase; Includes: RecName: Full=Endonuclease	RVT_1
Vitvi02g01833	Vitvi02g01833	chr00	24941985	24943603	-	1619	-	- && Q8H1H9.1 RecName: Full=Primary amine oxidase; AltName: Full=Amine oxidase [copper-containing]; Flags: Precursor	-
Vitvi00g01231	Vitvi00g01231	chr00	24949781	24951969	+	2189	-	- && Q5G1T1.1 RecName: Full=Pentatricopeptide repeat-containing protein At3g49170, chloroplastic; AltName: Full=Protein EMBRYO DEFECTIVE 2261; Flags: Precursor	-
Vitvi00g01232	Vitvi00g01232	chr00	24953668	24954030	+	363	-	- && -	-
Vitvi00g02238	Vitvi00g02238	chr00	24954085	24955014	-	930	-	- && Q9SZV5.1 RecName: Full=Subtilisin-like protease SBT2.6; AltName: Full=Subtilase subfamily 2 member 6; Short=AtSBT2.6; Flags: Precursor	Peptidase_S8
Vitvi02g01834	Vitvi02g01834	chr00	24957597	24958193	-	429	-	- && -	-
Vitvi02g01835	Vitvi02g01835	chr00	24960439	24960881	-	443	-	- && Q03194.1 RecName: Full=Plasma membrane ATPase 4; AltName: Full=Proton pump 4	-
Vitvi00g01235	Vitvi00g01235	chr00	24962274	24962429	-	156	-	- && Q9LE59.1 RecName: Full=Polygalacturonate 4-alpha-galacturonosyltransferase; AltName: Full=Alpha-1,4-galacturonosyltransferase 1; AltName: Full=Galacturonosyltransferase 1; AltName: Full=Like glycosyl transferase 1	-
Vitvi00g01236	Vitvi00g01236	chr00	24963262	24963892	-	420	-	- && F4IJK6.1 RecName: Full=Kinesin-like protein KIN-14R	-
Vitvi00g01237	Vitvi00g01237	chr00	24964348	24964557	+	210	-	- && -	-
Vitvi07g03148	Vitvi07g03148	chr00	24975303	24976338	-	694	-	- && -	-
Vitvi00g01238	Vitvi00g01238	chr00	24980827	24983923	-	498	-	- && Q940S3.1 RecName: Full=UDP-N-acetylglucosamine diphosphorylase 1; AltName: Full=N-acetylglucosamine-1-phosphate uridylyltransferase 1; AltName: Full=UDP-N-acetylgalactosamine diphosphorylase 1	-
Vitvi00g01239	Vitvi00g01239	chr00	24986699	24987208	-	510	-	- && Q2QM47.2 RecName: Full=Serine/threonine-protein phosphatase BSL2 homolog; AltName: Full=BSU1-like protein 2 homolog	-
Vitvi00g02240	Vitvi00g02240	chr00	24989662	24990211	+	550	-	- && -	-
Vitvi02g01836	Vitvi02g01836	chr00	25039867	25040070	-	204	-	- && -	-
Vitvi02g01837	Vitvi02g01837	chr00	25040176	25040772	-	423	-	- && -	-
Vitvi00g01242	Vitvi00g01242	chr00	25042263	25046089	-	561	-	- && -	-
Vitvi00g01243	Vitvi00g01243	chr00	25054007	25056760	+	1302	-	- && Q9T074.1 RecName: Full=Phosphoenolpyruvate carboxykinase [ATP]; Short=PEP carboxykinase; Short=PEPCK	-
Vitvi00g01245	Vitvi00g01245	chr00	25061478	25064148	+	930	-	- && P10978.1 RecName: Full=Retrovirus-related Pol polyprotein from transposon TNT 1-94; Includes: RecName: Full=Protease; Includes: RecName: Full=Reverse transcriptase; Includes: RecName: Full=Endonuclease	RVT_2
Vitvi07g03149	Vitvi07g03149	chr00	25064884	25067829	-	198	-	- && -	-
Vitvi00g01247	Vitvi00g01247	chr00	25076188	25078742	+	919	-	- && -	-
Vitvi18g03397	Vitvi18g03397	chr00	25095166	25096240	-	594	-	- && -	-
Vitvi18g03398	Vitvi18g03398	chr00	25096631	25098301	-	1180	-	- && -	-
Vitvi00g02242	Vitvi00g02242	chr00	25102582	25103978	+	586	-	- && F4K0C4.1 RecName: Full=Trafficking protein particle complex II-specific subunit 130 homolog; Short=AtTRS130; Short=TRAPP II-specific subunit 130 homolog	-
Vitvi14g03139	Vitvi14g03139	chr00	25112260	25112482	-	126	-	- && -	-
Vitvi00g02243	Vitvi00g02243	chr00	25113947	25114566	+	620	-	- && -	-
Vitvi00g01250	Vitvi00g01250	chr00	25121919	25122248	-	330	-	- && Q9LMX7.1 RecName: Full=Cytochrome P450 78A5; AltName: Full=Protein KLUH	-
Vitvi00g02244	Vitvi00g02244	chr00	25122760	25124484	-	891	-	- && -	-
Vitvi07g03150	Vitvi07g03150	chr00	25131299	25131919	-	620	-	- && Q9LVJ0.1 RecName: Full=UV-B-induced protein At3g17800, chloroplastic; Flags: Precursor	-
Vitvi10g02408	Vitvi10g02408	chr00	25132438	25135204	+	1092	-	- && Q402F4.1 RecName: Full=Tobamovirus multiplication protein 1; Short=NtTOM1	-
Vitvi00g01253	Vitvi00g01253	chr00	25136761	25136916	-	156	-	- && Q9LE59.1 RecName: Full=Polygalacturonate 4-alpha-galacturonosyltransferase; AltName: Full=Alpha-1,4-galacturonosyltransferase 1; AltName: Full=Galacturonosyltransferase 1; AltName: Full=Like glycosyl transferase 1	-
Vitvi00g01254	Vitvi00g01254	chr00	25137749	25138379	-	420	-	- && F4IJK6.1 RecName: Full=Kinesin-like protein KIN-14R	-
Vitvi07g03151	Vitvi07g03151	chr00	25142554	25143008	-	455	-	- && -	B3
Vitvi19g02390	Vitvi19g02390	chr00	25148252	25149879	-	66	-	- && -	-
Vitvi00g02246	Vitvi00g02246	chr00	25151975	25154152	-	628	-	- && Q9NX74.1 RecName: Full=tRNA-dihydrouridine(20) synthase [NAD(P)+]-like; AltName: Full=Dihydrouridine synthase 2; AltName: Full=Up-regulated in lung cancer protein 8; Short=URLC8; AltName: Full=tRNA-dihydrouridine synthase 2-like; Short=hDUS2	Dus
Vitvi19g02391	Vitvi19g02391	chr00	25156581	25157672	+	611	-	- && -	-
Vitvi00g01256	Vitvi00g01256	chr00	25191574	25194110	-	799	-	- && -	-
Vitvi04g02311	Vitvi04g02311	chr00	25196710	25197721	-	1012	-	- && Q8S2T1.2 RecName: Full=Dehydrodolichyl diphosphate synthase 6; Short=Dedol-PP synthase 6	Prenyltransf
Vitvi00g01258	Vitvi00g01258	chr00	25206400	25206759	+	360	-	- && F4JXC5.1 RecName: Full=Subtilisin-like protease SBT5.4; AltName: Full=Subtilase subfamily 5 member 4; Short=AtSBT5.4; Flags: Precursor	-
Vitvi00g01259	Vitvi00g01259	chr00	25207257	25209365	+	1068	-	- && Q94A08.2 RecName: Full=Probable galactinol--sucrose galactosyltransferase 2; AltName: Full=Protein SEED IMBIBITION 2; AltName: Full=Raffinose synthase 2	-
Vitvi07g03152	Vitvi07g03152	chr00	25219302	25219535	+	234	-	- && Q9LSV0.1 RecName: Full=Glyoxylate/succinic semialdehyde reductase 1; Short=AtGLYR1; Short=AtGR1; Short=SSA reductase 1; AltName: Full=Gamma-hydroxybutyrate dehydrogenase; Short=AtGHBDH	-
Vitvi05g02292	Vitvi05g02292	chr00	25221537	25223651	-	1018	-	- && A7SXZ6.1 RecName: Full=Probable tRNA N6-adenosine threonylcarbamoyltransferase; AltName: Full=N6-L-threonylcarbamoyladenine synthase; Short=t(6)A synthase; AltName: Full=t(6)A37 threonylcarbamoyladenosine biosynthesis protein osgep; AltName: Full=tRNA threonylcarbamoyladenosine biosynthesis protein osgep	Peptidase_M22
Vitvi07g03153	Vitvi07g03153	chr00	25228620	25231050	-	2200	-	- && Q9ASS4.1 RecName: Full=Probably inactive leucine-rich repeat receptor-like protein kinase At5g48380; Flags: Precursor	Pkinase_Tyr
Vitvi10g02409	Vitvi10g02409	chr00	25233819	25234839	-	920	-	- && P31237.1 RecName: Full=1-aminocyclopropane-1-carboxylate oxidase; Short=ACC oxidase; AltName: Full=Ethylene-forming enzyme; Short=EFE	2OG-FeII_Oxy
Vitvi00g01263	Vitvi00g01263	chr00	25242638	25243621	-	984	-	- && -	Transposase_21
Vitvi00g01264	Vitvi00g01264	chr00	25249129	25249334	-	135	-	- && -	-
[truncated: 41,049 more rows]
