# Supplementary material for: Discovery of cold-resistance genes in Vitis amurensis using bud-based quantitative trait locus mapping and RNA-seq
Source: BMC Genomics. 2022 Aug 3;23:551. doi: 10.1186/s12864-022-08788-y (PMC9347155; doi:10.1186/s12864-022-08788-y)
Supplement: Supplementary file 2 — Additional file 2. Annotation analysis for unannotated unigenes. [file 12864_2022_8788_MOESM2_ESM.xls]

## Sheet: Pfam
gene_id	gene_name	gene_chr	gene_start	gene_end	gene_strand	gene_length	gene_biotype	gene_description	gene_tf_family
novel.500	-	chr16	975783	975987	+	205	-	-	-
novel.501	-	chr16	2466710	2468340	+	1631	-	-	-
novel.502	-	chr16	3584654	3585078	+	255	-	PF16987:KIX domain	-
novel.503	-	chr16	5055399	5057750	+	2144	-	-	-
novel.504	-	chr16	5767069	5767788	+	720	-	-	-
novel.505	-	chr16	7223733	7224177	+	445	-	-	-
novel.506	-	chr16	9367511	9367824	+	314	-	-	-
novel.507	-	chr16	9771827	9773891	+	1909	-	-	-
novel.508	-	chr16	9903920	9909257	+	799	-	-	-
novel.509	-	chr16	10139780	10140273	+	494	-	-	-
novel.346	-	chr10	3674620	3682034	-	7049	-	-	-
novel.597	-	chr18	28919266	28925458	-	222	-	-	-
novel.596	-	chr18	27212427	27213282	-	291	-	-	-
novel.348	-	chr10	11927394	11928704	-	1253	-	-	-
novel.266	-	chr08	1836679	1838308	+	1008	-	-	-
novel.261	-	chr07	19229732	19229991	-	260	-	-	-
novel.260	-	chr07	19001493	19003334	-	715	-	-	-
novel.263	-	chr07	21832016	21832459	-	444	-	-	-
novel.262	-	chr07	21247140	21248499	-	792	-	-	-
novel.342	-	chr10	305944	306985	-	814	-	-	-
novel.343	-	chr10	496764	500680	-	2651	-	PF06364:Protein of unknown function (DUF1068)	-
novel.340	-	chr10	21369771	21370268	+	468	-	-	-
novel.341	-	chr10	21992298	21994362	+	1238	-	-	-
novel.269	-	chr08	6883180	6905793	+	1287	-	-	-
novel.268	-	chr08	4053391	4053863	+	473	-	-	-
novel.344	-	chr10	2212062	2212641	-	279	-	-	-
novel.345	-	chr10	2793558	2795034	-	423	-	-	-
novel.469	-	chr14	17941719	17946830	-	326	-	-	-
novel.468	-	chr14	15075797	15083839	-	425	-	-	-
novel.463	-	chr14	9506586	9508104	-	379	-	-	-
novel.462	-	chr14	9373539	9374901	-	612	-	-	-
novel.461	-	chr14	8797279	8797581	-	303	-	-	-
novel.460	-	chr14	7123364	7123592	-	229	-	-	-
novel.467	-	chr14	13075676	13077750	-	1839	-	PF00665:Integrase core domain|PF13976:GAG-pre-integrase domain|PF14223:gag-polypeptide of LTR copia-type	rve
novel.466	-	chr14	12950084	12950616	-	499	-	-	-
novel.465	-	chr14	12550241	12550994	-	754	-	-	-
novel.464	-	chr14	9770432	9771128	-	422	-	-	-
novel.544	-	chr17	13277858	13279092	+	1235	-	-	-
novel.399	-	chr12	18440816	18442724	-	1138	-	-	-
novel.398	-	chr12	17450939	17451722	-	493	-	PF02902:Ulp1 protease family, C-terminal catalytic domain	Peptidase_C48
novel.545	-	chr17	13532285	13532586	+	302	-	-	-
novel.395	-	chr12	10622421	10622987	-	424	-	-	-
novel.394	-	chr12	10120676	10128563	-	349	-	-	-
novel.397	-	chr12	12545088	12546188	-	855	-	PF14223:gag-polypeptide of LTR copia-type	-
novel.396	-	chr12	11772369	11773563	-	574	-	-	-
novel.391	-	chr12	8599700	8600369	-	592	-	PF00295:Glycosyl hydrolases family 28	-
novel.390	-	chr12	8552728	8554059	-	1189	-	-	-
novel.393	-	chr12	9160830	9163196	-	1718	-	-	-
novel.392	-	chr12	8740923	8741455	-	533	-	-	-
novel.231	-	chr07	14300925	14301517	+	510	-	PF11708:Pre-mRNA splicing Prp18-interacting factor	-
novel.540	-	chr17	7426600	7426904	+	305	-	-	-
novel.541	-	chr17	8752430	8752819	+	362	-	-	-
novel.162	-	chr04	14342348	14344982	-	919	-	PF06027:Solute carrier family 35	-
novel.163	-	chr04	16102381	16103190	-	810	-	-	-
novel.160	-	chr04	5340642	5341104	-	317	-	-	-
novel.161	-	chr04	7860176	7860803	-	628	-	-	-
novel.166	-	chr04	16702174	16706921	-	204	-	-	-
novel.167	-	chr04	19050050	19050693	-	644	-	-	-
novel.164	-	chr04	16110208	16111220	-	981	-	-	-
novel.165	-	chr04	16122909	16125731	-	1167	-	-	-
novel.168	-	chr04	20305918	20307020	-	1082	-	-	-
novel.169	-	chr04	20770763	20771529	-	621	-	-	-
novel.625	-	chr19	235452	236911	-	465	-	-	-
novel.624	-	chr19	24123442	24124660	+	350	-	-	-
novel.627	-	chr19	4670523	4674132	-	3530	-	PF08276:PAN-like domain|PF01453:D-mannose binding lectin	B_lectin
novel.626	-	chr19	3143237	3144368	-	997	-	-	-
novel.621	-	chr19	22053309	22054883	+	726	-	-	-
novel.620	-	chr19	20990593	20991482	+	890	-	-	-
novel.623	-	chr19	24123122	24123332	+	211	-	-	-
novel.622	-	chr19	23216698	23217248	+	439	-	-	-
novel.223	-	chr06	21518037	21520766	-	288	-	-	-
novel.629	-	chr19	8328805	8329800	-	720	-	-	-
novel.628	-	chr19	5006040	5006409	-	370	-	-	-
novel.265	-	chr07	24758441	24759032	-	325	-	-	-
novel.264	-	chr07	23159628	23160167	-	540	-	-	-
novel.222	-	chr06	21458325	21458676	-	352	-	-	-
novel.595	-	chr18	22385463	22401242	-	360	-	-	-
novel.306	-	chr09	18139391	18139715	+	325	-	-	-
novel.307	-	chr09	20389860	20390278	+	419	-	-	-
novel.304	-	chr09	16321511	16321913	+	309	-	-	-
novel.594	-	chr18	19549372	19550503	-	314	-	-	-
novel.302	-	chr09	12837635	12838436	+	782	-	-	-
novel.303	-	chr09	14892533	14894584	+	211	-	-	-
novel.300	-	chr09	10101075	10102355	+	362	-	-	-
novel.301	-	chr09	12010696	12012180	+	375	-	PF00098:Zinc knuckle	zf-CCHC
novel.593	-	chr18	19350039	19352994	-	1462	-	-	-
novel.308	-	chr09	21282609	21282847	+	207	-	-	-
novel.619	-	chr19	20836418	20836726	+	309	-	-	-
novel.430	-	chr13	11331480	11332158	-	253	-	-	-
novel.431	-	chr13	12680571	12692930	-	348	-	-	-
novel.432	-	chr13	12875828	12876866	-	484	-	-	-
novel.433	-	chr13	14020133	14154422	-	428	-	-	-
novel.434	-	chr13	16505845	16506770	-	591	-	-	-
novel.591	-	chr18	14487797	14488700	-	581	-	PF07727:Reverse transcriptase (RNA-dependent DNA polymerase)	RVT_2
novel.436	-	chr13	17420662	17422280	-	886	-	-	-
novel.437	-	chr13	17655287	17656598	-	497	-	-	-
novel.438	-	chr13	25353004	25353463	-	338	-	-	-
novel.439	-	chr13	26096502	26100784	-	2303	-	-	-
novel.533	-	chr17	109156	111482	+	2327	-	PF08284:Retroviral aspartyl protease|PF03732:Retrotransposon gag protein	Retrotrans_gag
novel.532	-	chr16	22922680	22925131	-	2452	-	-	-
novel.535	-	chr17	236077	238194	+	1997	-	-	-
novel.534	-	chr17	111740	113717	+	1978	-	-	-
novel.537	-	chr17	2167362	2169589	+	2053	-	-	-
novel.536	-	chr17	1839524	1841181	+	1529	-	PF07645:Calcium-binding EGF domain|PF13947:Wall-associated receptor kinase galacturonan-binding	EGF_CA
novel.614	-	chr19	14602777	14604364	+	1588	-	-	-
novel.107	-	chr01	14247657	14249548	-	1892	-	-	-
novel.615	-	chr19	18020521	18021889	+	1369	-	-	-
novel.616	-	chr19	18906219	18907684	+	1214	-	-	-
novel.617	-	chr19	20338032	20338613	+	490	-	-	-
novel.224	-	chr07	5369160	5369660	+	480	-	-	-
novel.610	-	chr19	6145185	6145783	+	599	-	-	-
novel.347	-	chr10	11448614	11449993	-	1293	-	-	-
novel.238	-	chr07	22421678	22422266	+	452	-	-	-
novel.239	-	chr07	25779053	25781767	+	619	-	-	-
novel.548	-	chr17	2205298	2209555	-	682	-	-	-
novel.549	-	chr17	4473096	4474006	-	645	-	-	-
novel.232	-	chr07	19356934	19359720	+	341	-	PF01474:Class-II DAHP synthetase family	-
novel.233	-	chr07	20931292	20932901	+	1142	-	-	-
novel.546	-	chr17	15106330	15106617	+	288	-	-	-
novel.598	-	chr18	29124813	29125139	-	327	-	-	-
novel.236	-	chr07	21866491	21870766	+	429	-	-	-
novel.237	-	chr07	22319155	22319437	+	283	-	PF00067:Cytochrome P450	p450
novel.542	-	chr17	9083611	9090056	+	1250	-	PF13976:GAG-pre-integrase domain	-
novel.235	-	chr07	21502652	21503463	+	721	-	PF10225:NEMP family	-
novel.458	-	chr14	4657878	4659659	-	868	-	-	-
novel.543	-	chr17	11849513	11850670	+	374	-	-	-
novel.310	-	chr09	4124876	4126787	-	1552	-	PF07714:Protein tyrosine kinase|PF11883:Domain of unknown function (DUF3403)	Pkinase_Tyr
novel.59	-	chr00	9245078	9248424	-	709	-	-	-
novel.58	-	chr00	9194904	9196863	-	1837	-	-	-
novel.53	-	chr00	27387308	27389308	+	280	-	-	-
novel.52	-	chr00	27344758	27346281	+	1402	-	PF14223:gag-polypeptide of LTR copia-type	-
novel.51	-	chr00	27265119	27265857	+	394	-	-	-
novel.50	-	chr00	27125331	27125783	+	347	-	-	-
novel.57	-	chr00	9157283	9158923	-	861	-	-	-
novel.56	-	chr00	7786090	7786779	-	690	-	-	-
novel.55	-	chr00	5079576	5080202	-	396	-	-	-
novel.54	-	chr00	1923705	1924752	-	1048	-	PF13855:Leucine rich repeat	-
novel.128	-	chr02	5135533	5141746	-	274	-	-	-
novel.129	-	chr02	16769588	16771188	-	1512	-	-	-
novel.126	-	chr02	3742109	3744071	-	987	-	-	-
novel.127	-	chr02	4733175	4733613	-	325	-	PF17830:STI1 domain	-
novel.124	-	chr02	2366511	2370257	-	3747	-	-	-
novel.125	-	chr02	3523039	3523674	-	540	-	-	-
novel.122	-	chr02	10959064	10959755	+	692	-	-	-
novel.123	-	chr02	12772204	12773786	+	706	-	-	-
novel.120	-	chr02	6680880	6681513	+	496	-	-	-
novel.121	-	chr02	9355756	9358275	+	718	-	-	-
novel.289	-	chr08	18061570	18062454	-	200	-	-	-
novel.323	-	chr10	1428252	1428604	+	353	-	-	-
novel.199	-	chr05	23797125	23802202	-	2906	-	PF14223:gag-polypeptide of LTR copia-type	-
novel.198	-	chr05	20636873	20638233	-	1361	-	-	-
novel.193	-	chr05	7236468	7236949	-	419	-	-	-
novel.192	-	chr05	7052589	7056549	-	216	-	-	-
novel.191	-	chr05	6817092	6821088	-	814	-	-	-
novel.190	-	chr05	6710813	6711607	-	669	-	-	-
novel.197	-	chr05	20036444	20037256	-	372	-	-	-
novel.196	-	chr05	14249128	14258043	-	959	-	-	-
novel.195	-	chr05	8893374	8893711	-	247	-	-	-
novel.194	-	chr05	8562879	8576494	-	1114	-	-	-
novel.575	-	chr18	27751645	27752526	+	882	-	-	-
novel.574	-	chr18	25508800	25509578	+	599	-	-	-
novel.577	-	chr18	30002839	30003522	+	452	-	-	-
novel.576	-	chr18	29510731	29511180	+	450	-	-	-
novel.571	-	chr18	19535567	19548812	+	895	-	-	-
novel.570	-	chr18	19402552	19403931	+	1380	-	-	-
novel.573	-	chr18	24034311	24037082	+	1840	-	PF00931:NB-ARC domain|PF01582:TIR domain	TIR
novel.572	-	chr18	22270206	22271578	+	1373	-	-	-
novel.579	-	chr18	30832426	30834931	+	1508	-	-	-
novel.578	-	chr18	30430813	30431584	+	658	-	-	-
novel.588	-	chr18	6266279	6267377	-	875	-	-	-
novel.589	-	chr18	8483914	8490991	-	633	-	PF13966:zinc-binding in reverse transcriptase	-
novel.580	-	chr18	30869950	30872611	+	626	-	-	-
novel.581	-	chr18	31505323	31508651	+	1407	-	-	-
novel.582	-	chr18	34310606	34312219	+	556	-	-	-
novel.583	-	chr18	34471947	34480414	+	2962	-	PF14244:gag-polypeptide of LTR copia-type	-
novel.584	-	chr18	1222501	1222975	-	234	-	-	-
novel.585	-	chr18	1412187	1413602	-	1053	-	-	-
novel.586	-	chr18	2011148	2012145	-	813	-	-	-
novel.587	-	chr18	6263894	6266224	-	2331	-	PF00078:Reverse transcriptase (RNA-dependent DNA polymerase)	RVT_1
novel.276	-	chr08	13013296	13014574	+	1078	-	-	-
novel.277	-	chr08	15006965	15008409	+	1445	-	-	-
novel.274	-	chr08	12152247	12154009	+	1763	-	-	-
novel.275	-	chr08	12983697	12985891	+	1431	-	-	-
novel.272	-	chr08	10928858	10929590	+	531	-	-	-
novel.273	-	chr08	11407921	11408396	+	278	-	-	-
novel.270	-	chr08	6883580	6906101	+	500	-	-	-
novel.271	-	chr08	7573831	7579476	+	403	-	-	-
novel.377	-	chr12	6281332	6282047	+	716	-	-	-
novel.376	-	chr12	4432747	4433382	+	636	-	-	-
novel.375	-	chr12	3260312	3271279	+	379	-	-	-
novel.374	-	chr12	660221	675287	+	384	-	-	-
novel.373	-	chr11	16286715	16288131	-	1068	-	PF03004:Plant transposase (Ptta/En/Spm family)	-
novel.372	-	chr11	15557124	15557568	-	284	-	-	-
novel.278	-	chr08	15515988	15516311	+	324	-	PF03732:Retrotransposon gag protein	Retrotrans_gag
novel.279	-	chr08	19566040	19566587	+	244	-	-	-
novel.409	-	chr13	12680572	12685841	+	352	-	-	-
novel.408	-	chr13	11532446	11532689	+	244	-	-	-
novel.401	-	chr12	22682992	22686021	-	2763	-	-	-
novel.400	-	chr12	20543146	20543518	-	275	-	-	-
novel.403	-	chr13	3234643	3236431	+	298	-	-	-
novel.402	-	chr13	2103355	2104288	+	882	-	-	-
novel.405	-	chr13	7435071	7436077	+	873	-	-	-
novel.404	-	chr13	7390795	7391497	+	578	-	-	-
novel.407	-	chr13	11321179	11322357	+	877	-	-	-
novel.406	-	chr13	8598485	8599265	+	657	-	-	-
novel.450	-	chr14	15083426	15083838	+	413	-	-	-
novel.451	-	chr14	16252301	16253173	+	873	-	-	-
novel.478	-	chr14	28798967	28799781	-	576	-	-	-
novel.479	-	chr14	28843519	28844023	-	327	-	-	-
novel.474	-	chr14	26785769	26786451	-	275	-	-	-
novel.475	-	chr14	27584384	27599600	-	1757	-	-	-
novel.476	-	chr14	27962959	27964325	-	1367	-	-	-
novel.477	-	chr14	28190301	28192588	-	2269	-	-	-
novel.470	-	chr14	21984929	21989993	-	1269	-	-	-
novel.471	-	chr14	23114624	23115017	-	365	-	-	-
novel.472	-	chr14	23244802	23254188	-	8168	-	PF14223:gag-polypeptide of LTR copia-type	-
novel.473	-	chr14	24117429	24117936	-	447	-	-	-
novel.17	-	chr00	12024744	12026309	+	1566	-	PF00078:Reverse transcriptase (RNA-dependent DNA polymerase)	RVT_1
novel.16	-	chr00	11682342	11684122	+	1781	-	-	-
novel.15	-	chr00	10743467	10743955	+	380	-	-	-
novel.14	-	chr00	9659735	9661296	+	1562	-	-	-
novel.13	-	chr00	8057595	8059200	+	1012	-	PF07714:Protein tyrosine kinase	Pkinase_Tyr
novel.12	-	chr00	8055005	8056792	+	1209	-	PF01657:Salt stress response/antifungal	-
novel.11	-	chr00	7969240	7970455	+	254	-	-	-
novel.10	-	chr00	7489809	7490165	+	357	-	-	-
novel.459	-	chr14	5071403	5072965	-	1102	-	-	-
novel.19	-	chr00	16136298	16136736	+	439	-	-	-
novel.18	-	chr00	13374477	13380538	+	2768	-	-	-
novel.88	-	chr01	5625770	5626178	+	409	-	-	-
novel.89	-	chr01	7578047	7579516	+	1091	-	-	-
novel.84	-	chr01	2362163	2362707	+	377	-	-	-
novel.85	-	chr01	2366917	2367797	+	881	-	-	-
novel.86	-	chr01	3865536	3867117	+	1545	-	-	-
novel.87	-	chr01	4367674	4368066	+	362	-	-	-
novel.80	-	chr00	26406186	26408516	-	1840	-	-	-
novel.81	-	chr00	27240966	27242362	-	418	-	-	-
novel.82	-	chr00	27248805	27249814	-	729	-	-	-
novel.83	-	chr01	125560	127147	+	941	-	-	-
novel.388	-	chr12	5540571	5542647	-	1301	-	-	-
novel.389	-	chr12	7287742	7289046	-	952	-	-	-
novel.386	-	chr12	3260312	3271279	-	378	-	-	-
novel.387	-	chr12	3358991	3362336	-	625	-	-	-
novel.384	-	chr12	19293237	19293671	+	251	-	-	-
novel.385	-	chr12	24174197	24175600	+	1317	-	-	-
novel.382	-	chr12	18302374	18302945	+	376	-	PF02902:Ulp1 protease family, C-terminal catalytic domain	Peptidase_C48
novel.383	-	chr12	19291620	19294130	+	940	-	-	-
novel.380	-	chr12	17287465	17289129	+	270	-	-	-
novel.381	-	chr12	17993984	17997716	+	352	-	PF00069:Protein kinase domain	Pkinase
novel.229	-	chr07	12894271	12894682	+	412	-	-	-
novel.228	-	chr07	8318275	8325479	+	1307	-	-	-
novel.490	-	chr15	13299333	13299777	+	339	-	-	-
novel.157	-	chr04	19220604	19223197	+	216	-	-	-
novel.156	-	chr04	18655530	18656710	+	1181	-	-	-
novel.155	-	chr04	18377854	18378192	+	278	-	-	-
novel.154	-	chr04	16125455	16130383	+	2510	-	-	-
novel.153	-	chr04	11000915	11002650	+	629	-	-	-
novel.152	-	chr04	7691505	7694670	+	1554	-	-	-
novel.151	-	chr04	4906363	4911911	+	736	-	-	-
novel.150	-	chr04	4539943	4540591	+	618	-	-	-
novel.159	-	chr04	750352	752847	-	1584	-	-	-
novel.158	-	chr04	20456897	20457835	+	939	-	-	-
novel.634	-	chr19	21175565	21176608	-	787	-	-	-
novel.632	-	chr19	17216936	17219343	-	331	-	-	-
novel.633	-	chr19	19659496	19661001	-	1506	-	-	-
novel.630	-	chr19	13866725	13870624	-	3638	-	-	-
novel.631	-	chr19	14600117	14600700	-	466	-	-	-
novel.221	-	chr06	19827952	19830439	-	2488	-	-	-
novel.220	-	chr06	18333920	18338346	-	1549	-	-	-
novel.551	-	chr17	5243312	5246512	-	2044	-	PF00078:Reverse transcriptase (RNA-dependent DNA polymerase)|PF13966:zinc-binding in reverse transcriptase	RVT_1
novel.339	-	chr10	18021153	18025462	+	2119	-	-	-
novel.338	-	chr10	17732652	17733511	+	860	-	-	-
novel.333	-	chr10	9974794	9975310	+	517	-	PF14223:gag-polypeptide of LTR copia-type	-
novel.332	-	chr10	9281914	9285206	+	594	-	-	-
novel.331	-	chr10	7568365	7576329	+	438	-	-	-
novel.330	-	chr10	6267841	6268516	+	566	-	-	-
novel.337	-	chr10	16228491	16231651	+	3034	-	-	-
novel.336	-	chr10	15021924	15022520	+	597	-	-	-
novel.335	-	chr10	14687727	14688454	+	728	-	-	-
novel.334	-	chr10	10761210	10781087	+	240	-	-	-
novel.227	-	chr07	8316140	8318065	+	1926	-	-	-
novel.226	-	chr07	6259108	6260206	+	1099	-	-	-
novel.445	-	chr14	5662920	5664905	+	1448	-	PF01112:Asparaginase	Asparaginase_2
novel.444	-	chr14	3372836	3379467	+	544	-	-	-
novel.447	-	chr14	12021932	12022590	+	659	-	-	-
novel.446	-	chr14	8304292	8305244	+	926	-	-	-
novel.441	-	chr13	26434063	26434796	-	531	-	-	-
novel.440	-	chr13	26092968	26093562	-	392	-	-	-
novel.443	-	chr13	28021734	28024227	-	295	-	-	-
novel.442	-	chr13	26950345	26950622	-	278	-	PF18052:Rx N-terminal domain	-
novel.522	-	chr16	3864490	3866883	-	777	-	PF12738:twin BRCT domain	-
novel.523	-	chr16	4046116	4047001	-	670	-	-	-
novel.520	-	chr16	23102021	23102816	+	527	-	-	-
novel.521	-	chr16	2150672	2156320	-	365	-	-	-
novel.449	-	chr14	15077280	15080154	+	470	-	-	-
novel.448	-	chr14	13324371	13324886	+	336	-	-	-
novel.524	-	chr16	7423289	7423803	-	515	-	-	-
novel.525	-	chr16	7832209	7835995	-	1233	-	PF05699:hAT family C-terminal dimerisation region|PF14372:Domain of unknown function (DUF4413)	hATC
novel.210	-	chr06	16790983	16791874	+	477	-	PF00067:Cytochrome P450	p450
novel.211	-	chr06	17464600	17465037	+	351	-	-	-
novel.212	-	chr06	19033246	19035597	+	2239	-	-	-
novel.213	-	chr06	2407789	2408324	-	450	-	-	-
novel.209	-	chr06	14101362	14104083	+	1561	-	PF13966:zinc-binding in reverse transcriptase	-
novel.208	-	chr06	9877928	9878140	+	213	-	-	-
novel.207	-	chr06	9571742	9574289	+	1476	-	-	-
novel.206	-	chr06	9508100	9508407	+	278	-	-	-
novel.205	-	chr06	4038953	4040695	+	1743	-	-	-
novel.204	-	chr06	3981329	3981641	+	313	-	-	-
novel.203	-	chr06	3758059	3762964	+	293	-	-	-
novel.202	-	chr06	2616225	2618060	+	345	-	-	-
novel.201	-	chr06	1973479	1974615	+	1137	-	PF00043:Glutathione S-transferase, C-terminal domain	GST_C
novel.200	-	chr05	24931552	24932378	-	707	-	PF07765:KIP1-like protein	-
novel.599	-	chr18	31447141	31448286	-	285	-	-	-
novel.218	-	chr06	11258052	11259811	-	1193	-	-	-
novel.219	-	chr06	18061759	18062188	-	306	-	-	-
novel.353	-	chr11	3130065	3130718	+	332	-	-	-
novel.352	-	chr11	2384721	2386769	+	1020	-	-	-
novel.607	-	chr19	4492362	4493752	+	720	-	-	-
novel.354	-	chr11	3615760	3616618	+	859	-	-	-
novel.357	-	chr11	7808654	7810979	+	1305	-	PF13966:zinc-binding in reverse transcriptase	-
novel.356	-	chr11	6548941	6550050	+	867	-	-	-
novel.590	-	chr18	9857510	9865379	-	1125	-	-	-
novel.68	-	chr00	19274193	19279336	-	451	-	-	-
novel.69	-	chr00	20802661	20805155	-	1654	-	-	-
novel.66	-	chr00	17603285	17604897	-	1613	-	-	-
novel.67	-	chr00	19219946	19220755	-	453	-	-	-
novel.64	-	chr00	13987277	13988965	-	474	-	-	-
novel.65	-	chr00	14848283	14853219	-	298	-	-	-
novel.62	-	chr00	9871774	9873502	-	1708	-	-	-
novel.63	-	chr00	13317917	13318695	-	296	-	-	-
novel.60	-	chr00	9454994	9457450	-	866	-	-	-
novel.61	-	chr00	9654644	9655641	-	998	-	-	-
novel.113	-	chr02	1251017	1257009	+	1262	-	PF00169:PH domain	PH
novel.112	-	chr01	24077086	24079379	-	2028	-	-	-
novel.111	-	chr01	21974942	21976577	-	699	-	-	-
novel.110	-	chr01	20859774	20861201	-	1407	-	-	-
novel.117	-	chr02	3245708	3247313	+	451	-	-	-
novel.116	-	chr02	2271045	2271281	+	237	-	-	-
novel.115	-	chr02	2242064	2244483	+	2420	-	-	-
novel.114	-	chr02	2067846	2070747	+	1744	-	-	-
novel.119	-	chr02	6327138	6327608	+	445	-	-	-
novel.118	-	chr02	4543923	4545234	+	1312	-	-	-
novel.611	-	chr19	10018538	10018747	+	210	-	-	-
novel.491	-	chr15	13634357	13635327	+	213	-	-	-
novel.558	-	chr17	18083941	18088797	-	294	-	-	-
novel.612	-	chr19	11720677	11721743	+	963	-	-	-
novel.613	-	chr19	12254424	12255060	+	347	-	PF08276:PAN-like domain	-
novel.188	-	chr05	3575320	3584038	-	571	-	-	-
novel.189	-	chr05	6112676	6120550	-	395	-	-	-
novel.184	-	chr05	140876	144881	-	1659	-	-	-
novel.185	-	chr05	1010323	1011398	-	502	-	-	-
novel.186	-	chr05	1044949	1045317	-	259	-	-	-
novel.187	-	chr05	2323340	2325221	-	1882	-	PF01107:Viral movement protein (MP)	-
novel.180	-	chr05	18196647	18197702	+	848	-	-	-
novel.181	-	chr05	23198513	23199051	+	539	-	PF13968:Domain of unknown function (DUF4220)	-
novel.182	-	chr05	23800274	23802185	+	974	-	-	-
novel.183	-	chr05	25479290	25480391	+	1078	-	-	-
novel.566	-	chr18	13887174	13899829	+	1276	-	-	-
novel.567	-	chr18	14009858	14016149	+	1520	-	-	-
novel.564	-	chr18	11591041	11591977	+	774	-	-	-
novel.565	-	chr18	11705334	11709982	+	2519	-	-	-
novel.562	-	chr18	6263040	6263855	+	733	-	-	-
novel.563	-	chr18	9002846	9008795	+	750	-	-	-
novel.560	-	chr18	4214517	4216594	+	1900	-	-	-
novel.561	-	chr18	5076968	5077411	+	444	-	-	-
novel.568	-	chr18	14019455	14019986	+	314	-	-	-
novel.569	-	chr18	15055240	15090787	+	227	-	-	-
novel.249	-	chr07	16685711	16698597	-	641	-	-	-
novel.248	-	chr07	16217263	16220731	-	1839	-	-	-
novel.243	-	chr07	3615177	3616605	-	412	-	-	-
novel.242	-	chr07	2717249	2718268	-	1020	-	-	-
novel.241	-	chr07	2536663	2538254	-	1563	-	-	-
novel.240	-	chr07	2373576	2375968	-	1022	-	-	-
novel.247	-	chr07	15957910	15958896	-	987	-	-	-
novel.246	-	chr07	15852507	15878870	-	1539	-	-	-
novel.245	-	chr07	8467560	8468765	-	1206	-	-	-
novel.244	-	chr07	6533837	6534037	-	201	-	-	-
novel.360	-	chr11	14514270	14522572	+	758	-	-	-
novel.361	-	chr11	16932690	16938547	+	248	-	-	-
novel.362	-	chr11	16949213	16952765	+	1672	-	-	-
novel.363	-	chr11	2755576	2755938	-	363	-	-	-
novel.364	-	chr11	5771969	5774316	-	1578	-	-	-
novel.365	-	chr11	7525778	7530328	-	236	-	-	-
novel.366	-	chr11	9270067	9271690	-	904	-	PF13855:Leucine rich repeat	-
novel.367	-	chr11	9272328	9272779	-	452	-	-	-
novel.368	-	chr11	13027029	13027946	-	918	-	-	-
novel.369	-	chr11	13215231	13216198	-	968	-	-	-
novel.418	-	chr13	22870551	22871108	+	474	-	-	-
novel.419	-	chr13	23048706	23052628	+	234	-	-	-
novel.412	-	chr13	16505845	16510492	+	296	-	-	-
novel.413	-	chr13	19235178	19269268	+	2047	-	-	-
novel.410	-	chr13	12685267	12692575	+	215	-	-	-
novel.411	-	chr13	14944746	14944977	+	232	-	-	-
novel.416	-	chr13	22499952	22500457	+	282	-	-	-
novel.417	-	chr13	22820462	22820879	+	418	-	-	-
novel.414	-	chr13	20479430	20480831	+	899	-	PF00931:NB-ARC domain|PF18052:Rx N-terminal domain	NB-ARC
novel.415	-	chr13	22494510	22495215	+	533	-	-	-
novel.481	-	chr15	97664	98344	+	681	-	PF00759:Glycosyl hydrolase family 9	-
novel.480	-	chr14	29167349	29168243	-	809	-	-	-
novel.483	-	chr15	2666757	2667024	+	268	-	-	-
novel.482	-	chr15	1412756	1413448	+	693	-	-	-
novel.485	-	chr15	3333900	3334790	+	683	-	-	-
novel.484	-	chr15	2683909	2684109	+	201	-	-	-
novel.487	-	chr15	7151873	7152814	+	254	-	-	-
novel.486	-	chr15	5095769	5096213	+	445	-	-	-
novel.489	-	chr15	9855984	9857864	+	474	-	-	-
novel.488	-	chr15	9393127	9396835	+	3709	-	PF00931:NB-ARC domain|PF18052:Rx N-terminal domain	NB-ARC
novel.28	-	chr00	20272245	20274741	+	714	-	-	-
novel.29	-	chr00	21747899	21748732	+	250	-	-	-
novel.22	-	chr00	18400488	18402528	+	1726	-	-	-
novel.23	-	chr00	18536876	18537578	+	323	-	-	-
novel.20	-	chr00	16892291	16895367	+	698	-	-	-
novel.21	-	chr00	17530119	17531577	+	1183	-	-	-
novel.26	-	chr00	19273630	19279333	+	1011	-	-	-
novel.528	-	chr16	15489102	15490286	-	745	-	-	-
novel.24	-	chr00	19103206	19126787	+	363	-	-	-
novel.25	-	chr00	19273057	19278427	+	908	-	PF14111:Domain of unknown function (DUF4283)	-
novel.529	-	chr16	18810471	18811269	-	330	-	-	-
novel.550	-	chr17	5066721	5074402	-	7682	-	-	-
novel.99	-	chr01	23362393	23363643	+	539	-	-	-
novel.98	-	chr01	22693834	22695408	+	1063	-	-	-
novel.97	-	chr01	22097840	22102140	+	3080	-	-	-
novel.96	-	chr01	21643611	21647384	+	353	-	-	-
novel.95	-	chr01	17502130	17509161	+	933	-	-	-
novel.94	-	chr01	17339951	17340155	+	205	-	-	-
novel.93	-	chr01	17279657	17280075	+	419	-	-	-
novel.92	-	chr01	16850056	16850481	+	426	-	-	-
novel.91	-	chr01	13492453	13493103	+	350	-	-	-
novel.90	-	chr01	13153579	13154986	+	411	-	-	-
novel.526	-	chr16	9367980	9373403	-	443	-	-	-
novel.527	-	chr16	13399406	13399995	-	495	-	-	-
novel.148	-	chr03	8215799	8216230	-	219	-	-	-
novel.149	-	chr04	324861	325217	+	264	-	PF00069:Protein kinase domain	Pkinase
novel.140	-	chr03	7508319	7510373	+	988	-	PF13966:zinc-binding in reverse transcriptase	-
novel.141	-	chr03	7516434	7516832	+	399	-	-	-
novel.142	-	chr03	16570010	16570693	+	684	-	-	-
novel.143	-	chr03	17150841	17153529	+	742	-	-	-
novel.144	-	chr03	20376521	20384548	+	1116	-	-	-
novel.145	-	chr03	1538307	1538619	-	293	-	-	-
novel.146	-	chr03	3510891	3512919	-	2029	-	-	-
novel.147	-	chr03	4622007	4622840	-	390	-	-	-
novel.287	-	chr08	14254530	14256064	-	1535	-	-	-
novel.286	-	chr08	10928858	10929589	-	732	-	-	-
novel.285	-	chr08	9909949	9910480	-	512	-	-	-
novel.284	-	chr08	6886086	6886758	-	673	-	-	-
novel.283	-	chr08	3300625	3303182	-	2558	-	-	-
novel.329	-	chr10	5974499	5975707	+	381	-	-	-
novel.281	-	chr08	21992650	21999014	+	747	-	-	-
novel.280	-	chr08	21515494	21517783	+	1009	-	-	-
novel.324	-	chr10	1760123	1760662	+	540	-	-	-
novel.325	-	chr10	2885360	2886494	+	602	-	-	-
novel.326	-	chr10	3149833	3151027	+	969	-	PF01657:Salt stress response/antifungal	-
novel.327	-	chr10	4296440	4297974	+	475	-	-	-
novel.320	-	chr09	21400479	21401119	-	545	-	-	-
novel.321	-	chr10	1026918	1027704	+	236	-	-	-
novel.322	-	chr10	1181043	1181917	+	789	-	-	-
novel.288	-	chr08	14529540	14530614	-	1041	-	-	-
novel.47	-	chr00	26403865	26405667	+	1803	-	-	-
novel.456	-	chr14	376348	386060	-	394	-	-	-
novel.457	-	chr14	1148430	1149344	-	480	-	-	-
novel.454	-	chr14	28059427	28066146	+	2789	-	-	-
novel.455	-	chr14	4368	5268	-	854	-	-	-
novel.452	-	chr14	18113070	18113565	+	496	-	-	-
novel.453	-	chr14	27074498	27075103	+	470	-	-	-
novel.519	-	chr16	22958737	22959005	+	269	-	-	-
novel.518	-	chr16	22943121	22944125	+	318	-	-	-
novel.517	-	chr16	22811678	22812596	+	899	-	-	-
novel.516	-	chr16	20983111	20983473	+	363	-	-	-
novel.515	-	chr16	20418781	20420091	+	930	-	-	-
novel.514	-	chr16	17115227	17115506	+	280	-	-	-
novel.513	-	chr16	15331557	15331784	+	228	-	-	-
novel.512	-	chr16	11253900	11254197	+	298	-	-	-
novel.511	-	chr16	11212667	11214543	+	730	-	PF13932:GidA associated domain	-
novel.510	-	chr16	10217524	10217843	+	233	-	-	-
novel.359	-	chr11	13432056	13436070	+	894	-	-	-
novel.358	-	chr11	13016389	13018661	+	2273	-	-	-
novel.609	-	chr19	4670523	4674132	+	3318	-	PF08276:PAN-like domain|PF01453:D-mannose binding lectin	B_lectin
novel.608	-	chr19	4631825	4632141	+	317	-	-	-
novel.214	-	chr06	4556707	4560263	-	1206	-	-	-
novel.215	-	chr06	4920650	4921754	-	683	-	-	-
novel.216	-	chr06	5746002	5746576	-	575	-	-	-
novel.217	-	chr06	7569452	7570875	-	1424	-	-	-
novel.351	-	chr10	17977965	17978811	-	776	-	-	-
novel.350	-	chr10	16230018	16231665	-	1648	-	-	-
novel.601	-	chr18	33036560	33037254	-	508	-	-	-
novel.600	-	chr18	31448377	31448762	-	287	-	-	-
novel.355	-	chr11	5659923	5661062	+	258	-	-	-
novel.606	-	chr19	2645654	2645979	+	241	-	-	-
novel.605	-	chr19	417392	418355	+	665	-	-	-
novel.604	-	chr19	402698	421016	+	1813	-	-	-
novel.618	-	chr19	20406421	20420083	+	1663	-	-	-
novel.603	-	chr18	34478165	34486382	-	322	-	-	-
novel.602	-	chr18	34027082	34029850	-	527	-	-	-
novel.282	-	chr08	22388458	22390769	+	2312	-	-	-
novel.27	-	chr00	19363672	19364552	+	207	-	-	-
novel.71	-	chr00	22861788	22867658	-	479	-	-	-
novel.70	-	chr00	21249199	21250493	-	1118	-	-	-
novel.73	-	chr00	24201501	24203067	-	1383	-	-	-
novel.72	-	chr00	22866763	22869636	-	1683	-	-	-
novel.75	-	chr00	24697696	24698305	-	526	-	PF03732:Retrotransposon gag protein	Retrotrans_gag
novel.74	-	chr00	24303667	24307754	-	4088	-	PF07727:Reverse transcriptase (RNA-dependent DNA polymerase)	RVT_2
novel.77	-	chr00	26105502	26107967	-	2339	-	-	-
novel.76	-	chr00	25749903	25751182	-	644	-	-	-
novel.79	-	chr00	26204761	26206441	-	1605	-	-	-
novel.78	-	chr00	26159409	26160345	-	381	-	-	-
novel.104	-	chr01	10142720	10143605	-	607	-	-	-
novel.105	-	chr01	10319948	10322636	-	472	-	-	-
novel.106	-	chr01	10420169	10426718	-	890	-	-	-
novel.267	-	chr08	3300741	3303357	+	2587	-	-	-
novel.100	-	chr01	23993430	23994212	+	663	-	-	-
novel.101	-	chr01	2328054	2328483	-	430	-	-	-
novel.102	-	chr01	3477920	3478579	-	660	-	-	-
novel.103	-	chr01	7290484	7292821	-	2338	-	-	-
novel.108	-	chr01	15361158	15361612	-	455	-	-	-
novel.109	-	chr01	16974172	16974376	-	205	-	-	-
novel.230	-	chr07	12962251	12963311	+	873	-	PF00069:Protein kinase domain	Pkinase
novel.328	-	chr10	5294976	5295572	+	361	-	-	-
novel.171	-	chr04	22517383	22518048	-	581	-	-	-
novel.170	-	chr04	21066105	21066930	-	660	-	-	-
novel.173	-	chr05	1924547	1927242	+	1252	-	-	-
novel.172	-	chr04	22902399	22902770	-	372	-	-	-
novel.175	-	chr05	5135058	5142108	+	851	-	-	-
novel.174	-	chr05	3575320	3583863	+	396	-	-	-
novel.177	-	chr05	8575669	8576513	+	636	-	-	-
novel.176	-	chr05	5318209	5319628	+	559	-	-	-
novel.179	-	chr05	15547904	15551161	+	2037	-	PF00665:Integrase core domain|PF13976:GAG-pre-integrase domain|PF14244:gag-polypeptide of LTR copia-type	rve
novel.178	-	chr05	13466145	13470091	+	451	-	-	-
novel.379	-	chr12	16696739	16696998	+	260	-	-	-
novel.378	-	chr12	9474628	9475591	+	356	-	-	-
novel.258	-	chr07	18081722	18082739	-	234	-	-	-
novel.259	-	chr07	18323036	18325293	-	2024	-	-	-
novel.254	-	chr07	17397039	17397896	-	826	-	-	-
novel.255	-	chr07	17683801	17688406	-	2603	-	PF00078:Reverse transcriptase (RNA-dependent DNA polymerase)	RVT_1
novel.256	-	chr07	17839899	17840499	-	374	-	-	-
novel.257	-	chr07	18069821	18071251	-	1037	-	-	-
novel.250	-	chr07	16687771	16691595	-	747	-	-	-
novel.251	-	chr07	17164602	17165794	-	1193	-	-	-
novel.252	-	chr07	17336535	17339441	-	2907	-	-	-
novel.253	-	chr07	17336842	17339441	-	2440	-	-	-
novel.315	-	chr09	11537966	11541438	-	321	-	-	-
novel.314	-	chr09	11784833	11786188	-	742	-	PF06978:Ribonucleases P/MRP protein subunit POP1	-
novel.317	-	chr09	15228971	15230355	-	512	-	-	-
novel.316	-	chr09	14815111	14816887	-	949	-	-	-
novel.311	-	chr09	4577203	4580164	-	483	-	PF00078:Reverse transcriptase (RNA-dependent DNA polymerase)	RVT_1
novel.371	-	chr11	13432056	13437682	-	817	-	-	-
novel.313	-	chr09	7236670	7237174	-	384	-	-	-
novel.312	-	chr09	4880737	4889232	-	1664	-	-	-
novel.370	-	chr11	13427749	13429347	-	1475	-	-	-
novel.319	-	chr09	17623769	17626380	-	1943	-	PF08263:Leucine rich repeat N-terminal domain|PF13855:Leucine rich repeat	LRRNT_2
novel.318	-	chr09	17622551	17623699	-	1149	-	PF13855:Leucine rich repeat	-
novel.349	-	chr10	12067808	12068080	-	273	-	-	-
novel.429	-	chr13	9842315	9843271	-	635	-	-	-
novel.428	-	chr13	9319322	9322023	-	962	-	-	-
novel.427	-	chr13	2559531	2560095	-	480	-	PF00646:F-box domain	F-box
novel.426	-	chr13	1362696	1362931	-	202	-	-	-
novel.425	-	chr13	28568153	28568907	+	472	-	-	-
novel.424	-	chr13	28019524	28024316	+	627	-	-	-
novel.423	-	chr13	26673138	26676046	+	217	-	-	-
novel.422	-	chr13	26213215	26218129	+	3101	-	-	-
novel.421	-	chr13	25352931	25354638	+	734	-	-	-
novel.420	-	chr13	24659082	24659695	+	614	-	-	-
novel.234	-	chr07	21156699	21157408	+	302	-	-	-
novel.492	-	chr15	14426014	14426529	+	418	-	-	-
novel.493	-	chr15	15691466	15694945	+	2883	-	-	-
novel.559	-	chr18	2113128	2115128	+	532	-	-	-
novel.305	-	chr09	17621417	17622181	+	765	-	-	-
novel.496	-	chr15	953911	954999	-	800	-	-	-
novel.497	-	chr15	6018556	6019433	-	878	-	-	-
novel.494	-	chr15	19656007	19658258	+	232	-	-	-
novel.495	-	chr15	182685	184300	-	1616	-	PF07727:Reverse transcriptase (RNA-dependent DNA polymerase)	RVT_2
novel.553	-	chr17	6973754	6974187	-	434	-	-	-
novel.552	-	chr17	5811741	5813152	-	1412	-	-	-
novel.498	-	chr15	12019304	12022810	-	477	-	-	-
novel.499	-	chr15	14032432	14033275	-	664	-	-	-
novel.557	-	chr17	12720901	12722670	-	1770	-	-	-
novel.556	-	chr17	11432396	11435233	-	1753	-	-	-
novel.555	-	chr17	9059006	9060304	-	1159	-	-	-
novel.554	-	chr17	8680818	8685330	-	4327	-	-	-
novel.39	-	chr00	23826575	23828215	+	873	-	-	-
novel.38	-	chr00	23712948	23713920	+	941	-	-	-
novel.35	-	chr00	22606056	22608420	+	2365	-	-	-
novel.34	-	chr00	22559242	22560876	+	1635	-	PF07727:Reverse transcriptase (RNA-dependent DNA polymerase)	RVT_2
novel.37	-	chr00	23252351	23254755	+	504	-	-	-
novel.36	-	chr00	22861788	22869636	+	1999	-	-	-
novel.31	-	chr00	21920750	21924089	+	391	-	-	-
novel.30	-	chr00	21835272	21836665	+	380	-	-	-
novel.33	-	chr00	22126799	22130066	+	990	-	-	-
novel.32	-	chr00	21990224	21991292	+	675	-	PF00176:SNF2 family N-terminal domain	SNF2_N
novel.592	-	chr18	15504864	15505400	-	537	-	-	-
novel.547	-	chr17	18083668	18088797	+	544	-	-	-
novel.6	-	chr00	5382831	5384029	+	1046	-	-	-
novel.309	-	chr09	3178731	3184961	-	2674	-	-	-
novel.539	-	chr17	6059519	6061724	+	1441	-	-	-
novel.538	-	chr17	4594768	4598106	+	1002	-	-	-
novel.48	-	chr00	26504031	26505208	+	917	-	-	-
novel.49	-	chr00	26938746	26940798	+	2053	-	-	-
novel.40	-	chr00	24199572	24203069	+	3498	-	-	-
novel.41	-	chr00	24202220	24203068	+	603	-	-	-
novel.42	-	chr00	24323446	24327195	+	3750	-	PF00078:Reverse transcriptase (RNA-dependent DNA polymerase)|PF03372:Endonuclease/Exonuclease/phosphatase family	RVT_1
novel.43	-	chr00	25846113	25848716	+	2604	-	PF13966:zinc-binding in reverse transcriptase|PF00078:Reverse transcriptase (RNA-dependent DNA polymerase)	RVT_1
novel.44	-	chr00	25958975	25961476	+	2502	-	PF13966:zinc-binding in reverse transcriptase|PF00078:Reverse transcriptase (RNA-dependent DNA polymerase)	RVT_1
novel.45	-	chr00	26210171	26210777	+	607	-	-	-
novel.46	-	chr00	26219026	26220863	+	1512	-	PF13976:GAG-pre-integrase domain|PF00665:Integrase core domain|PF14223:gag-polypeptide of LTR copia-type	rve
novel.435	-	chr13	17007533	17010924	-	1030	-	-	-
novel.139	-	chr03	7486475	7487610	+	384	-	-	-
novel.138	-	chr03	6923303	6930318	+	269	-	-	-
novel.135	-	chr03	1809981	1810548	+	568	-	PF07727:Reverse transcriptase (RNA-dependent DNA polymerase)	RVT_2
novel.134	-	chr03	245491	246455	+	965	-	-	-
novel.137	-	chr03	2757173	2757512	+	340	-	-	-
novel.136	-	chr03	2444788	2449317	+	1722	-	PF13976:GAG-pre-integrase domain|PF13961:Domain of unknown function (DUF4219)|PF14223:gag-polypeptide of LTR copia-type	-
novel.131	-	chr02	18039071	18040008	-	850	-	-	-
novel.130	-	chr02	17656349	17656820	-	313	-	PF03004:Plant transposase (Ptta/En/Spm family)	-
novel.133	-	chr02	18721289	18723287	-	1781	-	PF01535:PPR repeat|PF13041:PPR repeat family	PPR
novel.132	-	chr02	18067207	18067559	-	332	-	-	-
novel.531	-	chr16	21557403	21559055	-	615	-	-	-
novel.530	-	chr16	21938049	21944555	-	1277	-	-	-
novel.298	-	chr09	6434578	6435223	+	263	-	-	-
novel.299	-	chr09	9487677	9489430	+	1754	-	PF01095:Pectinesterase	-
novel.290	-	chr08	18212090	18213363	-	1274	-	-	-
novel.291	-	chr08	19227485	19228958	-	1474	-	-	-
novel.292	-	chr08	19938278	19941698	-	3396	-	-	-
novel.293	-	chr08	21991416	22002690	-	1022	-	-	-
novel.294	-	chr09	3902969	3903498	+	443	-	-	-
novel.295	-	chr09	4317424	4318151	+	636	-	-	-
novel.296	-	chr09	4514536	4516325	+	1160	-	-	-
novel.297	-	chr09	5610680	5611659	+	213	-	-	-
novel.3	-	chr00	5209573	5211514	+	544	-	-	-
novel.2	-	chr00	4276831	4281574	+	4224	-	-	-
novel.1	-	chr00	1132983	1142624	+	1338	-	-	-
novel.7	-	chr00	5530588	5530808	+	221	-	-	-
novel.225	-	chr07	5797347	5798474	+	606	-	-	-
novel.5	-	chr00	5259509	5262450	+	1909	-	-	-
novel.4	-	chr00	5132693	5134269	+	655	-	-	-
novel.9	-	chr00	7422835	7423200	+	366	-	-	-
novel.8	-	chr00	6724275	6740621	+	538	-	-	-

## Sheet: GO Annoation
gene_id	go_id	go_ontology	go_term
novel.13	GO:0006468	BP	protein phosphorylation
novel.13	GO:0008152	BP	metabolic process
novel.13	GO:0006464	BP	cellular protein modification process
novel.13	GO:0006793	BP	phosphorus metabolic process
novel.13	GO:0006796	BP	phosphate-containing compound metabolic process
novel.13	GO:0006807	BP	nitrogen compound metabolic process
novel.13	GO:0008150	BP	biological_process
novel.13	GO:0009987	BP	cellular process
novel.13	GO:0016310	BP	phosphorylation
novel.13	GO:0019538	BP	protein metabolic process
novel.13	GO:0036211	BP	protein modification process
novel.13	GO:0043170	BP	macromolecule metabolic process
novel.13	GO:0043412	BP	macromolecule modification
novel.13	GO:0044237	BP	cellular metabolic process
novel.13	GO:0044238	BP	primary metabolic process
novel.13	GO:0044260	BP	cellular macromolecule metabolic process
novel.13	GO:0044267	BP	cellular protein metabolic process
novel.13	GO:0071704	BP	organic substance metabolic process
novel.13	GO:1901564	BP	organonitrogen compound metabolic process
novel.13	GO:0004672	MF	protein kinase activity
novel.13	GO:0003674	MF	molecular_function
novel.13	GO:0003824	MF	catalytic activity
novel.13	GO:0016301	MF	kinase activity
novel.13	GO:0016740	MF	transferase activity
novel.13	GO:0016772	MF	transferase activity, transferring phosphorus-containing groups
novel.13	GO:0016773	MF	phosphotransferase activity, alcohol group as acceptor
novel.13	GO:0140096	MF	catalytic activity, acting on a protein
novel.149	GO:0006468	BP	protein phosphorylation
novel.149	GO:0008152	BP	metabolic process
novel.149	GO:0006464	BP	cellular protein modification process
novel.149	GO:0006793	BP	phosphorus metabolic process
novel.149	GO:0006796	BP	phosphate-containing compound metabolic process
novel.149	GO:0006807	BP	nitrogen compound metabolic process
novel.149	GO:0008150	BP	biological_process
novel.149	GO:0009987	BP	cellular process
novel.149	GO:0016310	BP	phosphorylation
novel.149	GO:0019538	BP	protein metabolic process
novel.149	GO:0036211	BP	protein modification process
novel.149	GO:0043170	BP	macromolecule metabolic process
novel.149	GO:0043412	BP	macromolecule modification
novel.149	GO:0044237	BP	cellular metabolic process
novel.149	GO:0044238	BP	primary metabolic process
novel.149	GO:0044260	BP	cellular macromolecule metabolic process
novel.149	GO:0044267	BP	cellular protein metabolic process
novel.149	GO:0071704	BP	organic substance metabolic process
novel.149	GO:1901564	BP	organonitrogen compound metabolic process
novel.149	GO:0004672	MF	protein kinase activity
novel.149	GO:0005524	MF	ATP binding
novel.149	GO:0003674	MF	molecular_function
novel.149	GO:0003824	MF	catalytic activity
novel.149	GO:0016301	MF	kinase activity
novel.149	GO:0016740	MF	transferase activity
novel.149	GO:0016772	MF	transferase activity, transferring phosphorus-containing groups
novel.149	GO:0016773	MF	phosphotransferase activity, alcohol group as acceptor
novel.149	GO:0140096	MF	catalytic activity, acting on a protein
novel.149	GO:0000166	MF	nucleotide binding
novel.149	GO:0005488	MF	binding
novel.149	GO:0008144	MF	drug binding
novel.149	GO:0017076	MF	purine nucleotide binding
novel.149	GO:0030554	MF	adenyl nucleotide binding
novel.149	GO:0032553	MF	ribonucleotide binding
novel.149	GO:0032555	MF	purine ribonucleotide binding
novel.149	GO:0032559	MF	adenyl ribonucleotide binding
novel.149	GO:0035639	MF	purine ribonucleoside triphosphate binding
novel.149	GO:0036094	MF	small molecule binding
novel.149	GO:0043167	MF	ion binding
novel.149	GO:0043168	MF	anion binding
novel.149	GO:0097159	MF	organic cyclic compound binding
novel.149	GO:0097367	MF	carbohydrate derivative binding
novel.149	GO:1901265	MF	nucleoside phosphate binding
novel.149	GO:1901363	MF	heterocyclic compound binding
novel.162	GO:0055085	BP	transmembrane transport
novel.162	GO:0006810	BP	transport
novel.162	GO:0008150	BP	biological_process
novel.162	GO:0051179	BP	localization
novel.162	GO:0051234	BP	establishment of localization
novel.162	GO:0016021	CC	integral component of membrane
novel.162	GO:0005575	CC	cellular_component
novel.162	GO:0016020	CC	membrane
novel.162	GO:0031224	CC	intrinsic component of membrane
novel.162	GO:0044425	CC	membrane part
novel.162	GO:0022857	MF	transmembrane transporter activity
novel.162	GO:0003674	MF	molecular_function
novel.162	GO:0005215	MF	transporter activity
novel.179	GO:0015074	BP	DNA integration
novel.179	GO:0008152	BP	metabolic process
novel.179	GO:0006139	BP	nucleobase-containing compound metabolic process
novel.179	GO:0006259	BP	DNA metabolic process
novel.179	GO:0006725	BP	cellular aromatic compound metabolic process
novel.179	GO:0006807	BP	nitrogen compound metabolic process
novel.179	GO:0008150	BP	biological_process
novel.179	GO:0009987	BP	cellular process
novel.179	GO:0034641	BP	cellular nitrogen compound metabolic process
novel.179	GO:0043170	BP	macromolecule metabolic process
novel.179	GO:0044237	BP	cellular metabolic process
novel.179	GO:0044238	BP	primary metabolic process
novel.179	GO:0044260	BP	cellular macromolecule metabolic process
novel.179	GO:0046483	BP	heterocycle metabolic process
novel.179	GO:0071704	BP	organic substance metabolic process
novel.179	GO:0090304	BP	nucleic acid metabolic process
novel.179	GO:1901360	BP	organic cyclic compound metabolic process
novel.200	GO:0003779	MF	actin binding
novel.200	GO:0005515	MF	protein binding
novel.200	GO:0003674	MF	molecular_function
novel.200	GO:0005488	MF	binding
novel.200	GO:0008092	MF	cytoskeletal protein binding
novel.210	GO:0055114	BP	oxidation-reduction process
novel.210	GO:0008152	BP	metabolic process
novel.210	GO:0008150	BP	biological_process
novel.210	GO:0005506	MF	iron ion binding
novel.210	GO:0016705	MF	oxidoreductase activity, acting on paired donors, with incorporation or reduction of molecular oxygen
novel.210	GO:0020037	MF	heme binding
novel.210	GO:0003674	MF	molecular_function
novel.210	GO:0005488	MF	binding
novel.210	GO:0046872	MF	metal ion binding
novel.210	GO:0043167	MF	ion binding
novel.210	GO:0043169	MF	cation binding
novel.210	GO:0046914	MF	transition metal ion binding
novel.210	GO:0003824	MF	catalytic activity
novel.210	GO:0016491	MF	oxidoreductase activity
novel.210	GO:0046906	MF	tetrapyrrole binding
novel.210	GO:0048037	MF	cofactor binding
novel.210	GO:0097159	MF	organic cyclic compound binding
novel.210	GO:1901363	MF	heterocyclic compound binding
novel.230	GO:0006468	BP	protein phosphorylation
novel.230	GO:0008152	BP	metabolic process
novel.230	GO:0006464	BP	cellular protein modification process
novel.230	GO:0006793	BP	phosphorus metabolic process
novel.230	GO:0006796	BP	phosphate-containing compound metabolic process
novel.230	GO:0006807	BP	nitrogen compound metabolic process
novel.230	GO:0008150	BP	biological_process
novel.230	GO:0009987	BP	cellular process
novel.230	GO:0016310	BP	phosphorylation
novel.230	GO:0019538	BP	protein metabolic process
novel.230	GO:0036211	BP	protein modification process
novel.230	GO:0043170	BP	macromolecule metabolic process
novel.230	GO:0043412	BP	macromolecule modification
novel.230	GO:0044237	BP	cellular metabolic process
novel.230	GO:0044238	BP	primary metabolic process
novel.230	GO:0044260	BP	cellular macromolecule metabolic process
novel.230	GO:0044267	BP	cellular protein metabolic process
novel.230	GO:0071704	BP	organic substance metabolic process
novel.230	GO:1901564	BP	organonitrogen compound metabolic process
novel.230	GO:0004672	MF	protein kinase activity
novel.230	GO:0005524	MF	ATP binding
novel.230	GO:0003674	MF	molecular_function
novel.230	GO:0003824	MF	catalytic activity
novel.230	GO:0016301	MF	kinase activity
novel.230	GO:0016740	MF	transferase activity
novel.230	GO:0016772	MF	transferase activity, transferring phosphorus-containing groups
novel.230	GO:0016773	MF	phosphotransferase activity, alcohol group as acceptor
novel.230	GO:0140096	MF	catalytic activity, acting on a protein
novel.230	GO:0000166	MF	nucleotide binding
novel.230	GO:0005488	MF	binding
novel.230	GO:0008144	MF	drug binding
novel.230	GO:0017076	MF	purine nucleotide binding
novel.230	GO:0030554	MF	adenyl nucleotide binding
novel.230	GO:0032553	MF	ribonucleotide binding
novel.230	GO:0032555	MF	purine ribonucleotide binding
novel.230	GO:0032559	MF	adenyl ribonucleotide binding
novel.230	GO:0035639	MF	purine ribonucleoside triphosphate binding
novel.230	GO:0036094	MF	small molecule binding
novel.230	GO:0043167	MF	ion binding
novel.230	GO:0043168	MF	anion binding
novel.230	GO:0097159	MF	organic cyclic compound binding
novel.230	GO:0097367	MF	carbohydrate derivative binding
novel.230	GO:1901265	MF	nucleoside phosphate binding
novel.230	GO:1901363	MF	heterocyclic compound binding
novel.232	GO:0009073	BP	aromatic amino acid family biosynthetic process
novel.232	GO:0008152	BP	metabolic process
novel.232	GO:0006082	BP	organic acid metabolic process
novel.232	GO:0006520	BP	cellular amino acid metabolic process
novel.232	GO:0006725	BP	cellular aromatic compound metabolic process
novel.232	GO:0006807	BP	nitrogen compound metabolic process
novel.232	GO:0008150	BP	biological_process
novel.232	GO:0008652	BP	cellular amino acid biosynthetic process
novel.232	GO:0009058	BP	biosynthetic process
novel.232	GO:0009072	BP	aromatic amino acid family metabolic process
novel.232	GO:0009987	BP	cellular process
novel.232	GO:0016053	BP	organic acid biosynthetic process
novel.232	GO:0019438	BP	aromatic compound biosynthetic process
novel.232	GO:0019752	BP	carboxylic acid metabolic process
novel.232	GO:0043436	BP	oxoacid metabolic process
novel.232	GO:0044237	BP	cellular metabolic process
novel.232	GO:0044238	BP	primary metabolic process
novel.232	GO:0044249	BP	cellular biosynthetic process
novel.232	GO:0044281	BP	small molecule metabolic process
novel.232	GO:0044283	BP	small molecule biosynthetic process
novel.232	GO:0046394	BP	carboxylic acid biosynthetic process
novel.232	GO:0071704	BP	organic substance metabolic process
novel.232	GO:1901360	BP	organic cyclic compound metabolic process
novel.232	GO:1901362	BP	organic cyclic compound biosynthetic process
novel.232	GO:1901564	BP	organonitrogen compound metabolic process
novel.232	GO:1901566	BP	organonitrogen compound biosynthetic process
novel.232	GO:1901576	BP	organic substance biosynthetic process
novel.232	GO:0003849	MF	3-deoxy-7-phosphoheptulonate synthase activity
novel.232	GO:0003674	MF	molecular_function
novel.232	GO:0003824	MF	catalytic activity
novel.232	GO:0016740	MF	transferase activity
novel.232	GO:0016765	MF	transferase activity, transferring alkyl or aryl (other than methyl) groups
novel.237	GO:0055114	BP	oxidation-reduction process
novel.237	GO:0008152	BP	metabolic process
novel.237	GO:0008150	BP	biological_process
novel.237	GO:0005506	MF	iron ion binding
novel.237	GO:0016705	MF	oxidoreductase activity, acting on paired donors, with incorporation or reduction of molecular oxygen
novel.237	GO:0020037	MF	heme binding
novel.237	GO:0003674	MF	molecular_function
novel.237	GO:0005488	MF	binding
novel.237	GO:0046872	MF	metal ion binding
novel.237	GO:0043167	MF	ion binding
novel.237	GO:0043169	MF	cation binding
novel.237	GO:0046914	MF	transition metal ion binding
novel.237	GO:0003824	MF	catalytic activity
novel.237	GO:0016491	MF	oxidoreductase activity
novel.237	GO:0046906	MF	tetrapyrrole binding
novel.237	GO:0048037	MF	cofactor binding
novel.237	GO:0097159	MF	organic cyclic compound binding
novel.237	GO:1901363	MF	heterocyclic compound binding
novel.299	GO:0042545	BP	cell wall modification
novel.299	GO:0008150	BP	biological_process
novel.299	GO:0009987	BP	cellular process
novel.299	GO:0016043	BP	cellular component organization
novel.299	GO:0045229	BP	external encapsulating structure organization
novel.299	GO:0071554	BP	cell wall organization or biogenesis
novel.299	GO:0071555	BP	cell wall organization
novel.299	GO:0071840	BP	cellular component organization or biogenesis
novel.299	GO:0030599	MF	pectinesterase activity
novel.299	GO:0003674	MF	molecular_function
novel.299	GO:0003824	MF	catalytic activity
novel.299	GO:0016787	MF	hydrolase activity
novel.299	GO:0016788	MF	hydrolase activity, acting on ester bonds
novel.299	GO:0052689	MF	carboxylic ester hydrolase activity
novel.301	GO:0003676	MF	nucleic acid binding
novel.301	GO:0008270	MF	zinc ion binding
novel.301	GO:0003674	MF	molecular_function
novel.301	GO:0005488	MF	binding
novel.301	GO:0097159	MF	organic cyclic compound binding
novel.301	GO:1901363	MF	heterocyclic compound binding
novel.301	GO:0046872	MF	metal ion binding
novel.301	GO:0043167	MF	ion binding
novel.301	GO:0043169	MF	cation binding
novel.301	GO:0046914	MF	transition metal ion binding
novel.310	GO:0006468	BP	protein phosphorylation
novel.310	GO:0008152	BP	metabolic process
novel.310	GO:0006464	BP	cellular protein modification process
novel.310	GO:0006793	BP	phosphorus metabolic process
novel.310	GO:0006796	BP	phosphate-containing compound metabolic process
novel.310	GO:0006807	BP	nitrogen compound metabolic process
novel.310	GO:0008150	BP	biological_process
novel.310	GO:0009987	BP	cellular process
novel.310	GO:0016310	BP	phosphorylation
novel.310	GO:0019538	BP	protein metabolic process
novel.310	GO:0036211	BP	protein modification process
novel.310	GO:0043170	BP	macromolecule metabolic process
novel.310	GO:0043412	BP	macromolecule modification
novel.310	GO:0044237	BP	cellular metabolic process
novel.310	GO:0044238	BP	primary metabolic process
novel.310	GO:0044260	BP	cellular macromolecule metabolic process
novel.310	GO:0044267	BP	cellular protein metabolic process
novel.310	GO:0071704	BP	organic substance metabolic process
novel.310	GO:1901564	BP	organonitrogen compound metabolic process
novel.310	GO:0004672	MF	protein kinase activity
novel.310	GO:0004674	MF	protein serine/threonine kinase activity
novel.310	GO:0003674	MF	molecular_function
novel.310	GO:0003824	MF	catalytic activity
novel.310	GO:0016301	MF	kinase activity
novel.310	GO:0016740	MF	transferase activity
novel.310	GO:0016772	MF	transferase activity, transferring phosphorus-containing groups
novel.310	GO:0016773	MF	phosphotransferase activity, alcohol group as acceptor
novel.310	GO:0140096	MF	catalytic activity, acting on a protein
novel.318	GO:0005515	MF	protein binding
novel.318	GO:0003674	MF	molecular_function
novel.318	GO:0005488	MF	binding
novel.319	GO:0005515	MF	protein binding
novel.319	GO:0003674	MF	molecular_function
novel.319	GO:0005488	MF	binding
novel.32	GO:0005524	MF	ATP binding
novel.32	GO:0000166	MF	nucleotide binding
novel.32	GO:0003674	MF	molecular_function
novel.32	GO:0005488	MF	binding
novel.32	GO:0008144	MF	drug binding
novel.32	GO:0017076	MF	purine nucleotide binding
novel.32	GO:0030554	MF	adenyl nucleotide binding
novel.32	GO:0032553	MF	ribonucleotide binding
novel.32	GO:0032555	MF	purine ribonucleotide binding
novel.32	GO:0032559	MF	adenyl ribonucleotide binding
novel.32	GO:0035639	MF	purine ribonucleoside triphosphate binding
novel.32	GO:0036094	MF	small molecule binding
novel.32	GO:0043167	MF	ion binding
novel.32	GO:0043168	MF	anion binding
novel.32	GO:0097159	MF	organic cyclic compound binding
novel.32	GO:0097367	MF	carbohydrate derivative binding
novel.32	GO:1901265	MF	nucleoside phosphate binding
novel.32	GO:1901363	MF	heterocyclic compound binding
novel.366	GO:0005515	MF	protein binding
novel.366	GO:0003674	MF	molecular_function
novel.366	GO:0005488	MF	binding
novel.381	GO:0006468	BP	protein phosphorylation
novel.381	GO:0008152	BP	metabolic process
novel.381	GO:0006464	BP	cellular protein modification process
novel.381	GO:0006793	BP	phosphorus metabolic process
novel.381	GO:0006796	BP	phosphate-containing compound metabolic process
novel.381	GO:0006807	BP	nitrogen compound metabolic process
novel.381	GO:0008150	BP	biological_process
novel.381	GO:0009987	BP	cellular process
novel.381	GO:0016310	BP	phosphorylation
novel.381	GO:0019538	BP	protein metabolic process
novel.381	GO:0036211	BP	protein modification process
novel.381	GO:0043170	BP	macromolecule metabolic process
novel.381	GO:0043412	BP	macromolecule modification
novel.381	GO:0044237	BP	cellular metabolic process
novel.381	GO:0044238	BP	primary metabolic process
novel.381	GO:0044260	BP	cellular macromolecule metabolic process
novel.381	GO:0044267	BP	cellular protein metabolic process
novel.381	GO:0071704	BP	organic substance metabolic process
novel.381	GO:1901564	BP	organonitrogen compound metabolic process
novel.381	GO:0004672	MF	protein kinase activity
novel.381	GO:0005524	MF	ATP binding
novel.381	GO:0003674	MF	molecular_function
novel.381	GO:0003824	MF	catalytic activity
novel.381	GO:0016301	MF	kinase activity
novel.381	GO:0016740	MF	transferase activity
novel.381	GO:0016772	MF	transferase activity, transferring phosphorus-containing groups
novel.381	GO:0016773	MF	phosphotransferase activity, alcohol group as acceptor
novel.381	GO:0140096	MF	catalytic activity, acting on a protein
novel.381	GO:0000166	MF	nucleotide binding
novel.381	GO:0005488	MF	binding
novel.381	GO:0008144	MF	drug binding
novel.381	GO:0017076	MF	purine nucleotide binding
novel.381	GO:0030554	MF	adenyl nucleotide binding
novel.381	GO:0032553	MF	ribonucleotide binding
novel.381	GO:0032555	MF	purine ribonucleotide binding
novel.381	GO:0032559	MF	adenyl ribonucleotide binding
novel.381	GO:0035639	MF	purine ribonucleoside triphosphate binding
novel.381	GO:0036094	MF	small molecule binding
novel.381	GO:0043167	MF	ion binding
novel.381	GO:0043168	MF	anion binding
novel.381	GO:0097159	MF	organic cyclic compound binding
novel.381	GO:0097367	MF	carbohydrate derivative binding
novel.381	GO:1901265	MF	nucleoside phosphate binding
novel.381	GO:1901363	MF	heterocyclic compound binding
novel.382	GO:0006508	BP	proteolysis
novel.382	GO:0008152	BP	metabolic process
novel.382	GO:0006807	BP	nitrogen compound metabolic process
novel.382	GO:0008150	BP	biological_process
novel.382	GO:0019538	BP	protein metabolic process
novel.382	GO:0043170	BP	macromolecule metabolic process
novel.382	GO:0044238	BP	primary metabolic process
novel.382	GO:0071704	BP	organic substance metabolic process
novel.382	GO:1901564	BP	organonitrogen compound metabolic process
novel.382	GO:0008234	MF	cysteine-type peptidase activity
novel.382	GO:0003674	MF	molecular_function
novel.382	GO:0003824	MF	catalytic activity
novel.382	GO:0008233	MF	peptidase activity
novel.382	GO:0070011	MF	peptidase activity, acting on L-amino acid peptides
novel.382	GO:0016787	MF	hydrolase activity
novel.382	GO:0140096	MF	catalytic activity, acting on a protein
novel.391	GO:0005975	BP	carbohydrate metabolic process
novel.391	GO:0008152	BP	metabolic process
novel.391	GO:0008150	BP	biological_process
novel.391	GO:0044238	BP	primary metabolic process
novel.391	GO:0071704	BP	organic substance metabolic process
novel.391	GO:0004650	MF	polygalacturonase activity
novel.391	GO:0003674	MF	molecular_function
novel.391	GO:0003824	MF	catalytic activity
novel.391	GO:0004553	MF	hydrolase activity, hydrolyzing O-glycosyl compounds
novel.391	GO:0016787	MF	hydrolase activity
novel.391	GO:0016798	MF	hydrolase activity, acting on glycosyl bonds
novel.398	GO:0006508	BP	proteolysis
novel.398	GO:0008152	BP	metabolic process
novel.398	GO:0006807	BP	nitrogen compound metabolic process
novel.398	GO:0008150	BP	biological_process
novel.398	GO:0019538	BP	protein metabolic process
novel.398	GO:0043170	BP	macromolecule metabolic process
novel.398	GO:0044238	BP	primary metabolic process
novel.398	GO:0071704	BP	organic substance metabolic process
novel.398	GO:1901564	BP	organonitrogen compound metabolic process
novel.398	GO:0008234	MF	cysteine-type peptidase activity
novel.398	GO:0003674	MF	molecular_function
novel.398	GO:0003824	MF	catalytic activity
novel.398	GO:0008233	MF	peptidase activity
novel.398	GO:0070011	MF	peptidase activity, acting on L-amino acid peptides
novel.398	GO:0016787	MF	hydrolase activity
novel.398	GO:0140096	MF	catalytic activity, acting on a protein
novel.414	GO:0043531	MF	ADP binding
novel.414	GO:0000166	MF	nucleotide binding
novel.414	GO:0003674	MF	molecular_function
novel.414	GO:0005488	MF	binding
novel.414	GO:0017076	MF	purine nucleotide binding
novel.414	GO:0030554	MF	adenyl nucleotide binding
novel.414	GO:0032553	MF	ribonucleotide binding
novel.414	GO:0032555	MF	purine ribonucleotide binding
novel.414	GO:0032559	MF	adenyl ribonucleotide binding
novel.414	GO:0036094	MF	small molecule binding
novel.414	GO:0043167	MF	ion binding
novel.414	GO:0043168	MF	anion binding
novel.414	GO:0097159	MF	organic cyclic compound binding
novel.414	GO:0097367	MF	carbohydrate derivative binding
novel.414	GO:1901265	MF	nucleoside phosphate binding
novel.414	GO:1901363	MF	heterocyclic compound binding
novel.427	GO:0005515	MF	protein binding
novel.427	GO:0003674	MF	molecular_function
novel.427	GO:0005488	MF	binding
novel.445	GO:0016787	MF	hydrolase activity
novel.445	GO:0003674	MF	molecular_function
novel.445	GO:0003824	MF	catalytic activity
novel.46	GO:0015074	BP	DNA integration
novel.46	GO:0008152	BP	metabolic process
novel.46	GO:0006139	BP	nucleobase-containing compound metabolic process
novel.46	GO:0006259	BP	DNA metabolic process
novel.46	GO:0006725	BP	cellular aromatic compound metabolic process
novel.46	GO:0006807	BP	nitrogen compound metabolic process
novel.46	GO:0008150	BP	biological_process
novel.46	GO:0009987	BP	cellular process
novel.46	GO:0034641	BP	cellular nitrogen compound metabolic process
novel.46	GO:0043170	BP	macromolecule metabolic process
novel.46	GO:0044237	BP	cellular metabolic process
novel.46	GO:0044238	BP	primary metabolic process
novel.46	GO:0044260	BP	cellular macromolecule metabolic process
novel.46	GO:0046483	BP	heterocycle metabolic process
novel.46	GO:0071704	BP	organic substance metabolic process
novel.46	GO:0090304	BP	nucleic acid metabolic process
novel.46	GO:1901360	BP	organic cyclic compound metabolic process
novel.467	GO:0015074	BP	DNA integration
novel.467	GO:0008152	BP	metabolic process
novel.467	GO:0006139	BP	nucleobase-containing compound metabolic process
novel.467	GO:0006259	BP	DNA metabolic process
novel.467	GO:0006725	BP	cellular aromatic compound metabolic process
novel.467	GO:0006807	BP	nitrogen compound metabolic process
novel.467	GO:0008150	BP	biological_process
novel.467	GO:0009987	BP	cellular process
novel.467	GO:0034641	BP	cellular nitrogen compound metabolic process
novel.467	GO:0043170	BP	macromolecule metabolic process
novel.467	GO:0044237	BP	cellular metabolic process
novel.467	GO:0044238	BP	primary metabolic process
novel.467	GO:0044260	BP	cellular macromolecule metabolic process
novel.467	GO:0046483	BP	heterocycle metabolic process
novel.467	GO:0071704	BP	organic substance metabolic process
novel.467	GO:0090304	BP	nucleic acid metabolic process
novel.467	GO:1901360	BP	organic cyclic compound metabolic process
novel.481	GO:0005975	BP	carbohydrate metabolic process
novel.481	GO:0008152	BP	metabolic process
novel.481	GO:0008150	BP	biological_process
novel.481	GO:0044238	BP	primary metabolic process
novel.481	GO:0071704	BP	organic substance metabolic process
novel.481	GO:0004553	MF	hydrolase activity, hydrolyzing O-glycosyl compounds
novel.481	GO:0003674	MF	molecular_function
novel.481	GO:0003824	MF	catalytic activity
novel.481	GO:0016787	MF	hydrolase activity
novel.481	GO:0016798	MF	hydrolase activity, acting on glycosyl bonds
novel.488	GO:0043531	MF	ADP binding
novel.488	GO:0000166	MF	nucleotide binding
novel.488	GO:0003674	MF	molecular_function
novel.488	GO:0005488	MF	binding
novel.488	GO:0017076	MF	purine nucleotide binding
novel.488	GO:0030554	MF	adenyl nucleotide binding
novel.488	GO:0032553	MF	ribonucleotide binding
novel.488	GO:0032555	MF	purine ribonucleotide binding
novel.488	GO:0032559	MF	adenyl ribonucleotide binding
novel.488	GO:0036094	MF	small molecule binding
novel.488	GO:0043167	MF	ion binding
novel.488	GO:0043168	MF	anion binding
novel.488	GO:0097159	MF	organic cyclic compound binding
novel.488	GO:0097367	MF	carbohydrate derivative binding
novel.488	GO:1901265	MF	nucleoside phosphate binding
novel.488	GO:1901363	MF	heterocyclic compound binding
novel.525	GO:0046983	MF	protein dimerization activity
novel.525	GO:0003677	MF	DNA binding
novel.525	GO:0005515	MF	protein binding
novel.525	GO:0003674	MF	molecular_function
novel.525	GO:0005488	MF	binding
novel.525	GO:0003676	MF	nucleic acid binding
novel.525	GO:0097159	MF	organic cyclic compound binding
novel.525	GO:1901363	MF	heterocyclic compound binding
novel.536	GO:0005509	MF	calcium ion binding
novel.536	GO:0030247	MF	polysaccharide binding
novel.536	GO:0003674	MF	molecular_function
novel.536	GO:0005488	MF	binding
novel.536	GO:0046872	MF	metal ion binding
novel.536	GO:0043167	MF	ion binding
novel.536	GO:0043169	MF	cation binding
novel.536	GO:0001871	MF	pattern binding
novel.536	GO:0030246	MF	carbohydrate binding
novel.54	GO:0005515	MF	protein binding
novel.54	GO:0003674	MF	molecular_function
novel.54	GO:0005488	MF	binding
novel.573	GO:0007165	BP	signal transduction
novel.573	GO:0007154	BP	cell communication
novel.573	GO:0008150	BP	biological_process
novel.573	GO:0009987	BP	cellular process
novel.573	GO:0023052	BP	signaling
novel.573	GO:0050789	BP	regulation of biological process
novel.573	GO:0050794	BP	regulation of cellular process
novel.573	GO:0050896	BP	response to stimulus
novel.573	GO:0051716	BP	cellular response to stimulus
novel.573	GO:0065007	BP	biological regulation
novel.573	GO:0043531	MF	ADP binding
novel.573	GO:0005515	MF	protein binding
novel.573	GO:0000166	MF	nucleotide binding
novel.573	GO:0003674	MF	molecular_function
novel.573	GO:0005488	MF	binding
novel.573	GO:0017076	MF	purine nucleotide binding
novel.573	GO:0030554	MF	adenyl nucleotide binding
novel.573	GO:0032553	MF	ribonucleotide binding
novel.573	GO:0032555	MF	purine ribonucleotide binding
novel.573	GO:0032559	MF	adenyl ribonucleotide binding
novel.573	GO:0036094	MF	small molecule binding
novel.573	GO:0043167	MF	ion binding
novel.573	GO:0043168	MF	anion binding
novel.573	GO:0097159	MF	organic cyclic compound binding
novel.573	GO:0097367	MF	carbohydrate derivative binding
novel.573	GO:1901265	MF	nucleoside phosphate binding
novel.573	GO:1901363	MF	heterocyclic compound binding

## Sheet: KEGG Annoation
gene_id	pathway_gene_id	pathway_id	pathway_name
novel.339	100244657	vvi03008	Ribosome biogenesis in eukaryotes
novel.497	100254626	vvi00600	Sphingolipid metabolism
novel.497	100254626	vvi01100	Metabolic pathways
novel.82	100242264	vvi00010	Glycolysis / Gluconeogenesis
novel.82	100242264	vvi00710	Carbon fixation in photosynthetic organisms
novel.82	100242264	vvi01100	Metabolic pathways
novel.82	100242264	vvi01110	Biosynthesis of secondary metabolites
novel.82	100242264	vvi01200	Carbon metabolism
novel.82	100242264	vvi01230	Biosynthesis of amino acids
novel.201	100254124	vvi00480	Glutathione metabolism
novel.201	100254124	vvi01100	Metabolic pathways
novel.207	100854676	vvi04144	Endocytosis
novel.27	100257717	vvi03010	Ribosome
novel.53	104878462	vvi04130	SNARE interactions in vesicular transport
novel.299	100242915	vvi00040	Pentose and glucuronate interconversions
novel.299	100242915	vvi01100	Metabolic pathways
novel.210	100243414	vvi00941	Flavonoid biosynthesis
novel.210	100243414	vvi00944	Flavone and flavonol biosynthesis
novel.210	100243414	vvi01110	Biosynthesis of secondary metabolites
novel.578	100244746	vvi00592	alpha-Linolenic acid metabolism
novel.578	100244746	vvi01100	Metabolic pathways
novel.578	100244746	vvi01110	Biosynthesis of secondary metabolites
novel.625	100258875	vvi04626	Plant-pathogen interaction
novel.79	100264130	vvi03050	Proteasome
novel.232	100258475	vvi00400	Phenylalanine, tyrosine and tryptophan biosynthesis
novel.232	100258475	vvi01100	Metabolic pathways
novel.232	100258475	vvi01110	Biosynthesis of secondary metabolites
novel.232	100258475	vvi01230	Biosynthesis of amino acids
novel.556	100256509	vvi03015	mRNA surveillance pathway
novel.481	100248251	vvi00500	Starch and sucrose metabolism
novel.481	100248251	vvi01100	Metabolic pathways
novel.522	100257310	vvi03440	Homologous recombination
novel.459	100261361	vvi04120	Ubiquitin mediated proteolysis
novel.459	100261361	vvi04141	Protein processing in endoplasmic reticulum
novel.240	100854222	vvi00520	Amino sugar and nucleotide sugar metabolism
novel.240	100854222	vvi01100	Metabolic pathways
novel.20	100259920	vvi03022	Basal transcription factors
novel.614	100251089	vvi03015	mRNA surveillance pathway
novel.616	100259801	vvi03018	RNA degradation
novel.259	100265913	vvi03013	RNA transport
novel.113	100263310	vvi00230	Purine metabolism
novel.113	100263310	vvi00240	Pyrimidine metabolism
novel.113	100263310	vvi01100	Metabolic pathways
novel.113	100263310	vvi01110	Biosynthesis of secondary metabolites
novel.113	100263310	vvi04016	MAPK signaling pathway - plant
novel.231	100249416	vvi03040	Spliceosome
novel.501	100254718	vvi00020	Citrate cycle (TCA cycle)
novel.501	100254718	vvi00190	Oxidative phosphorylation
novel.501	100254718	vvi01100	Metabolic pathways
novel.501	100254718	vvi01110	Biosynthesis of secondary metabolites
novel.501	100254718	vvi01200	Carbon metabolism
novel.629	100266537	vvi00195	Photosynthesis
novel.399	100252996	vvi04120	Ubiquitin mediated proteolysis
novel.530	100267198	vvi00130	Ubiquinone and other terpenoid-quinone biosynthesis
novel.530	100267198	vvi00940	Phenylpropanoid biosynthesis
novel.530	100267198	vvi01100	Metabolic pathways
novel.530	100267198	vvi01110	Biosynthesis of secondary metabolites

## Sheet: Swiss-Prot
Annotation analysis for unannotated unigenes
gene_id	gene_name	gene_chr	gene_start	gene_end	gene_strand	gene_length	gene_biotype	gene_description	tf_family	Hit1_id	Hit1_score	Hit1_eValue	Hit1_description
novel.1	-	chr00	1132983	1142624	+	1338	-	-	-	--	--	--	--
novel.10	-	chr00	7489809	7490165	+	357	-	-	-	--	--	--	--
novel.100	-	chr01	23993430	23994212	+	663	-	-	-	--	--	--	--
novel.101	-	chr01	2328054	2328483	-	430	-	-	-	--	--	--	--
novel.102	-	chr01	3477920	3478579	-	660	-	-	-	--	--	--	--
novel.103	-	chr01	7290484	7292821	-	2338	-	-	-	--	--	--	--
novel.104	-	chr01	10142720	10143605	-	607	-	-	-	--	--	--	--
novel.105	-	chr01	10319948	10322636	-	472	-	-	-	--	--	--	--
novel.106	-	chr01	10420169	10426718	-	890	-	-	-	--	--	--	--
novel.107	-	chr01	14247657	14249548	-	1892	-	-	-	--	--	--	--
novel.108	-	chr01	15361158	15361612	-	455	-	-	-	--	--	--	--
novel.109	-	chr01	16974172	16974376	-	205	-	-	-	--	--	--	--
novel.11	-	chr00	7969240	7970455	+	254	-	-	-	--	--	--	--
novel.110	-	chr01	20859774	20861201	-	1407	-	-	-	--	--	--	--
novel.111	-	chr01	21974942	21976577	-	699	-	-	-	Q94F27	142	6.6e-08	Hydroxyproline O-galactosyltransferase HPGT1 OS=Arabidopsis thaliana OX=3702 GN=HPTG1 PE=1 SV=1
novel.112	-	chr01	24077086	24079379	-	2028	-	-	-	--	--	--	--
novel.113	-	chr02	1251017	1257009	+	1262	-	PF00169:PH domain	PH	--	--	--	--
novel.114	-	chr02	2067846	2070747	+	1744	-	-	-	--	--	--	--
novel.115	-	chr02	2242064	2244483	+	2420	-	-	-	--	--	--	--
novel.116	-	chr02	2271045	2271281	+	237	-	-	-	--	--	--	--
novel.117	-	chr02	3245708	3247313	+	451	-	-	-	--	--	--	--
novel.118	-	chr02	4543923	4545234	+	1312	-	-	-	--	--	--	--
novel.119	-	chr02	6327138	6327608	+	445	-	-	-	--	--	--	--
novel.12	-	chr00	8055005	8056792	+	1209	-	PF01657:Salt stress response/antifungal	-	Q8S9L6	414	3.3e-39	Cysteine-rich receptor-like protein kinase 29 OS=Arabidopsis thaliana OX=3702 GN=CRK29 PE=2 SV=1
novel.120	-	chr02	6680880	6681513	+	496	-	-	-	--	--	--	--
novel.121	-	chr02	9355756	9358275	+	718	-	-	-	--	--	--	--
novel.122	-	chr02	10959064	10959755	+	692	-	-	-	--	--	--	--
novel.123	-	chr02	12772204	12773786	+	706	-	-	-	P0C2F6	272	5.6e-23	Putative ribonuclease H protein At1g65750 OS=Arabidopsis thaliana OX=3702 GN=At1g65750 PE=3 SV=1
novel.124	-	chr02	2366511	2370257	-	3747	-	-	-	--	--	--	--
novel.125	-	chr02	3523039	3523674	-	540	-	-	-	--	--	--	--
novel.126	-	chr02	3742109	3744071	-	987	-	-	-	--	--	--	--
novel.127	-	chr02	4733175	4733613	-	325	-	PF17830:STI1 domain	-	Q9STH1	205	1.5e-15	Hsp70-Hsp90 organizing protein 3 OS=Arabidopsis thaliana OX=3702 GN=HOP3 PE=2 SV=1
novel.128	-	chr02	5135533	5141746	-	274	-	-	-	--	--	--	--
novel.129	-	chr02	16769588	16771188	-	1512	-	-	-	--	--	--	--
novel.13	-	chr00	8057595	8059200	+	1012	-	PF07714:Protein tyrosine kinase	Pkinase_Tyr	Q8GYA4	1136	5.2e-123	Cysteine-rich receptor-like protein kinase 10 OS=Arabidopsis thaliana OX=3702 GN=CRK10 PE=1 SV=3
novel.130	-	chr02	17656349	17656820	-	313	-	PF03004:Plant transposase (Ptta/En/Spm family)	-	--	--	--	--
novel.131	-	chr02	18039071	18040008	-	850	-	-	-	--	--	--	--
novel.132	-	chr02	18067207	18067559	-	332	-	-	-	--	--	--	--
novel.133	-	chr02	18721289	18723287	-	1781	-	PF01535:PPR repeat|PF13041:PPR repeat family	PPR	Q9C6R9	754	1.8e-78	Pentatricopeptide repeat-containing protein At1g31790 OS=Arabidopsis thaliana OX=3702 GN=PCMP-A1 PE=2 SV=1
novel.134	-	chr03	245491	246455	+	965	-	-	-	--	--	--	--
novel.135	-	chr03	1809981	1810548	+	568	-	PF07727:Reverse transcriptase (RNA-dependent DNA polymerase)	RVT_2	Q94HW2	430	2.2e-41	Retrovirus-related Pol polyprotein from transposon RE1 OS=Arabidopsis thaliana OX=3702 GN=RE1 PE=2 SV=1
novel.136	-	chr03	2444788	2449317	+	1722	-	PF13976:GAG-pre-integrase domain|PF13961:Domain of unknown function (DUF4219)|PF14223:gag-polypeptide of LTR copia-type	-	P04146	204	1e-14	Copia protein OS=Drosophila melanogaster OX=7227 GN=GIP PE=1 SV=3
novel.137	-	chr03	2757173	2757512	+	340	-	-	-	--	--	--	--
novel.138	-	chr03	6923303	6930318	+	269	-	-	-	--	--	--	--
novel.139	-	chr03	7486475	7487610	+	384	-	-	-	--	--	--	--
novel.14	-	chr00	9659735	9661296	+	1562	-	-	-	--	--	--	--
novel.140	-	chr03	7508319	7510373	+	988	-	PF13966:zinc-binding in reverse transcriptase	-	--	--	--	--
novel.141	-	chr03	7516434	7516832	+	399	-	-	-	--	--	--	--
novel.142	-	chr03	16570010	16570693	+	684	-	-	-	--	--	--	--
novel.143	-	chr03	17150841	17153529	+	742	-	-	-	V9M2S5	341	5.9e-31	Disease resistance protein RPV1 OS=Vitis rotundifolia OX=103349 GN=RPV1 PE=1 SV=1
novel.144	-	chr03	20376521	20384548	+	1116	-	-	-	--	--	--	--
novel.145	-	chr03	1538307	1538619	-	293	-	-	-	--	--	--	--
novel.146	-	chr03	3510891	3512919	-	2029	-	-	-	--	--	--	--
novel.147	-	chr03	4622007	4622840	-	390	-	-	-	--	--	--	--
novel.148	-	chr03	8215799	8216230	-	219	-	-	-	--	--	--	--
novel.149	-	chr04	324861	325217	+	264	-	PF00069:Protein kinase domain	Pkinase	Q8GRU6	331	3e-30	Leucine-rich repeat receptor-like kinase protein HAR1 OS=Lotus japonicus OX=34305 GN=HAR1 PE=1 SV=1
novel.15	-	chr00	10743467	10743955	+	380	-	-	-	--	--	--	--
novel.150	-	chr04	4539943	4540591	+	618	-	-	-	--	--	--	--
novel.151	-	chr04	4906363	4911911	+	736	-	-	-	--	--	--	--
novel.152	-	chr04	7691505	7694670	+	1554	-	-	-	--	--	--	--
novel.153	-	chr04	11000915	11002650	+	629	-	-	-	--	--	--	--
novel.154	-	chr04	16125455	16130383	+	2510	-	-	-	--	--	--	--
novel.155	-	chr04	18377854	18378192	+	278	-	-	-	--	--	--	--
novel.156	-	chr04	18655530	18656710	+	1181	-	-	-	--	--	--	--
novel.157	-	chr04	19220604	19223197	+	216	-	-	-	--	--	--	--
novel.158	-	chr04	20456897	20457835	+	939	-	-	-	--	--	--	--
novel.159	-	chr04	750352	752847	-	1584	-	-	-	--	--	--	--
novel.16	-	chr00	11682342	11684122	+	1781	-	-	-	--	--	--	--
novel.160	-	chr04	5340642	5341104	-	317	-	-	-	--	--	--	--
novel.161	-	chr04	7860176	7860803	-	628	-	-	-	--	--	--	--
novel.162	-	chr04	14342348	14344982	-	919	-	PF06027:Solute carrier family 35	-	--	--	--	--
novel.163	-	chr04	16102381	16103190	-	810	-	-	-	--	--	--	--
novel.164	-	chr04	16110208	16111220	-	981	-	-	-	--	--	--	--
novel.165	-	chr04	16122909	16125731	-	1167	-	-	-	--	--	--	--
novel.166	-	chr04	16702174	16706921	-	204	-	-	-	--	--	--	--
novel.167	-	chr04	19050050	19050693	-	644	-	-	-	--	--	--	--
novel.168	-	chr04	20305918	20307020	-	1082	-	-	-	--	--	--	--
novel.169	-	chr04	20770763	20771529	-	621	-	-	-	--	--	--	--
novel.17	-	chr00	12024744	12026309	+	1566	-	PF00078:Reverse transcriptase (RNA-dependent DNA polymerase)	RVT_1	O00370	407	2.8e-38	LINE-1 retrotransposable element ORF2 protein OS=Homo sapiens OX=9606 PE=1 SV=1
novel.170	-	chr04	21066105	21066930	-	660	-	-	-	--	--	--	--
novel.171	-	chr04	22517383	22518048	-	581	-	-	-	--	--	--	--
novel.172	-	chr04	22902399	22902770	-	372	-	-	-	--	--	--	--
novel.173	-	chr05	1924547	1927242	+	1252	-	-	-	--	--	--	--
novel.174	-	chr05	3575320	3583863	+	396	-	-	-	--	--	--	--
novel.175	-	chr05	5135058	5142108	+	851	-	-	-	--	--	--	--
novel.176	-	chr05	5318209	5319628	+	559	-	-	-	--	--	--	--
novel.177	-	chr05	8575669	8576513	+	636	-	-	-	--	--	--	--
novel.178	-	chr05	13466145	13470091	+	451	-	-	-	--	--	--	--
novel.179	-	chr05	15547904	15551161	+	2037	-	PF00665:Integrase core domain|PF13976:GAG-pre-integrase domain|PF14244:gag-polypeptide of LTR copia-type	rve	P10978	248	9.8e-20	Retrovirus-related Pol polyprotein from transposon TNT 1-94 OS=Nicotiana tabacum OX=4097 PE=2 SV=1
novel.18	-	chr00	13374477	13380538	+	2768	-	-	-	O49543	178	1.7e-11	Cysteine desulfurase, mitochondrial OS=Arabidopsis thaliana OX=3702 GN=NIFS1 PE=1 SV=1
novel.180	-	chr05	18196647	18197702	+	848	-	-	-	--	--	--	--
novel.181	-	chr05	23198513	23199051	+	539	-	PF13968:Domain of unknown function (DUF4220)	-	--	--	--	--
novel.182	-	chr05	23800274	23802185	+	974	-	-	-	--	--	--	--
novel.183	-	chr05	25479290	25480391	+	1078	-	-	-	--	--	--	--
novel.184	-	chr05	140876	144881	-	1659	-	-	-	--	--	--	--
novel.185	-	chr05	1010323	1011398	-	502	-	-	-	--	--	--	--
novel.186	-	chr05	1044949	1045317	-	259	-	-	-	--	--	--	--
novel.187	-	chr05	2323340	2325221	-	1882	-	PF01107:Viral movement protein (MP)	-	--	--	--	--
novel.188	-	chr05	3575320	3584038	-	571	-	-	-	--	--	--	--
novel.189	-	chr05	6112676	6120550	-	395	-	-	-	--	--	--	--
novel.19	-	chr00	16136298	16136736	+	439	-	-	-	--	--	--	--
novel.190	-	chr05	6710813	6711607	-	669	-	-	-	--	--	--	--
novel.191	-	chr05	6817092	6821088	-	814	-	-	-	--	--	--	--
novel.192	-	chr05	7052589	7056549	-	216	-	-	-	--	--	--	--
novel.193	-	chr05	7236468	7236949	-	419	-	-	-	--	--	--	--
novel.194	-	chr05	8562879	8576494	-	1114	-	-	-	--	--	--	--
novel.195	-	chr05	8893374	8893711	-	247	-	-	-	--	--	--	--
novel.196	-	chr05	14249128	14258043	-	959	-	-	-	--	--	--	--
novel.197	-	chr05	20036444	20037256	-	372	-	-	-	--	--	--	--
novel.198	-	chr05	20636873	20638233	-	1361	-	-	-	--	--	--	--
novel.199	-	chr05	23797125	23802202	-	2906	-	PF14223:gag-polypeptide of LTR copia-type	-	P10978	176	2.4e-11	Retrovirus-related Pol polyprotein from transposon TNT 1-94 OS=Nicotiana tabacum OX=4097 PE=2 SV=1
novel.2	-	chr00	4276831	4281574	+	4224	-	-	-	Q9ZUT5	318	1.6e-27	Pentatricopeptide repeat-containing protein At2g37310 OS=Arabidopsis thaliana OX=3702 GN=PCMP-E49 PE=2 SV=1
novel.20	-	chr00	16892291	16895367	+	698	-	-	-	--	--	--	--
novel.200	-	chr05	24931552	24932378	-	707	-	PF07765:KIP1-like protein	-	F4HZB5	141	8.7e-08	Protein NETWORKED 1D OS=Arabidopsis thaliana OX=3702 GN=NET1D PE=3 SV=1
novel.201	-	chr06	1973479	1974615	+	1137	-	PF00043:Glutathione S-transferase, C-terminal domain	GST_C	--	--	--	--
novel.202	-	chr06	2616225	2618060	+	345	-	-	-	--	--	--	--
novel.203	-	chr06	3758059	3762964	+	293	-	-	-	--	--	--	--
novel.204	-	chr06	3981329	3981641	+	313	-	-	-	--	--	--	--
novel.205	-	chr06	4038953	4040695	+	1743	-	-	-	--	--	--	--
novel.206	-	chr06	9508100	9508407	+	278	-	-	-	Q9ZUM0	126	1.9e-06	Zinc finger CCCH domain-containing protein 17 OS=Arabidopsis thaliana OX=3702 GN=At2g02160 PE=1 SV=1
novel.207	-	chr06	9571742	9574289	+	1476	-	-	-	--	--	--	--
novel.208	-	chr06	9877928	9878140	+	213	-	-	-	--	--	--	--
novel.209	-	chr06	14101362	14104083	+	1561	-	PF13966:zinc-binding in reverse transcriptase	-	--	--	--	--
novel.21	-	chr00	17530119	17531577	+	1183	-	-	-	--	--	--	--
novel.210	-	chr06	16790983	16791874	+	477	-	PF00067:Cytochrome P450	p450	Q96418	660	3.9e-68	Flavonoid 3',5'-hydroxylase OS=Eustoma exaltatum subsp. russellianum OX=52518 GN=CYP75A5 PE=2 SV=1
novel.211	-	chr06	17464600	17465037	+	351	-	-	-	--	--	--	--
novel.212	-	chr06	19033246	19035597	+	2239	-	-	-	--	--	--	--
novel.213	-	chr06	2407789	2408324	-	450	-	-	-	--	--	--	--
novel.214	-	chr06	4556707	4560263	-	1206	-	-	-	--	--	--	--
novel.215	-	chr06	4920650	4921754	-	683	-	-	-	--	--	--	--
novel.216	-	chr06	5746002	5746576	-	575	-	-	-	--	--	--	--
novel.217	-	chr06	7569452	7570875	-	1424	-	-	-	--	--	--	--
novel.218	-	chr06	11258052	11259811	-	1193	-	-	-	--	--	--	--
novel.219	-	chr06	18061759	18062188	-	306	-	-	-	--	--	--	--
novel.22	-	chr00	18400488	18402528	+	1726	-	-	-	--	--	--	--
novel.220	-	chr06	18333920	18338346	-	1549	-	-	-	--	--	--	--
novel.221	-	chr06	19827952	19830439	-	2488	-	-	-	--	--	--	--
novel.222	-	chr06	21458325	21458676	-	352	-	-	-	--	--	--	--
novel.223	-	chr06	21518037	21520766	-	288	-	-	-	--	--	--	--
novel.224	-	chr07	5369160	5369660	+	480	-	-	-	--	--	--	--
novel.225	-	chr07	5797347	5798474	+	606	-	-	-	--	--	--	--
novel.226	-	chr07	6259108	6260206	+	1099	-	-	-	--	--	--	--
novel.227	-	chr07	8316140	8318065	+	1926	-	-	-	--	--	--	--
novel.228	-	chr07	8318275	8325479	+	1307	-	-	-	Q8I7P9	256	7.4e-21	Retrovirus-related Pol polyprotein from transposon opus OS=Drosophila melanogaster OX=7227 GN=pol PE=4 SV=1
novel.229	-	chr07	12894271	12894682	+	412	-	-	-	Q9C6B2	131	7.3e-07	Metal transporter Nramp2 OS=Arabidopsis thaliana OX=3702 GN=NRAMP2 PE=2 SV=1
novel.23	-	chr00	18536876	18537578	+	323	-	-	-	--	--	--	--
novel.230	-	chr07	12962251	12963311	+	873	-	PF00069:Protein kinase domain	Pkinase	Q39086	658	1.2e-67	Receptor-like serine/threonine-protein kinase SD1-7 OS=Arabidopsis thaliana OX=3702 GN=SD17 PE=1 SV=1
novel.231	-	chr07	14300925	14301517	+	510	-	PF11708:Pre-mRNA splicing Prp18-interacting factor	-	A2YQU8	193	5.9e-14	Pre-mRNA-splicing factor SLU7 OS=Oryza sativa subsp. indica OX=39946 GN=OsI_27673 PE=3 SV=2
novel.232	-	chr07	19356934	19359720	+	341	-	PF01474:Class-II DAHP synthetase family	-	P27608	228	3.4e-18	Phospho-2-dehydro-3-deoxyheptonate aldolase 1, chloroplastic OS=Nicotiana tabacum OX=4097 GN=DHAPS-1 PE=2 SV=1
novel.233	-	chr07	20931292	20932901	+	1142	-	-	-	--	--	--	--
novel.234	-	chr07	21156699	21157408	+	302	-	-	-	Q9NX74	167	3.6e-11	tRNA-dihydrouridine(20) synthase [NAD(P)+]-like OS=Homo sapiens OX=9606 GN=DUS2 PE=1 SV=1
novel.235	-	chr07	21502652	21503463	+	721	-	PF10225:NEMP family	-	--	--	--	--
novel.236	-	chr07	21866491	21870766	+	429	-	-	-	--	--	--	--
novel.237	-	chr07	22319155	22319437	+	283	-	PF00067:Cytochrome P450	p450	W8JMU7	194	2.5e-14	Cytochrome P450 81Q32 OS=Catharanthus roseus OX=4058 GN=CYP81Q32 PE=2 SV=1
novel.238	-	chr07	22421678	22422266	+	452	-	-	-	--	--	--	--
novel.239	-	chr07	25779053	25781767	+	619	-	-	-	--	--	--	--
novel.24	-	chr00	19103206	19126787	+	363	-	-	-	--	--	--	--
novel.240	-	chr07	2373576	2375968	-	1022	-	-	-	--	--	--	--
novel.241	-	chr07	2536663	2538254	-	1563	-	-	-	--	--	--	--
novel.242	-	chr07	2717249	2718268	-	1020	-	-	-	--	--	--	--
novel.243	-	chr07	3615177	3616605	-	412	-	-	-	--	--	--	--
novel.244	-	chr07	6533837	6534037	-	201	-	-	-	--	--	--	--
novel.245	-	chr07	8467560	8468765	-	1206	-	-	-	--	--	--	--
novel.246	-	chr07	15852507	15878870	-	1539	-	-	-	--	--	--	--
novel.247	-	chr07	15957910	15958896	-	987	-	-	-	--	--	--	--
novel.248	-	chr07	16217263	16220731	-	1839	-	-	-	--	--	--	--
novel.249	-	chr07	16685711	16698597	-	641	-	-	-	--	--	--	--
novel.25	-	chr00	19273057	19278427	+	908	-	PF14111:Domain of unknown function (DUF4283)	-	--	--	--	--
novel.250	-	chr07	16687771	16691595	-	747	-	-	-	--	--	--	--
novel.251	-	chr07	17164602	17165794	-	1193	-	-	-	--	--	--	--
novel.252	-	chr07	17336535	17339441	-	2907	-	-	-	--	--	--	--
novel.253	-	chr07	17336842	17339441	-	2440	-	-	-	--	--	--	--
novel.254	-	chr07	17397039	17397896	-	826	-	-	-	--	--	--	--
novel.255	-	chr07	17683801	17688406	-	2603	-	PF00078:Reverse transcriptase (RNA-dependent DNA polymerase)	RVT_1	P08548	303	5.3e-26	LINE-1 reverse transcriptase homolog OS=Nycticebus coucang OX=9470 PE=4 SV=1
novel.256	-	chr07	17839899	17840499	-	374	-	-	-	--	--	--	--
novel.257	-	chr07	18069821	18071251	-	1037	-	-	-	--	--	--	--
novel.258	-	chr07	18081722	18082739	-	234	-	-	-	--	--	--	--
novel.259	-	chr07	18323036	18325293	-	2024	-	-	-	Q9FJD4	151	1.7e-08	Importin subunit beta-1 OS=Arabidopsis thaliana OX=3702 GN=KPNB1 PE=1 SV=1
novel.26	-	chr00	19273630	19279333	+	1011	-	-	-	--	--	--	--
novel.260	-	chr07	19001493	19003334	-	715	-	-	-	--	--	--	--
novel.261	-	chr07	19229732	19229991	-	260	-	-	-	--	--	--	--
novel.262	-	chr07	21247140	21248499	-	792	-	-	-	--	--	--	--
novel.263	-	chr07	21832016	21832459	-	444	-	-	-	--	--	--	--
novel.264	-	chr07	23159628	23160167	-	540	-	-	-	--	--	--	--
novel.265	-	chr07	24758441	24759032	-	325	-	-	-	--	--	--	--
novel.266	-	chr08	1836679	1838308	+	1008	-	-	-	--	--	--	--
novel.267	-	chr08	3300741	3303357	+	2587	-	-	-	--	--	--	--
novel.268	-	chr08	4053391	4053863	+	473	-	-	-	--	--	--	--
novel.269	-	chr08	6883180	6905793	+	1287	-	-	-	--	--	--	--
novel.27	-	chr00	19363672	19364552	+	207	-	-	-	P29345	160	1.6e-10	40S ribosomal protein S6 (Fragment) OS=Nicotiana tabacum OX=4097 GN=RPS6 PE=2 SV=2
novel.270	-	chr08	6883580	6906101	+	500	-	-	-	--	--	--	--
novel.271	-	chr08	7573831	7579476	+	403	-	-	-	--	--	--	--
novel.272	-	chr08	10928858	10929590	+	531	-	-	-	Q9SCZ4	212	3.8e-16	Receptor-like protein kinase FERONIA OS=Arabidopsis thaliana OX=3702 GN=FER PE=1 SV=1
novel.273	-	chr08	11407921	11408396	+	278	-	-	-	--	--	--	--
novel.274	-	chr08	12152247	12154009	+	1763	-	-	-	--	--	--	--
novel.275	-	chr08	12983697	12985891	+	1431	-	-	-	--	--	--	--
novel.276	-	chr08	13013296	13014574	+	1078	-	-	-	--	--	--	--
novel.277	-	chr08	15006965	15008409	+	1445	-	-	-	--	--	--	--
novel.278	-	chr08	15515988	15516311	+	324	-	PF03732:Retrotransposon gag protein	Retrotrans_gag	--	--	--	--
novel.279	-	chr08	19566040	19566587	+	244	-	-	-	--	--	--	--
novel.28	-	chr00	20272245	20274741	+	714	-	-	-	--	--	--	--
novel.280	-	chr08	21515494	21517783	+	1009	-	-	-	P34243	138	2.8e-07	DNA polymerase alpha-associated DNA helicase A OS=Saccharomyces cerevisiae (strain ATCC 204508 / S288c) OX=559292 GN=HCS1 PE=1 SV=1
novel.281	-	chr08	21992650	21999014	+	747	-	-	-	--	--	--	--
novel.282	-	chr08	22388458	22390769	+	2312	-	-	-	--	--	--	--
novel.283	-	chr08	3300625	3303182	-	2558	-	-	-	--	--	--	--
novel.284	-	chr08	6886086	6886758	-	673	-	-	-	--	--	--	--
novel.285	-	chr08	9909949	9910480	-	512	-	-	-	--	--	--	--
novel.286	-	chr08	10928858	10929589	-	732	-	-	-	Q9SCZ4	212	5.3e-16	Receptor-like protein kinase FERONIA OS=Arabidopsis thaliana OX=3702 GN=FER PE=1 SV=1
novel.287	-	chr08	14254530	14256064	-	1535	-	-	-	--	--	--	--
novel.288	-	chr08	14529540	14530614	-	1041	-	-	-	--	--	--	--
novel.289	-	chr08	18061570	18062454	-	200	-	-	-	--	--	--	--
novel.29	-	chr00	21747899	21748732	+	250	-	-	-	--	--	--	--
novel.290	-	chr08	18212090	18213363	-	1274	-	-	-	--	--	--	--
novel.291	-	chr08	19227485	19228958	-	1474	-	-	-	--	--	--	--
novel.292	-	chr08	19938278	19941698	-	3396	-	-	-	--	--	--	--
novel.293	-	chr08	21991416	22002690	-	1022	-	-	-	--	--	--	--
novel.294	-	chr09	3902969	3903498	+	443	-	-	-	--	--	--	--
novel.295	-	chr09	4317424	4318151	+	636	-	-	-	--	--	--	--
novel.296	-	chr09	4514536	4516325	+	1160	-	-	-	P60838	278	1.9e-23	Disease resistance protein SUMM2 OS=Arabidopsis thaliana OX=3702 GN=SUMM2 PE=1 SV=1
novel.297	-	chr09	5610680	5611659	+	213	-	-	-	--	--	--	--
novel.298	-	chr09	6434578	6435223	+	263	-	-	-	--	--	--	--
novel.299	-	chr09	9487677	9489430	+	1754	-	PF01095:Pectinesterase	-	Q9FM79	210	2.2e-15	Pectinesterase QRT1 OS=Arabidopsis thaliana OX=3702 GN=QRT1 PE=2 SV=1
novel.3	-	chr00	5209573	5211514	+	544	-	-	-	--	--	--	--
novel.30	-	chr00	21835272	21836665	+	380	-	-	-	--	--	--	--
novel.300	-	chr09	10101075	10102355	+	362	-	-	-	--	--	--	--
novel.301	-	chr09	12010696	12012180	+	375	-	PF00098:Zinc knuckle	zf-CCHC	P31821	136	1.7e-07	Gag polyprotein OS=Feline immunodeficiency virus (isolate TM2) OX=31676 GN=gag PE=3 SV=1
novel.302	-	chr09	12837635	12838436	+	782	-	-	-	--	--	--	--
novel.303	-	chr09	14892533	14894584	+	211	-	-	-	--	--	--	--
novel.304	-	chr09	16321511	16321913	+	309	-	-	-	--	--	--	--
novel.305	-	chr09	17621417	17622181	+	765	-	-	-	--	--	--	--
novel.306	-	chr09	18139391	18139715	+	325	-	-	-	--	--	--	--
novel.307	-	chr09	20389860	20390278	+	419	-	-	-	--	--	--	--
novel.308	-	chr09	21282609	21282847	+	207	-	-	-	--	--	--	--
novel.309	-	chr09	3178731	3184961	-	2674	-	-	-	--	--	--	--
novel.31	-	chr00	21920750	21924089	+	391	-	-	-	Q84JR3	122	7.7e-06	Pentatricopeptide repeat-containing protein At4g21705, mitochondrial OS=Arabidopsis thaliana OX=3702 GN=At4g21705 PE=2 SV=1
novel.310	-	chr09	4124876	4126787	-	1552	-	PF07714:Protein tyrosine kinase|PF11883:Domain of unknown function (DUF3403)	Pkinase_Tyr	Q9ZR08	799	9.6e-84	G-type lectin S-receptor-like serine/threonine-protein kinase At4g03230 OS=Arabidopsis thaliana OX=3702 GN=At4g03230 PE=3 SV=3
novel.311	-	chr09	4577203	4580164	-	483	-	PF00078:Reverse transcriptase (RNA-dependent DNA polymerase)	RVT_1	P08548	206	1.7e-15	LINE-1 reverse transcriptase homolog OS=Nycticebus coucang OX=9470 PE=4 SV=1
novel.312	-	chr09	4880737	4889232	-	1664	-	-	-	Q9LVT3	210	1.6e-15	Probable disease resistance protein At5g47260 OS=Arabidopsis thaliana OX=3702 GN=At5g47260 PE=3 SV=2
novel.313	-	chr09	7236670	7237174	-	384	-	-	-	--	--	--	--
novel.314	-	chr09	11784833	11786188	-	742	-	PF06978:Ribonucleases P/MRP protein subunit POP1	-	Q99575	143	5.4e-08	Ribonucleases P/MRP protein subunit POP1 OS=Homo sapiens OX=9606 GN=POP1 PE=1 SV=2
novel.315	-	chr09	11537966	11541438	-	321	-	-	-	--	--	--	--
novel.316	-	chr09	14815111	14816887	-	949	-	-	-	--	--	--	--
novel.317	-	chr09	15228971	15230355	-	512	-	-	-	--	--	--	--
novel.318	-	chr09	17622551	17623699	-	1149	-	PF13855:Leucine rich repeat	-	Q6JN46	542	4.5e-54	Receptor-like protein EIX2 OS=Solanum lycopersicum OX=4081 GN=EIX2 PE=1 SV=2
novel.319	-	chr09	17623769	17626380	-	1943	-	PF08263:Leucine rich repeat N-terminal domain|PF13855:Leucine rich repeat	LRRNT_2	Q6JN47	696	1.1e-71	Receptor-like protein EIX1 OS=Solanum lycopersicum OX=4081 GN=EIX1 PE=2 SV=2
novel.32	-	chr00	21990224	21991292	+	675	-	PF00176:SNF2 family N-terminal domain	SNF2_N	Q5NC05	204	4.1e-15	Transcription termination factor 2 OS=Mus musculus OX=10090 GN=Ttf2 PE=1 SV=2
novel.320	-	chr09	21400479	21401119	-	545	-	-	-	--	--	--	--
novel.321	-	chr10	1026918	1027704	+	236	-	-	-	--	--	--	--
novel.322	-	chr10	1181043	1181917	+	789	-	-	-	O49636	147	2e-08	Mitochondrial pyruvate carrier 4 OS=Arabidopsis thaliana OX=3702 GN=MPC4 PE=3 SV=1
novel.323	-	chr10	1428252	1428604	+	353	-	-	-	--	--	--	--
novel.324	-	chr10	1760123	1760662	+	540	-	-	-	--	--	--	--
novel.325	-	chr10	2885360	2886494	+	602	-	-	-	--	--	--	--
novel.326	-	chr10	3149833	3151027	+	969	-	PF01657:Salt stress response/antifungal	-	Q9SH41	164	2.6e-10	Putative cysteine-rich repeat secretory protein 7 OS=Arabidopsis thaliana OX=3702 GN=CRRSP7 PE=3 SV=2
novel.327	-	chr10	4296440	4297974	+	475	-	-	-	--	--	--	--
novel.328	-	chr10	5294976	5295572	+	361	-	-	-	--	--	--	--
novel.329	-	chr10	5974499	5975707	+	381	-	-	-	--	--	--	--
novel.33	-	chr00	22126799	22130066	+	990	-	-	-	--	--	--	--
novel.330	-	chr10	6267841	6268516	+	566	-	-	-	--	--	--	--
novel.331	-	chr10	7568365	7576329	+	438	-	-	-	--	--	--	--
novel.332	-	chr10	9281914	9285206	+	594	-	-	-	--	--	--	--
novel.333	-	chr10	9974794	9975310	+	517	-	PF14223:gag-polypeptide of LTR copia-type	-	--	--	--	--
novel.334	-	chr10	10761210	10781087	+	240	-	-	-	--	--	--	--
novel.335	-	chr10	14687727	14688454	+	728	-	-	-	--	--	--	--
novel.336	-	chr10	15021924	15022520	+	597	-	-	-	--	--	--	--
novel.337	-	chr10	16228491	16231651	+	3034	-	-	-	--	--	--	--
novel.338	-	chr10	17732652	17733511	+	860	-	-	-	--	--	--	--
novel.339	-	chr10	18021153	18025462	+	2119	-	-	-	A0A1P8AUY4	246	1.7e-19	Midasin OS=Arabidopsis thaliana OX=3702 GN=MDN1 PE=1 SV=1
novel.34	-	chr00	22559242	22560876	+	1635	-	PF07727:Reverse transcriptase (RNA-dependent DNA polymerase)	RVT_2	Q94HW2	1661	1.1e-183	Retrovirus-related Pol polyprotein from transposon RE1 OS=Arabidopsis thaliana OX=3702 GN=RE1 PE=2 SV=1
novel.340	-	chr10	21369771	21370268	+	468	-	-	-	--	--	--	--
novel.341	-	chr10	21992298	21994362	+	1238	-	-	-	Q9FMW4	272	9.8e-23	Putative GEM-like protein 8 OS=Arabidopsis thaliana OX=3702 GN=At5g23370 PE=3 SV=1
novel.342	-	chr10	305944	306985	-	814	-	-	-	--	--	--	--
novel.343	-	chr10	496764	500680	-	2651	-	PF06364:Protein of unknown function (DUF1068)	-	--	--	--	--
novel.344	-	chr10	2212062	2212641	-	279	-	-	-	--	--	--	--
novel.345	-	chr10	2793558	2795034	-	423	-	-	-	--	--	--	--
novel.346	-	chr10	3674620	3682034	-	7049	-	-	-	--	--	--	--
novel.347	-	chr10	11448614	11449993	-	1293	-	-	-	--	--	--	--
novel.348	-	chr10	11927394	11928704	-	1253	-	-	-	--	--	--	--
novel.349	-	chr10	12067808	12068080	-	273	-	-	-	--	--	--	--
novel.35	-	chr00	22606056	22608420	+	2365	-	-	-	--	--	--	--
novel.350	-	chr10	16230018	16231665	-	1648	-	-	-	--	--	--	--
novel.351	-	chr10	17977965	17978811	-	776	-	-	-	--	--	--	--
novel.352	-	chr11	2384721	2386769	+	1020	-	-	-	--	--	--	--
novel.353	-	chr11	3130065	3130718	+	332	-	-	-	--	--	--	--
novel.354	-	chr11	3615760	3616618	+	859	-	-	-	--	--	--	--
novel.355	-	chr11	5659923	5661062	+	258	-	-	-	--	--	--	--
novel.356	-	chr11	6548941	6550050	+	867	-	-	-	--	--	--	--
novel.357	-	chr11	7808654	7810979	+	1305	-	PF13966:zinc-binding in reverse transcriptase	-	--	--	--	--
novel.358	-	chr11	13016389	13018661	+	2273	-	-	-	A0A1P8AUY4	167	2.7e-10	Midasin OS=Arabidopsis thaliana OX=3702 GN=MDN1 PE=1 SV=1
novel.359	-	chr11	13432056	13436070	+	894	-	-	-	--	--	--	--
novel.36	-	chr00	22861788	22869636	+	1999	-	-	-	--	--	--	--
novel.360	-	chr11	14514270	14522572	+	758	-	-	-	--	--	--	--
novel.361	-	chr11	16932690	16938547	+	248	-	-	-	--	--	--	--
novel.362	-	chr11	16949213	16952765	+	1672	-	-	-	--	--	--	--
novel.363	-	chr11	2755576	2755938	-	363	-	-	-	--	--	--	--
novel.364	-	chr11	5771969	5774316	-	1578	-	-	-	--	--	--	--
novel.365	-	chr11	7525778	7530328	-	236	-	-	-	--	--	--	--
novel.366	-	chr11	9270067	9271690	-	904	-	PF13855:Leucine rich repeat	-	Q9LP24	354	2.2e-32	Probable leucine-rich repeat receptor-like protein kinase At1g35710 OS=Arabidopsis thaliana OX=3702 GN=At1g35710 PE=1 SV=1
novel.367	-	chr11	9272328	9272779	-	452	-	-	-	Q9LP24	323	4.4e-29	Probable leucine-rich repeat receptor-like protein kinase At1g35710 OS=Arabidopsis thaliana OX=3702 GN=At1g35710 PE=1 SV=1
novel.368	-	chr11	13027029	13027946	-	918	-	-	-	--	--	--	--
novel.369	-	chr11	13215231	13216198	-	968	-	-	-	--	--	--	--
novel.37	-	chr00	23252351	23254755	+	504	-	-	-	--	--	--	--
novel.370	-	chr11	13427749	13429347	-	1475	-	-	-	--	--	--	--
novel.371	-	chr11	13432056	13437682	-	817	-	-	-	--	--	--	--
novel.372	-	chr11	15557124	15557568	-	284	-	-	-	--	--	--	--
novel.373	-	chr11	16286715	16288131	-	1068	-	PF03004:Plant transposase (Ptta/En/Spm family)	-	--	--	--	--
novel.374	-	chr12	660221	675287	+	384	-	-	-	--	--	--	--
novel.375	-	chr12	3260312	3271279	+	379	-	-	-	--	--	--	--
novel.376	-	chr12	4432747	4433382	+	636	-	-	-	--	--	--	--
novel.377	-	chr12	6281332	6282047	+	716	-	-	-	--	--	--	--
novel.378	-	chr12	9474628	9475591	+	356	-	-	-	--	--	--	--
novel.379	-	chr12	16696739	16696998	+	260	-	-	-	Q6VAB2	174	4.7e-12	UDP-glycosyltransferase 71E1 OS=Stevia rebaudiana OX=55670 GN=UGT71E1 PE=2 SV=1
novel.38	-	chr00	23712948	23713920	+	941	-	-	-	--	--	--	--
novel.380	-	chr12	17287465	17289129	+	270	-	-	-	--	--	--	--
novel.381	-	chr12	17993984	17997716	+	352	-	PF00069:Protein kinase domain	Pkinase	Q39008	247	2.2e-20	Mitogen-activated protein kinase kinase kinase 1 OS=Arabidopsis thaliana OX=3702 GN=MEKK1 PE=1 SV=2
novel.382	-	chr12	18302374	18302945	+	376	-	PF02902:Ulp1 protease family, C-terminal catalytic domain	Peptidase_C48	--	--	--	--
novel.383	-	chr12	19291620	19294130	+	940	-	-	-	--	--	--	--
novel.384	-	chr12	19293237	19293671	+	251	-	-	-	--	--	--	--
novel.385	-	chr12	24174197	24175600	+	1317	-	-	-	P0C2F6	283	5.6e-24	Putative ribonuclease H protein At1g65750 OS=Arabidopsis thaliana OX=3702 GN=At1g65750 PE=3 SV=1
novel.386	-	chr12	3260312	3271279	-	378	-	-	-	--	--	--	--
novel.387	-	chr12	3358991	3362336	-	625	-	-	-	--	--	--	--
novel.388	-	chr12	5540571	5542647	-	1301	-	-	-	--	--	--	--
novel.389	-	chr12	7287742	7289046	-	952	-	-	-	--	--	--	--
novel.39	-	chr00	23826575	23828215	+	873	-	-	-	--	--	--	--
novel.390	-	chr12	8552728	8554059	-	1189	-	-	-	--	--	--	--
novel.391	-	chr12	8599700	8600369	-	592	-	PF00295:Glycosyl hydrolases family 28	-	P49063	477	8e-47	Exopolygalacturonase clone GBGA483 OS=Arabidopsis thaliana OX=3702 GN=At3g07850 PE=2 SV=2
novel.392	-	chr12	8740923	8741455	-	533	-	-	-	--	--	--	--
novel.393	-	chr12	9160830	9163196	-	1718	-	-	-	--	--	--	--
novel.394	-	chr12	10120676	10128563	-	349	-	-	-	--	--	--	--
novel.395	-	chr12	10622421	10622987	-	424	-	-	-	--	--	--	--
novel.396	-	chr12	11772369	11773563	-	574	-	-	-	--	--	--	--
novel.397	-	chr12	12545088	12546188	-	855	-	PF14223:gag-polypeptide of LTR copia-type	-	--	--	--	--
novel.398	-	chr12	17450939	17451722	-	493	-	PF02902:Ulp1 protease family, C-terminal catalytic domain	Peptidase_C48	--	--	--	--
novel.399	-	chr12	18440816	18442724	-	1138	-	-	-	Q8LPL5	426	1.3e-40	Protein FIZZY-RELATED 3 OS=Arabidopsis thaliana OX=3702 GN=FZR3 PE=1 SV=1
novel.4	-	chr00	5132693	5134269	+	655	-	-	-	--	--	--	--
novel.40	-	chr00	24199572	24203069	+	3498	-	-	-	--	--	--	--
novel.400	-	chr12	20543146	20543518	-	275	-	-	-	--	--	--	--
novel.401	-	chr12	22682992	22686021	-	2763	-	-	-	O81825	160	2.1e-09	Probable disease resistance protein At4g27220 OS=Arabidopsis thaliana OX=3702 GN=At4g27220 PE=2 SV=1
novel.402	-	chr13	2103355	2104288	+	882	-	-	-	--	--	--	--
novel.403	-	chr13	3234643	3236431	+	298	-	-	-	--	--	--	--
novel.404	-	chr13	7390795	7391497	+	578	-	-	-	--	--	--	--
novel.405	-	chr13	7435071	7436077	+	873	-	-	-	--	--	--	--
novel.406	-	chr13	8598485	8599265	+	657	-	-	-	--	--	--	--
novel.407	-	chr13	11321179	11322357	+	877	-	-	-	--	--	--	--
novel.408	-	chr13	11532446	11532689	+	244	-	-	-	--	--	--	--
novel.409	-	chr13	12680572	12685841	+	352	-	-	-	--	--	--	--
novel.41	-	chr00	24202220	24203068	+	603	-	-	-	--	--	--	--
novel.410	-	chr13	12685267	12692575	+	215	-	-	-	--	--	--	--
novel.411	-	chr13	14944746	14944977	+	232	-	-	-	--	--	--	--
novel.412	-	chr13	16505845	16510492	+	296	-	-	-	--	--	--	--
novel.413	-	chr13	19235178	19269268	+	2047	-	-	-	--	--	--	--
novel.414	-	chr13	20479430	20480831	+	899	-	PF00931:NB-ARC domain|PF18052:Rx N-terminal domain	NB-ARC	Q7XA40	405	2.7e-38	Putative disease resistance protein RGA3 OS=Solanum bulbocastanum OX=147425 GN=RGA3 PE=2 SV=2
novel.415	-	chr13	22494510	22495215	+	533	-	-	-	--	--	--	--
novel.416	-	chr13	22499952	22500457	+	282	-	-	-	--	--	--	--
novel.417	-	chr13	22820462	22820879	+	418	-	-	-	--	--	--	--
novel.418	-	chr13	22870551	22871108	+	474	-	-	-	--	--	--	--
novel.419	-	chr13	23048706	23052628	+	234	-	-	-	--	--	--	--
novel.42	-	chr00	24323446	24327195	+	3750	-	PF00078:Reverse transcriptase (RNA-dependent DNA polymerase)|PF03372:Endonuclease/Exonuclease/phosphatase family	RVT_1	P14381	488	2.7e-47	Transposon TX1 uncharacterized 149 kDa protein OS=Xenopus laevis OX=8355 PE=4 SV=1
novel.420	-	chr13	24659082	24659695	+	614	-	-	-	--	--	--	--
novel.421	-	chr13	25352931	25354638	+	734	-	-	-	--	--	--	--
novel.422	-	chr13	26213215	26218129	+	3101	-	-	-	--	--	--	--
novel.423	-	chr13	26673138	26676046	+	217	-	-	-	--	--	--	--
novel.424	-	chr13	28019524	28024316	+	627	-	-	-	--	--	--	--
novel.425	-	chr13	28568153	28568907	+	472	-	-	-	--	--	--	--
novel.426	-	chr13	1362696	1362931	-	202	-	-	-	--	--	--	--
novel.427	-	chr13	2559531	2560095	-	480	-	PF00646:F-box domain	F-box	Q9FJT2	132	6.5e-07	Putative F-box/FBD/LRR-repeat protein At5g56810 OS=Arabidopsis thaliana OX=3702 GN=At5g56810 PE=4 SV=1
novel.428	-	chr13	9319322	9322023	-	962	-	-	-	--	--	--	--
novel.429	-	chr13	9842315	9843271	-	635	-	-	-	--	--	--	--
novel.43	-	chr00	25846113	25848716	+	2604	-	PF13966:zinc-binding in reverse transcriptase|PF00078:Reverse transcriptase (RNA-dependent DNA polymerase)	RVT_1	P0C2F6	417	3.2e-39	Putative ribonuclease H protein At1g65750 OS=Arabidopsis thaliana OX=3702 GN=At1g65750 PE=3 SV=1
novel.430	-	chr13	11331480	11332158	-	253	-	-	-	Q9SZ67	217	4.8e-17	Probable WRKY transcription factor 19 OS=Arabidopsis thaliana OX=3702 GN=WRKY19 PE=3 SV=1
novel.431	-	chr13	12680571	12692930	-	348	-	-	-	--	--	--	--
novel.432	-	chr13	12875828	12876866	-	484	-	-	-	--	--	--	--
novel.433	-	chr13	14020133	14154422	-	428	-	-	-	--	--	--	--
novel.434	-	chr13	16505845	16506770	-	591	-	-	-	--	--	--	--
novel.435	-	chr13	17007533	17010924	-	1030	-	-	-	--	--	--	--
novel.436	-	chr13	17420662	17422280	-	886	-	-	-	--	--	--	--
novel.437	-	chr13	17655287	17656598	-	497	-	-	-	--	--	--	--
novel.438	-	chr13	25353004	25353463	-	338	-	-	-	--	--	--	--
novel.439	-	chr13	26096502	26100784	-	2303	-	-	-	--	--	--	--
novel.44	-	chr00	25958975	25961476	+	2502	-	PF13966:zinc-binding in reverse transcriptase|PF00078:Reverse transcriptase (RNA-dependent DNA polymerase)	RVT_1	P0C2F6	418	2.3e-39	Putative ribonuclease H protein At1g65750 OS=Arabidopsis thaliana OX=3702 GN=At1g65750 PE=3 SV=1
novel.440	-	chr13	26092968	26093562	-	392	-	-	-	--	--	--	--
novel.441	-	chr13	26434063	26434796	-	531	-	-	-	--	--	--	--
novel.442	-	chr13	26950345	26950622	-	278	-	PF18052:Rx N-terminal domain	-	--	--	--	--
novel.443	-	chr13	28021734	28024227	-	295	-	-	-	--	--	--	--
novel.444	-	chr14	3372836	3379467	+	544	-	-	-	--	--	--	--
novel.445	-	chr14	5662920	5664905	+	1448	-	PF01112:Asparaginase	Asparaginase_2	Q9SXA5	182	3.1e-12	Secretory carrier-associated membrane protein 5 OS=Arabidopsis thaliana OX=3702 GN=SCAMP5 PE=2 SV=2
novel.446	-	chr14	8304292	8305244	+	926	-	-	-	--	--	--	--
novel.447	-	chr14	12021932	12022590	+	659	-	-	-	--	--	--	--
novel.448	-	chr14	13324371	13324886	+	336	-	-	-	--	--	--	--
novel.449	-	chr14	15077280	15080154	+	470	-	-	-	--	--	--	--
novel.45	-	chr00	26210171	26210777	+	607	-	-	-	--	--	--	--
novel.450	-	chr14	15083426	15083838	+	413	-	-	-	--	--	--	--
novel.451	-	chr14	16252301	16253173	+	873	-	-	-	--	--	--	--
novel.452	-	chr14	18113070	18113565	+	496	-	-	-	--	--	--	--
novel.453	-	chr14	27074498	27075103	+	470	-	-	-	--	--	--	--
novel.454	-	chr14	28059427	28066146	+	2789	-	-	-	--	--	--	--
novel.455	-	chr14	4368	5268	-	854	-	-	-	--	--	--	--
novel.456	-	chr14	376348	386060	-	394	-	-	-	--	--	--	--
novel.457	-	chr14	1148430	1149344	-	480	-	-	-	--	--	--	--
novel.458	-	chr14	4657878	4659659	-	868	-	-	-	--	--	--	--
novel.459	-	chr14	5071403	5072965	-	1102	-	-	-	Q94AH6	199	2.6e-14	Cullin-1 OS=Arabidopsis thaliana OX=3702 GN=CUL1 PE=1 SV=1
novel.46	-	chr00	26219026	26220863	+	1512	-	PF13976:GAG-pre-integrase domain|PF00665:Integrase core domain|PF14223:gag-polypeptide of LTR copia-type	rve	P10978	583	1e-58	Retrovirus-related Pol polyprotein from transposon TNT 1-94 OS=Nicotiana tabacum OX=4097 PE=2 SV=1
novel.460	-	chr14	7123364	7123592	-	229	-	-	-	--	--	--	--
novel.461	-	chr14	8797279	8797581	-	303	-	-	-	--	--	--	--
novel.462	-	chr14	9373539	9374901	-	612	-	-	-	--	--	--	--
novel.463	-	chr14	9506586	9508104	-	379	-	-	-	--	--	--	--
novel.464	-	chr14	9770432	9771128	-	422	-	-	-	--	--	--	--
novel.465	-	chr14	12550241	12550994	-	754	-	-	-	--	--	--	--
novel.466	-	chr14	12950084	12950616	-	499	-	-	-	--	--	--	--
novel.467	-	chr14	13075676	13077750	-	1839	-	PF00665:Integrase core domain|PF13976:GAG-pre-integrase domain|PF14223:gag-polypeptide of LTR copia-type	rve	Q9ZT94	326	8e-29	Retrovirus-related Pol polyprotein from transposon RE2 OS=Arabidopsis thaliana OX=3702 GN=RE2 PE=4 SV=1
novel.468	-	chr14	15075797	15083839	-	425	-	-	-	--	--	--	--
novel.469	-	chr14	17941719	17946830	-	326	-	-	-	--	--	--	--
novel.47	-	chr00	26403865	26405667	+	1803	-	-	-	--	--	--	--
novel.470	-	chr14	21984929	21989993	-	1269	-	-	-	--	--	--	--
novel.471	-	chr14	23114624	23115017	-	365	-	-	-	--	--	--	--
novel.472	-	chr14	23244802	23254188	-	8168	-	PF14223:gag-polypeptide of LTR copia-type	-	P10978	151	6.7e-08	Retrovirus-related Pol polyprotein from transposon TNT 1-94 OS=Nicotiana tabacum OX=4097 PE=2 SV=1
novel.473	-	chr14	24117429	24117936	-	447	-	-	-	--	--	--	--
novel.474	-	chr14	26785769	26786451	-	275	-	-	-	--	--	--	--
novel.475	-	chr14	27584384	27599600	-	1757	-	-	-	--	--	--	--
novel.476	-	chr14	27962959	27964325	-	1367	-	-	-	--	--	--	--
novel.477	-	chr14	28190301	28192588	-	2269	-	-	-	--	--	--	--
novel.478	-	chr14	28798967	28799781	-	576	-	-	-	Q9SZ67	169	4e-11	Probable WRKY transcription factor 19 OS=Arabidopsis thaliana OX=3702 GN=WRKY19 PE=3 SV=1
novel.479	-	chr14	28843519	28844023	-	327	-	-	-	--	--	--	--
novel.48	-	chr00	26504031	26505208	+	917	-	-	-	--	--	--	--
novel.480	-	chr14	29167349	29168243	-	809	-	-	-	--	--	--	--
novel.481	-	chr15	97664	98344	+	681	-	PF00759:Glycosyl hydrolase family 9	-	Q6YXT7	207	1.9e-15	Endoglucanase 19 OS=Oryza sativa subsp. japonica OX=39947 GN=Os08g0114200 PE=2 SV=1
novel.482	-	chr15	1412756	1413448	+	693	-	-	-	O80931	145	2.9e-08	Transcription factor AS1 OS=Arabidopsis thaliana OX=3702 GN=AS1 PE=1 SV=1
novel.483	-	chr15	2666757	2667024	+	268	-	-	-	--	--	--	--
novel.484	-	chr15	2683909	2684109	+	201	-	-	-	--	--	--	--
novel.485	-	chr15	3333900	3334790	+	683	-	-	-	--	--	--	--
novel.486	-	chr15	5095769	5096213	+	445	-	-	-	--	--	--	--
novel.487	-	chr15	7151873	7152814	+	254	-	-	-	--	--	--	--
novel.488	-	chr15	9393127	9396835	+	3709	-	PF00931:NB-ARC domain|PF18052:Rx N-terminal domain	NB-ARC	Q71BG9	714	1.7e-73	ToMV resistance protein Tm-2(2) OS=Solanum lycopersicum OX=4081 GN=Tm-2(2) PE=1 SV=1
novel.489	-	chr15	9855984	9857864	+	474	-	-	-	--	--	--	--
novel.49	-	chr00	26938746	26940798	+	2053	-	-	-	--	--	--	--
novel.490	-	chr15	13299333	13299777	+	339	-	-	-	--	--	--	--
novel.491	-	chr15	13634357	13635327	+	213	-	-	-	--	--	--	--
novel.492	-	chr15	14426014	14426529	+	418	-	-	-	--	--	--	--
novel.493	-	chr15	15691466	15694945	+	2883	-	-	-	Q652L2	143	2.1e-07	Protein HIRA OS=Oryza sativa subsp. japonica OX=39947 GN=Os09g0567700 PE=2 SV=1
novel.494	-	chr15	19656007	19658258	+	232	-	-	-	P04146	156	5.2e-10	Copia protein OS=Drosophila melanogaster OX=7227 GN=GIP PE=1 SV=3
novel.495	-	chr15	182685	184300	-	1616	-	PF07727:Reverse transcriptase (RNA-dependent DNA polymerase)	RVT_2	P10978	273	9.8e-23	Retrovirus-related Pol polyprotein from transposon TNT 1-94 OS=Nicotiana tabacum OX=4097 PE=2 SV=1
novel.496	-	chr15	953911	954999	-	800	-	-	-	--	--	--	--
novel.497	-	chr15	6018556	6019433	-	878	-	-	-	Q94IB8	293	2.6e-25	Long chain base biosynthesis protein 1 OS=Arabidopsis thaliana OX=3702 GN=LCB1 PE=1 SV=1
novel.498	-	chr15	12019304	12022810	-	477	-	-	-	--	--	--	--
novel.499	-	chr15	14032432	14033275	-	664	-	-	-	--	--	--	--
novel.5	-	chr00	5259509	5262450	+	1909	-	-	-	Q9LRR5	190	4.9e-13	Putative disease resistance protein At3g14460 OS=Arabidopsis thaliana OX=3702 GN=At3g14460 PE=3 SV=1
novel.50	-	chr00	27125331	27125783	+	347	-	-	-	--	--	--	--
novel.500	-	chr16	975783	975987	+	205	-	-	-	--	--	--	--
novel.501	-	chr16	2466710	2468340	+	1631	-	-	-	O82663	298	1.2e-25	Succinate dehydrogenase [ubiquinone] flavoprotein subunit 1, mitochondrial OS=Arabidopsis thaliana OX=3702 GN=SDH1-1 PE=1 SV=1
novel.502	-	chr16	3584654	3585078	+	255	-	PF16987:KIX domain	-	F4I171	196	1.3e-14	Mediator of RNA polymerase II transcription subunit 15a OS=Arabidopsis thaliana OX=3702 GN=MED15A PE=1 SV=1
novel.503	-	chr16	5055399	5057750	+	2144	-	-	-	--	--	--	--
novel.504	-	chr16	5767069	5767788	+	720	-	-	-	--	--	--	--
novel.505	-	chr16	7223733	7224177	+	445	-	-	-	--	--	--	--
novel.506	-	chr16	9367511	9367824	+	314	-	-	-	--	--	--	--
novel.507	-	chr16	9771827	9773891	+	1909	-	-	-	--	--	--	--
novel.508	-	chr16	9903920	9909257	+	799	-	-	-	--	--	--	--
novel.509	-	chr16	10139780	10140273	+	494	-	-	-	--	--	--	--
novel.51	-	chr00	27265119	27265857	+	394	-	-	-	--	--	--	--
novel.510	-	chr16	10217524	10217843	+	233	-	-	-	Q7XBQ9	129	7e-07	Disease resistance protein RGA2 OS=Solanum bulbocastanum OX=147425 GN=RGA2 PE=1 SV=1
novel.511	-	chr16	11212667	11214543	+	730	-	PF13932:GidA associated domain	-	Q8DLF8	140	1.2e-07	tRNA uridine 5-carboxymethylaminomethyl modification enzyme MnmG OS=Thermosynechococcus elongatus (strain BP-1) OX=197221 GN=mnmG PE=3 SV=1
novel.512	-	chr16	11253900	11254197	+	298	-	-	-	Q9LU10	193	3.4e-14	Protease Do-like 8, chloroplastic OS=Arabidopsis thaliana OX=3702 GN=DEGP8 PE=1 SV=1
novel.513	-	chr16	15331557	15331784	+	228	-	-	-	--	--	--	--
novel.514	-	chr16	17115227	17115506	+	280	-	-	-	--	--	--	--
novel.515	-	chr16	20418781	20420091	+	930	-	-	-	--	--	--	--
novel.516	-	chr16	20983111	20983473	+	363	-	-	-	--	--	--	--
novel.517	-	chr16	22811678	22812596	+	899	-	-	-	--	--	--	--
novel.518	-	chr16	22943121	22944125	+	318	-	-	-	--	--	--	--
novel.519	-	chr16	22958737	22959005	+	269	-	-	-	--	--	--	--
novel.52	-	chr00	27344758	27346281	+	1402	-	PF14223:gag-polypeptide of LTR copia-type	-	--	--	--	--
novel.520	-	chr16	23102021	23102816	+	527	-	-	-	--	--	--	--
novel.521	-	chr16	2150672	2156320	-	365	-	-	-	--	--	--	--
novel.522	-	chr16	3864490	3866883	-	777	-	PF12738:twin BRCT domain	-	O04251	135	4.7e-07	BRCT domain-containing protein At4g02110 OS=Arabidopsis thaliana OX=3702 GN=At4g02110 PE=4 SV=3
novel.523	-	chr16	4046116	4047001	-	670	-	-	-	--	--	--	--
novel.524	-	chr16	7423289	7423803	-	515	-	-	-	--	--	--	--
novel.525	-	chr16	7832209	7835995	-	1233	-	PF05699:hAT family C-terminal dimerisation region|PF14372:Domain of unknown function (DUF4413)	hATC	Q9M2N5	292	3.9e-25	Zinc finger BED domain-containing protein DAYSLEEPER OS=Arabidopsis thaliana OX=3702 GN=HAT PE=1 SV=1
novel.526	-	chr16	9367980	9373403	-	443	-	-	-	--	--	--	--
novel.527	-	chr16	13399406	13399995	-	495	-	-	-	--	--	--	--
novel.528	-	chr16	15489102	15490286	-	745	-	-	-	--	--	--	--
novel.529	-	chr16	18810471	18811269	-	330	-	-	-	--	--	--	--
novel.53	-	chr00	27387308	27389308	+	280	-	-	-	Q94KK7	220	2.4e-17	Syntaxin-52 OS=Arabidopsis thaliana OX=3702 GN=SYP52 PE=1 SV=1
novel.530	-	chr16	21938049	21944555	-	1277	-	-	-	--	--	--	--
novel.531	-	chr16	21557403	21559055	-	615	-	-	-	--	--	--	--
novel.532	-	chr16	22922680	22925131	-	2452	-	-	-	--	--	--	--
novel.533	-	chr17	109156	111482	+	2327	-	PF08284:Retroviral aspartyl protease|PF03732:Retrotransposon gag protein	Retrotrans_gag	--	--	--	--
novel.534	-	chr17	111740	113717	+	1978	-	-	-	P04323	662	9.4e-68	Retrovirus-related Pol polyprotein from transposon 17.6 OS=Drosophila melanogaster OX=7227 GN=pol PE=4 SV=1
novel.535	-	chr17	236077	238194	+	1997	-	-	-	--	--	--	--
novel.536	-	chr17	1839524	1841181	+	1529	-	PF07645:Calcium-binding EGF domain|PF13947:Wall-associated receptor kinase galacturonan-binding	EGF_CA	Q9LMP1	297	1.5e-25	Wall-associated receptor kinase 2 OS=Arabidopsis thaliana OX=3702 GN=WAK2 PE=1 SV=1
novel.537	-	chr17	2167362	2169589	+	2053	-	-	-	--	--	--	--
novel.538	-	chr17	4594768	4598106	+	1002	-	-	-	Q29PU4	174	1.8e-11	CLAVATA3/ESR (CLE)-related protein 12 OS=Arabidopsis thaliana OX=3702 GN=CLE12 PE=2 SV=1
novel.539	-	chr17	6059519	6061724	+	1441	-	-	-	--	--	--	--
novel.54	-	chr00	1923705	1924752	-	1048	-	PF13855:Leucine rich repeat	-	P60838	585	4.2e-59	Disease resistance protein SUMM2 OS=Arabidopsis thaliana OX=3702 GN=SUMM2 PE=1 SV=1
novel.540	-	chr17	7426600	7426904	+	305	-	-	-	--	--	--	--
novel.541	-	chr17	8752430	8752819	+	362	-	-	-	--	--	--	--
novel.542	-	chr17	9083611	9090056	+	1250	-	PF13976:GAG-pre-integrase domain	-	P10978	153	6.3e-09	Retrovirus-related Pol polyprotein from transposon TNT 1-94 OS=Nicotiana tabacum OX=4097 PE=2 SV=1
novel.543	-	chr17	11849513	11850670	+	374	-	-	-	--	--	--	--
novel.544	-	chr17	13277858	13279092	+	1235	-	-	-	--	--	--	--
novel.545	-	chr17	13532285	13532586	+	302	-	-	-	--	--	--	--
novel.546	-	chr17	15106330	15106617	+	288	-	-	-	--	--	--	--
novel.547	-	chr17	18083668	18088797	+	544	-	-	-	--	--	--	--
novel.548	-	chr17	2205298	2209555	-	682	-	-	-	--	--	--	--
novel.549	-	chr17	4473096	4474006	-	645	-	-	-	--	--	--	--
novel.55	-	chr00	5079576	5080202	-	396	-	-	-	--	--	--	--
novel.550	-	chr17	5066721	5074402	-	7682	-	-	-	--	--	--	--
novel.551	-	chr17	5243312	5246512	-	2044	-	PF00078:Reverse transcriptase (RNA-dependent DNA polymerase)|PF13966:zinc-binding in reverse transcriptase	RVT_1	O00370	289	1.7e-24	LINE-1 retrotransposable element ORF2 protein OS=Homo sapiens OX=9606 PE=1 SV=1
novel.552	-	chr17	5811741	5813152	-	1412	-	-	-	--	--	--	--
novel.553	-	chr17	6973754	6974187	-	434	-	-	-	--	--	--	--
novel.554	-	chr17	8680818	8685330	-	4327	-	-	-	P14381	133	4.5e-06	Transposon TX1 uncharacterized 149 kDa protein OS=Xenopus laevis OX=8355 PE=4 SV=1
novel.555	-	chr17	9059006	9060304	-	1159	-	-	-	--	--	--	--
novel.556	-	chr17	11432396	11435233	-	1753	-	-	-	Q6PC19	133	1.8e-06	RNA polymerase II subunit A C-terminal domain phosphatase SSU72 OS=Danio rerio OX=7955 GN=ssu72 PE=2 SV=1
novel.557	-	chr17	12720901	12722670	-	1770	-	-	-	--	--	--	--
novel.558	-	chr17	18083941	18088797	-	294	-	-	-	--	--	--	--
novel.559	-	chr18	2113128	2115128	+	532	-	-	-	--	--	--	--
novel.56	-	chr00	7786090	7786779	-	690	-	-	-	--	--	--	--
novel.560	-	chr18	4214517	4216594	+	1900	-	-	-	--	--	--	--
novel.561	-	chr18	5076968	5077411	+	444	-	-	-	--	--	--	--
novel.562	-	chr18	6263040	6263855	+	733	-	-	-	--	--	--	--
novel.563	-	chr18	9002846	9008795	+	750	-	-	-	--	--	--	--
novel.564	-	chr18	11591041	11591977	+	774	-	-	-	--	--	--	--
novel.565	-	chr18	11705334	11709982	+	2519	-	-	-	--	--	--	--
novel.566	-	chr18	13887174	13899829	+	1276	-	-	-	--	--	--	--
novel.567	-	chr18	14009858	14016149	+	1520	-	-	-	--	--	--	--
novel.568	-	chr18	14019455	14019986	+	314	-	-	-	--	--	--	--
novel.569	-	chr18	15055240	15090787	+	227	-	-	-	--	--	--	--
novel.57	-	chr00	9157283	9158923	-	861	-	-	-	--	--	--	--
novel.570	-	chr18	19402552	19403931	+	1380	-	-	-	--	--	--	--
novel.571	-	chr18	19535567	19548812	+	895	-	-	-	--	--	--	--
novel.572	-	chr18	22270206	22271578	+	1373	-	-	-	--	--	--	--
novel.573	-	chr18	24034311	24037082	+	1840	-	PF00931:NB-ARC domain|PF01582:TIR domain	TIR	V9M2S5	1249	7.5e-136	Disease resistance protein RPV1 OS=Vitis rotundifolia OX=103349 GN=RPV1 PE=1 SV=1
novel.574	-	chr18	25508800	25509578	+	599	-	-	-	--	--	--	--
novel.575	-	chr18	27751645	27752526	+	882	-	-	-	--	--	--	--
novel.576	-	chr18	29510731	29511180	+	450	-	-	-	--	--	--	--
novel.577	-	chr18	30002839	30003522	+	452	-	-	-	--	--	--	--
novel.578	-	chr18	30430813	30431584	+	658	-	-	-	--	--	--	--
novel.579	-	chr18	30832426	30834931	+	1508	-	-	-	Q9FKF2	127	7.8e-06	ABC transporter A family member 11 OS=Arabidopsis thaliana OX=3702 GN=ABCA11 PE=3 SV=1
novel.58	-	chr00	9194904	9196863	-	1837	-	-	-	--	--	--	--
novel.580	-	chr18	30869950	30872611	+	626	-	-	-	--	--	--	--
novel.581	-	chr18	31505323	31508651	+	1407	-	-	-	--	--	--	--
novel.582	-	chr18	34310606	34312219	+	556	-	-	-	--	--	--	--
novel.583	-	chr18	34471947	34480414	+	2962	-	PF14244:gag-polypeptide of LTR copia-type	-	--	--	--	--
novel.584	-	chr18	1222501	1222975	-	234	-	-	-	--	--	--	--
novel.585	-	chr18	1412187	1413602	-	1053	-	-	-	--	--	--	--
novel.586	-	chr18	2011148	2012145	-	813	-	-	-	--	--	--	--
novel.587	-	chr18	6263894	6266224	-	2331	-	PF00078:Reverse transcriptase (RNA-dependent DNA polymerase)	RVT_1	P31843	197	9.2e-14	RNA-directed DNA polymerase homolog OS=Oenothera berteroana OX=3950 PE=4 SV=1
novel.588	-	chr18	6266279	6267377	-	875	-	-	-	--	--	--	--
novel.589	-	chr18	8483914	8490991	-	633	-	PF13966:zinc-binding in reverse transcriptase	-	--	--	--	--
novel.59	-	chr00	9245078	9248424	-	709	-	-	-	--	--	--	--
novel.590	-	chr18	9857510	9865379	-	1125	-	-	-	--	--	--	--
novel.591	-	chr18	14487797	14488700	-	581	-	PF07727:Reverse transcriptase (RNA-dependent DNA polymerase)	RVT_2	Q94HW2	221	3.8e-17	Retrovirus-related Pol polyprotein from transposon RE1 OS=Arabidopsis thaliana OX=3702 GN=RE1 PE=2 SV=1
novel.592	-	chr18	15504864	15505400	-	537	-	-	-	--	--	--	--
novel.593	-	chr18	19350039	19352994	-	1462	-	-	-	--	--	--	--
novel.594	-	chr18	19549372	19550503	-	314	-	-	-	--	--	--	--
novel.595	-	chr18	22385463	22401242	-	360	-	-	-	--	--	--	--
novel.596	-	chr18	27212427	27213282	-	291	-	-	-	--	--	--	--
novel.597	-	chr18	28919266	28925458	-	222	-	-	-	--	--	--	--
novel.598	-	chr18	29124813	29125139	-	327	-	-	-	--	--	--	--
novel.599	-	chr18	31447141	31448286	-	285	-	-	-	--	--	--	--
novel.6	-	chr00	5382831	5384029	+	1046	-	-	-	--	--	--	--
novel.60	-	chr00	9454994	9457450	-	866	-	-	-	--	--	--	--
novel.600	-	chr18	31448377	31448762	-	287	-	-	-	--	--	--	--
novel.601	-	chr18	33036560	33037254	-	508	-	-	-	--	--	--	--
novel.602	-	chr18	34027082	34029850	-	527	-	-	-	--	--	--	--
novel.603	-	chr18	34478165	34486382	-	322	-	-	-	--	--	--	--
novel.604	-	chr19	402698	421016	+	1813	-	-	-	--	--	--	--
novel.605	-	chr19	417392	418355	+	665	-	-	-	--	--	--	--
novel.606	-	chr19	2645654	2645979	+	241	-	-	-	--	--	--	--
novel.607	-	chr19	4492362	4493752	+	720	-	-	-	--	--	--	--
novel.608	-	chr19	4631825	4632141	+	317	-	-	-	--	--	--	--
novel.609	-	chr19	4670523	4674132	+	3318	-	PF08276:PAN-like domain|PF01453:D-mannose binding lectin	B_lectin	O81832	204	2e-14	G-type lectin S-receptor-like serine/threonine-protein kinase At4g27290 OS=Arabidopsis thaliana OX=3702 GN=At4g27290 PE=3 SV=4
novel.61	-	chr00	9654644	9655641	-	998	-	-	-	--	--	--	--
novel.610	-	chr19	6145185	6145783	+	599	-	-	-	--	--	--	--
novel.611	-	chr19	10018538	10018747	+	210	-	-	-	--	--	--	--
novel.612	-	chr19	11720677	11721743	+	963	-	-	-	--	--	--	--
novel.613	-	chr19	12254424	12255060	+	347	-	PF08276:PAN-like domain	-	O81832	148	6.6e-09	G-type lectin S-receptor-like serine/threonine-protein kinase At4g27290 OS=Arabidopsis thaliana OX=3702 GN=At4g27290 PE=3 SV=4
novel.614	-	chr19	14602777	14604364	+	1588	-	-	-	--	--	--	--
novel.615	-	chr19	18020521	18021889	+	1369	-	-	-	--	--	--	--
novel.616	-	chr19	18906219	18907684	+	1214	-	-	-	F4I3Z5	162	5.5e-10	Tetratricopeptide repeat protein SKI3 OS=Arabidopsis thaliana OX=3702 GN=SKI3 PE=1 SV=1
novel.617	-	chr19	20338032	20338613	+	490	-	-	-	--	--	--	--
novel.618	-	chr19	20406421	20420083	+	1663	-	-	-	--	--	--	--
novel.619	-	chr19	20836418	20836726	+	309	-	-	-	Q9LRR5	167	3.7e-11	Putative disease resistance protein At3g14460 OS=Arabidopsis thaliana OX=3702 GN=At3g14460 PE=3 SV=1
novel.62	-	chr00	9871774	9873502	-	1708	-	-	-	--	--	--	--
novel.620	-	chr19	20990593	20991482	+	890	-	-	-	Q9FI14	190	2.3e-13	Disease resistance protein TAO1 OS=Arabidopsis thaliana OX=3702 GN=TAO1 PE=3 SV=1
novel.621	-	chr19	22053309	22054883	+	726	-	-	-	--	--	--	--
novel.622	-	chr19	23216698	23217248	+	439	-	-	-	--	--	--	--
novel.623	-	chr19	24123122	24123332	+	211	-	-	-	--	--	--	--
novel.624	-	chr19	24123442	24124660	+	350	-	-	-	--	--	--	--
novel.625	-	chr19	235452	236911	-	465	-	-	-	--	--	--	--
novel.626	-	chr19	3143237	3144368	-	997	-	-	-	--	--	--	--
novel.627	-	chr19	4670523	4674132	-	3530	-	PF08276:PAN-like domain|PF01453:D-mannose binding lectin	B_lectin	O81832	204	2.2e-14	G-type lectin S-receptor-like serine/threonine-protein kinase At4g27290 OS=Arabidopsis thaliana OX=3702 GN=At4g27290 PE=3 SV=4
novel.628	-	chr19	5006040	5006409	-	370	-	-	-	--	--	--	--
novel.629	-	chr19	8328805	8329800	-	720	-	-	-	--	--	--	--
novel.63	-	chr00	13317917	13318695	-	296	-	-	-	--	--	--	--
novel.630	-	chr19	13866725	13870624	-	3638	-	-	-	--	--	--	--
novel.631	-	chr19	14600117	14600700	-	466	-	-	-	Q8LGU1	135	2.8e-07	ABC transporter C family member 8 OS=Arabidopsis thaliana OX=3702 GN=ABCC8 PE=2 SV=3
novel.632	-	chr19	17216936	17219343	-	331	-	-	-	--	--	--	--
novel.633	-	chr19	19659496	19661001	-	1506	-	-	-	--	--	--	--
novel.634	-	chr19	21175565	21176608	-	787	-	-	-	--	--	--	--
novel.64	-	chr00	13987277	13988965	-	474	-	-	-	--	--	--	--
novel.65	-	chr00	14848283	14853219	-	298	-	-	-	--	--	--	--
novel.66	-	chr00	17603285	17604897	-	1613	-	-	-	--	--	--	--
novel.67	-	chr00	19219946	19220755	-	453	-	-	-	--	--	--	--
novel.68	-	chr00	19274193	19279336	-	451	-	-	-	--	--	--	--
novel.69	-	chr00	20802661	20805155	-	1654	-	-	-	--	--	--	--
novel.7	-	chr00	5530588	5530808	+	221	-	-	-	Q9LU10	179	1.1e-12	Protease Do-like 8, chloroplastic OS=Arabidopsis thaliana OX=3702 GN=DEGP8 PE=1 SV=1
novel.70	-	chr00	21249199	21250493	-	1118	-	-	-	--	--	--	--
novel.71	-	chr00	22861788	22867658	-	479	-	-	-	--	--	--	--
novel.72	-	chr00	22866763	22869636	-	1683	-	-	-	--	--	--	--
novel.73	-	chr00	24201501	24203067	-	1383	-	-	-	--	--	--	--
novel.74	-	chr00	24303667	24307754	-	4088	-	PF07727:Reverse transcriptase (RNA-dependent DNA polymerase)	RVT_2	P10978	779	5.3e-81	Retrovirus-related Pol polyprotein from transposon TNT 1-94 OS=Nicotiana tabacum OX=4097 PE=2 SV=1
novel.75	-	chr00	24697696	24698305	-	526	-	PF03732:Retrotransposon gag protein	Retrotrans_gag	--	--	--	--
novel.76	-	chr00	25749903	25751182	-	644	-	-	-	--	--	--	--
novel.77	-	chr00	26105502	26107967	-	2339	-	-	-	--	--	--	--
novel.78	-	chr00	26159409	26160345	-	381	-	-	-	P46277	136	1.8e-07	G2/mitotic-specific cyclin-1 OS=Medicago sativa subsp. varia OX=36902 PE=2 SV=1
novel.79	-	chr00	26204761	26206441	-	1605	-	-	-	Q06364	188	7e-13	Probable 26S proteasome non-ATPase regulatory subunit 3 OS=Daucus carota OX=4039 GN=21D7 PE=1 SV=2
novel.8	-	chr00	6724275	6740621	+	538	-	-	-	--	--	--	--
novel.80	-	chr00	26406186	26408516	-	1840	-	-	-	--	--	--	--
novel.81	-	chr00	27240966	27242362	-	418	-	-	-	--	--	--	--
novel.82	-	chr00	27248805	27249814	-	729	-	-	-	--	--	--	--
novel.83	-	chr01	125560	127147	+	941	-	-	-	--	--	--	--
novel.84	-	chr01	2362163	2362707	+	377	-	-	-	--	--	--	--
novel.85	-	chr01	2366917	2367797	+	881	-	-	-	--	--	--	--
novel.86	-	chr01	3865536	3867117	+	1545	-	-	-	--	--	--	--
novel.87	-	chr01	4367674	4368066	+	362	-	-	-	--	--	--	--
novel.88	-	chr01	5625770	5626178	+	409	-	-	-	--	--	--	--
novel.89	-	chr01	7578047	7579516	+	1091	-	-	-	--	--	--	--
novel.9	-	chr00	7422835	7423200	+	366	-	-	-	--	--	--	--
novel.90	-	chr01	13153579	13154986	+	411	-	-	-	--	--	--	--
novel.91	-	chr01	13492453	13493103	+	350	-	-	-	--	--	--	--
novel.92	-	chr01	16850056	16850481	+	426	-	-	-	--	--	--	--
novel.93	-	chr01	17279657	17280075	+	419	-	-	-	--	--	--	--
novel.94	-	chr01	17339951	17340155	+	205	-	-	-	--	--	--	--
novel.95	-	chr01	17502130	17509161	+	933	-	-	-	--	--	--	--
novel.96	-	chr01	21643611	21647384	+	353	-	-	-	--	--	--	--
novel.97	-	chr01	22097840	22102140	+	3080	-	-	-	--	--	--	--
novel.98	-	chr01	22693834	22695408	+	1063	-	-	-	--	--	--	--
novel.99	-	chr01	23362393	23363643	+	539	-	-	-	--	--	--	--
