# Supplementary material for: Discovery of cold-resistance genes in Vitis amurensis using bud-based quantitative trait locus mapping and RNA-seq
Source: BMC Genomics. 2022 Aug 3;23:551. doi: 10.1186/s12864-022-08788-y (PMC9347155; doi:10.1186/s12864-022-08788-y)
Supplement: Supplementary file 3 — Additional file 3. FPKM value of each unigene. [file 12864_2022_8788_MOESM3_ESM.xls]

## Sheet: all_compare
FPKM value of each unigene
gene_id	RG0d_1_fpkm	RG0d_2_fpkm	RG0d_3_fpkm	RG60d_1__fpkm	RG60d_2__fpkm	RG60d_3__fpkm	SY0d_1_fpkm	SY0d_2_fpkm	SY0d_3_fpkm	SY60d_1_fpkm	SY60d_2_fpkm	SY0d_3_fpkm
Vitvi04g01368	3373.05	23957.6	14296.5	74829.5	58892.4	46794.6	18235.7	93232.6	78740.8	125851	91814.1	103075
Vitvi05g01933	3133.99	25177.2	14416.9	13262.8	7796.65	14062.7	27300.8	9423.13	13240.9	12081	19689.6	11514
Vitvi05g01756	3111.88	5745.16	3191.09	39190.1	28807.3	29412.1	6131.65	9336.97	11884.7	9512.94	14193.9	10310.2
Vitvi12g02353	3566.19	17548.8	11624.1	34579.8	27485.7	31813.9	4542.27	1202.38	2814.96	1619.93	2796.03	2191.99
Vitvi03g01371	6365.84	18842.3	15209	12284.1	14821.7	8833.67	26706	17453.3	19593	24126.5	26104.9	16269.2
Vitvi19g00581	17768.4	18348.9	22434.6	11333.7	6777.52	19746.8	7014.23	4210.47	3994.99	4256.32	4668.36	7567.23
Vitvi06g01697	5995.04	6654.72	5393.88	15183	11778.2	13195	4732.21	6739.4	8149.4	9230.48	9035.75	7842.47
Vitvi02g00605	16.0354	26.3616	7.75485	4411.58	4736.1	1688.5	17.5664	4131.87	1796.22	4507.37	2548.4	4227.01
novel.356	1186.16	4596.66	3154.8	5813.34	4645.28	6747.31	5139.53	2705.87	3908.4	3913.19	4783.74	3442.89
Vitvi06g01696	4033.17	1534.81	2556.81	12060.2	15146.4	9858.57	2650.92	5334.15	4918.34	10450.1	5867.07	7195.56
Vitvi11g00724	16.4283	256.303	149.693	1325.89	812.448	399.9	197.353	2246.7	2739.72	2613.63	3262.94	2768.19
Vitvi13g00300	695.58	146.266	186.189	1467.7	2634.13	1659.42	141.247	1210.88	2277.8	1394.65	1952.99	1381.55
Vitvi05g00883	41.6149	131.453	78.5254	1653.82	2052.21	586.597	46.381	2221.13	1881.45	2450.89	1975.7	2310.53
Vitvi18g00130	1983.88	708.991	807.88	4646.69	4419.6	3238.97	102.229	2455.42	4044.66	3614.94	4018.98	2880.33
Vitvi02g00161	771.621	1065.31	668.555	1694.2	2046.22	1170.37	672.15	1160.25	2653.51	1211.28	2740.51	1194.95
Vitvi19g00433	1146.81	1370.93	1399.22	1078.13	1283.07	1319.92	1659.02	1879.32	2836.92	2329.51	2328.23	2050.95
Vitvi14g01994	468.736	311.766	315.187	804.183	803.113	639.31	223.938	3571.89	1833.13	4589.12	2364.21	3629.92
Vitvi19g00255	149.059	75.5558	75.5306	1035.52	1320.76	433.48	785.395	3459.13	2092.61	3898.37	2562.62	3697.28
Vitvi03g00327	1314.27	993.48	1186.91	3109.49	3219.39	2871.71	1431.01	2582.04	1932.09	4298.58	2397.14	2951.5
Vitvi17g01598	903.253	868.936	837.197	1678.12	1532	1279.41	858.454	1037.52	982.475	1229.97	1232.08	1204.29
Vitvi10g00485	1375.54	2766.06	2869.41	2804.99	1852.12	3523.37	3072.33	1454.36	1435.71	2258.66	1705.42	1721.69
Vitvi08g01890	269.915	428.75	326.737	767.552	866.555	562.284	626.397	997.944	1575.13	990.408	1769.36	1026.89
Vitvi06g01313	303.834	386.09	358.084	717.28	949.927	526.971	571.717	1451.32	1145.27	1604.64	1404.8	1586.82
Vitvi05g01871	1566.07	1489.42	1259.7	1169.17	1286.35	1404.18	1108.33	826.135	1120.82	1088.47	906.986	912.551
Vitvi04g02107	434.175	645.515	674.408	470.728	566.538	189.345	611.366	634.345	1377.75	514.753	1927.01	505.231
Vitvi13g01126	213.253	326.044	261.432	619.162	697.619	536.661	438.484	748.981	906.974	797.012	989.333	801.338
Vitvi13g00015	683.508	762.171	535.616	1305.29	1985.72	755.708	333.415	560.954	465.625	591.76	441.364	587.258
Vitvi09g00985	888.159	851.152	583.705	859.592	1434.84	733.814	580.779	645.695	1503.76	761.128	1818.99	703.814
Vitvi08g01196	6295.94	1217.06	2983.79	2677.52	1920.79	3202.45	817.053	697.724	1075.61	894.079	1023.89	863.389
Vitvi07g00353	339.721	236.813	278.798	411.97	398.879	477.434	546.016	828.523	658.46	831.477	747.032	887.776
Vitvi02g00310	813.043	1192.82	1134.77	1472.05	1494.52	1299.76	2028.66	1849.17	1946.81	2279.29	2241.47	1998.41
Vitvi18g02797	106.891	92.8212	39.5742	13913.8	14174.9	4872.69	164.203	3309.39	3057.63	3453.51	5179.54	3194.54
Vitvi14g01741	69.3353	108.514	92.3133	323.829	477.051	219.381	155.193	997.924	555.077	978.091	674.394	914.592
Vitvi17g00916	160.872	376.723	336.36	431.888	475.346	380.442	440.294	702.283	715.553	648.387	679.249	735.773
Vitvi01g02056	324.255	385.213	361.837	1611.86	1841.23	1095.92	588.095	2456	1626.15	3242.98	2006.21	2444.31
Vitvi13g01052	610.133	1215.48	988.44	409.452	444.679	540.074	833.752	619.059	718.479	807.481	783.869	678.61
Vitvi14g00101	208.127	387.891	356.658	869.432	741.55	790.091	781.61	491.607	670.216	466.1	599.904	582.816
Vitvi19g00434	846.389	740.39	753.658	558.869	841.243	803.513	826.07	682.681	1734.43	845.521	1004.59	674.714
Vitvi18g01124	1733.59	1597.18	1668.52	1543.39	894.701	1667.38	1424.14	617.195	1696.1	903.005	1780.22	739.621
Vitvi03g01872	912.141	955.487	1207.52	2716.77	2259.46	2248.15	153.138	204.136	220.314	275.918	397.972	233.362
Vitvi13g00451	179.566	797.071	539.673	882.19	698.305	634.319	785.343	2026.67	2979.19	2839.66	3870.8	2552.67
Vitvi08g00018	183.345	163.98	150.878	906.123	956.025	455.271	166.025	860.95	597.437	901.348	796.924	950.637
Vitvi17g00038	130.326	153.833	151.847	402.534	514.649	268.715	237.578	604.738	530.158	573.004	496.749	582.02
Vitvi11g00677	72.3148	208.595	214.221	1139.48	722.08	414.527	629.241	1346.29	500.555	1434.87	571.144	1493.62
Vitvi11g00613	175.612	338.424	271.427	1272.95	1519.89	999.555	216.906	1649.44	1207.6	1965.04	1275.34	1510.65
Vitvi06g00321	1020.82	815.339	860.59	547.962	576.04	741.671	704.178	710.491	711.463	893.27	665.83	794.846
Vitvi19g00549	278.595	534.482	479.89	488.648	655.232	473.98	313.768	503.096	632.323	490.456	601.926	539.015
Vitvi05g00357	161.409	146.865	140.084	1009.42	1319.76	462.65	148.214	729.997	815.36	720.101	936.973	716.933
Vitvi10g00064	289.14	474.787	408.793	519.984	491.249	471.529	551.993	498.115	562.535	534.12	546.311	542.236
Vitvi08g01377	532.43	430.241	623.477	1558.68	3188.95	1440.76	119.879	787.721	933.773	965.992	865.322	812.219
Vitvi07g00341	3232.7	925.378	1253.94	1766.48	3882.05	2034.96	1374.24	1305.59	2857.12	1993.34	2829.19	1174.82
Vitvi05g01833	8.43852	196.052	85.5663	615.033	461.604	464.062	264.26	1087.98	1759.36	1537.31	2343.45	1280.07
Vitvi08g01506	955.884	808.796	780.298	758.404	573.225	874.675	602.673	401.462	506.465	471.682	644.058	467.743
Vitvi06g01601	11.0602	41.9703	20.9899	4636.08	5811.14	3626.32	2.91967	124.256	101.327	159.325	126.664	131.697
Vitvi09g00031	513.473	471.496	452.78	1595.25	1327.61	1047.47	505.232	929.393	1108.5	1015.82	1208.43	971.111
Vitvi06g00561	180.892	3255.51	1784.09	1971.59	850.105	1276.01	443.274	945.481	981.351	1108.41	1724.14	1147.39
Vitvi08g00633	120.511	296.876	273.449	483.691	417.88	284.38	534.17	278.72	423.435	272.227	407.047	287.28
Vitvi11g01176	26.2768	40.2049	32.4298	307.178	298.613	144.218	64.4064	581.38	471.48	476.379	551.812	601.06
Vitvi13g00058	688.669	531.254	334.528	433.706	654.434	328.732	152.307	201.374	217.221	192.525	121.63	197.862
Vitvi04g00341	348.178	961.59	929.578	868.456	392.622	1023.15	1448.66	269.896	855.301	238.289	566.169	392.011
Vitvi05g00242	1141.77	402.575	418.193	742.697	818.477	711.881	426.165	383.517	444.35	447.059	415.863	385.522
Vitvi03g01899	2653.36	2590.61	2521.29	9471.7	8573.64	28563.3	12142.1	12175	6881.78	25984.2	6831.82	13333.1
Vitvi05g00284	1595.19	1930.46	1756.68	539.1	492.094	797.274	1406.27	570.714	716.557	947.362	756.197	620.825
Vitvi16g01036	11.4437	96.1159	52.2106	468.656	461.369	221.537	13.1616	458.929	1748.26	415.487	2282.21	436.493
Vitvi03g01169	307.951	1032.94	993.578	514.398	283.774	758.441	1195.67	167.083	177.759	206.5	212.549	211.808
Vitvi18g00177	113.291	913.425	754.353	277.002	197.926	278.117	748.561	287.08	967.548	337.592	1143.42	351.476
Vitvi08g00853	787.921	1338.14	1494.97	946.253	575.352	1645.33	1960	1215.97	2043.54	1305.65	1624.85	1591
Vitvi13g02024	180.6	808.845	541.684	896.909	722.361	646.656	523.906	1653.75	2051.89	1887.7	2784.97	1560.19
Vitvi02g00333	157.416	137.737	166.18	951.891	785.978	775.379	123.339	1631.98	1172.65	1963.54	1339.26	1740.82
Vitvi11g00229	96.7197	646.983	539.066	525.285	270.168	466.609	564.713	234.961	502.053	275.302	580.156	291.145
Vitvi06g00319	400.398	346.895	358.073	454.335	479.883	470.721	363.853	493.121	452.728	556.36	418.747	534.22
Vitvi03g00148	195.682	322.064	339.801	2607.05	2720.85	1189.02	83.6506	1594.91	1109.2	2799.04	1223.84	1806.45
Vitvi03g00054	192.522	126.736	107.965	341.669	1349.79	261.769	42.0689	408.978	498.479	381.224	544.79	411.493
Vitvi04g01613	609.743	468.167	534.073	360.925	413.646	443.612	564.034	424.585	421.102	498.554	473.099	457.631
Vitvi01g00360	187.084	294.893	271.458	597.411	595.18	431.159	418.102	602.324	589.122	654.421	788.441	651.271
Vitvi08g01520	328.935	322.73	299.66	758.046	623.644	695.044	329.136	360.202	340.347	414.456	371.18	425.073
Vitvi06g00666	166.586	286.945	313.568	469.668	388.662	724.965	718.927	437.736	511.758	358.146	447.35	464.476
Vitvi05g00503	276.774	398.146	435.499	214.951	274.96	300.723	681.757	342.538	466.463	412.55	435.967	379.818
Vitvi06g00579	288.541	153.86	151.074	657.858	607.982	473.404	700.074	1276.03	987.957	1742.16	1259.07	1394.35
Vitvi19g00436	803.134	1285.66	1018.34	988.685	842.065	1231.29	1011.99	1019.94	1003.21	1407.12	1184.59	954.654
Vitvi07g00217	224.569	398.599	292.351	363.493	354.391	335.873	540.849	277.959	660.41	299.218	635.706	281.046
Vitvi08g01002	135.056	112.372	115.048	423.254	391.99	369.49	154.74	360.527	434.485	385.523	421.182	419.007
Vitvi19g00270	183.155	283.898	224.595	1000.3	1403.09	1199.19	422.625	728.289	786.291	694.415	766.423	671.636
Vitvi19g02080	251.546	252.224	256.732	154.971	154.648	160.117	364.941	422.266	347.447	525.593	341.604	485.261
Vitvi08g00854	647.598	1277.75	1216.59	1777.01	1025.72	1859	2024.08	511.113	795.216	653.602	907.185	620.202
Vitvi18g00436	186.252	150.164	141.005	522.785	583.86	692.964	137.26	439.369	872.349	461.296	903.897	510.015
Vitvi19g01552	194.45	189.369	195.598	206.251	207.73	214.19	265.183	239.823	265.661	252.74	269.483	252.7
Vitvi09g00277	107.368	153.43	134.619	189.474	167.551	109.575	168.325	302.98	316.495	252.328	420.63	283.668
Vitvi11g00485	807.7	432.35	408.077	818.125	1538.56	1193.29	109.683	163.773	584.242	200.601	562.175	195.029
Vitvi02g00117	1160.25	532.067	1017.65	654.776	872.786	1419.8	211.819	110.254	445.114	157.001	197.525	123.392
Vitvi18g01226	240.543	519.782	442.248	265.657	236.489	305.912	621.912	440.684	550.713	530.328	829.772	469.831
Vitvi10g01753	708.245	1059.12	1017.33	1247.34	1044.02	1341.4	1616.16	1491.5	2080.05	2280.11	2192.22	2073.43
Vitvi19g00441	132.545	570.435	346.67	751.797	745.12	501.239	274.056	877.742	733.845	1029.96	1088	941.846
Vitvi04g00388	102.483	240.816	201.121	131.105	96.3691	76.5034	241.786	123.954	191.815	103.029	267.637	124.495
Vitvi18g00368	35.8014	43.232	39.6885	106.313	129.325	110.679	35.9795	101.231	146.115	73.3173	169.9	98.7044
Vitvi08g00916	368.898	504.433	412.383	777.092	767.448	478.976	209.122	436.368	830.867	541	813.107	415.441
Vitvi05g00563	64.6079	145.417	79.6789	982.8	789.097	1115.87	178.477	1003.34	1675.96	1341.94	2272.99	1271.06
Vitvi12g00274	2130.36	1491.89	1102.38	1030.29	1060.2	686.883	892.114	435.08	1011.75	513.917	759.856	394.838
Vitvi13g01828	49.2255	74.1389	76.7835	119.021	83.6864	83.636	131.563	135.29	145.62	111.122	189.088	133.296
Vitvi03g00139	30.6317	30.2825	33.3549	92.7298	122.764	53.0564	47.4593	198.52	175.327	158.022	174.21	187.987
Vitvi02g01409	236.978	501.492	294.454	1118.43	991.284	764.446	1467.74	280.798	642.196	330.006	528.013	267.267
Vitvi07g01676	219.543	517.456	436.361	497.487	448.692	555.73	513.256	573.951	446.422	685.541	516.345	581.299
Vitvi11g00272	147.774	371.958	328.593	389.23	369.57	423.214	405.698	338.524	404.917	353.944	455.851	424.307
Vitvi11g01236	155.5	151.618	135.765	176.918	265.871	179.393	150.139	325.392	303.176	256.212	337.682	328.58
Vitvi17g00036	42.1293	123.026	103.679	212.692	194.342	131.396	123.702	296.773	291.017	258.749	313.593	307.507
Vitvi01g00713	493.489	625.235	532.531	460.99	517.7	719.196	475.455	634.59	568.116	897.476	712.845	696.527
Vitvi11g00339	27.0147	163.3	101.393	732.696	539.324	593.635	175.438	644.436	407.91	778.235	588.121	672.047
Vitvi17g00695	43.804	145.788	113.445	88.6761	94.657	59.5684	103.429	172.981	780.409	183.987	889.301	175.965
Vitvi05g01108	745.649	545.614	498.317	767.656	442.832	584.551	738.496	103.254	223.459	110.119	219.039	113.07
Vitvi08g00954	281.142	485.136	418.997	240	341.179	225.061	485.864	410.486	404.353	498.935	447.762	413.848
Vitvi04g00047	74.879	316.853	326.296	236.23	171.898	290.661	349.649	378.672	850.678	456.721	873.271	372.782
Vitvi04g01432	253.099	905.449	859.464	355.404	308.619	325.669	1257.11	1035.13	918.303	1399.38	1300.14	996.077
Vitvi18g02754	203.899	372.462	326.366	1362.79	953.006	879.587	428.484	1073.96	775.007	1412.5	1000.74	1099.81
Vitvi07g03049	188.988	222.934	202.709	391.328	668.746	579.72	136.301	423.863	536.03	441.141	625.013	445.344
Vitvi06g00440	413.365	1239.17	914.669	1342.03	894.203	970.29	788.233	404.949	513.906	508.031	733.352	466.285
Vitvi11g00542	33.0708	78.6893	60.9393	245.863	245.327	114.401	77.1675	245.269	205.786	232.103	281.418	260.254
Vitvi18g00546	21.0155	25.0021	26.922	58.3582	68.4566	40.8216	43.13	91.7298	79.1431	67.3799	81.7874	87.946
Vitvi11g00828	1053.99	407.1	318.566	435.743	398.956	369.834	293.207	307.118	461.342	405.719	441.203	324.327
Vitvi06g01693	428.984	353.449	316.591	115.453	126.866	137.656	384.577	258.554	331.991	316.309	322.066	297.783
Vitvi08g00138	292.942	542.188	368.427	830.039	561.353	912.647	1075.24	1064.11	1825.61	1490.8	1900.83	1380.39
Vitvi10g00100	1106.54	1472.25	2485.04	32.0378	22.2519	98.564	387.829	5.96071	9.52274	5.6983	7.06917	7.32345
Vitvi16g00956	82.2244	139.13	130.589	183.662	148.106	141.953	142.688	258.094	327.928	219.47	370.839	237.135
Vitvi17g00287	82.6444	94.7844	90.4115	241.343	252.142	183.844	155.002	423.045	451.021	439.226	495.149	456.543
Vitvi04g01366	272.68	223.591	215.254	712.908	793.598	641.289	191.797	547.622	436.719	604.453	530.263	581.388
Vitvi15g01034	3.26713	20.2788	11.628	36.9219	79.1472	11.8132	118.917	239.915	451.574	225.851	535.664	248.5
Vitvi01g00681	30.2212	87.7765	54.752	185.12	188.143	119.212	60.4029	178.211	138.424	155.602	193.349	186.222
Vitvi15g01421	53.687	59.4605	57.3463	139.299	177.933	99.483	97.7059	216.704	168.573	228.859	168.831	235.201
Vitvi08g00017	109.74	133.252	135.948	439.936	486.817	312.384	109.877	496.152	329.488	499.046	418.106	535.501
Vitvi03g00206	233.02	688.724	443.589	730.43	469.914	721.361	1893.3	206.562	542.492	270.759	639.97	256.479
Vitvi03g00531	106.827	111.324	106.913	143.014	195.369	150.762	176.149	375.284	350.031	386.061	345.181	376.844
Vitvi05g01943	1186.17	2297.51	2217.55	1767.5	447.171	2100.5	1.72124	0.643726	1.26864	0.357076	1.9028	1.47216
Vitvi01g00499	23.7505	87.8825	67.7237	185.28	223.95	81.1566	103.544	421.998	599.698	463.436	711.654	418.348
Vitvi06g00533	80.4215	414.097	346.425	221.942	180.354	210.755	477.754	188.118	1214.39	189.26	1359.28	180.476
Vitvi06g00741	259.18	177.654	144.962	311.053	487.263	407.813	168.006	251.913	371.868	240.793	364.012	235.028
Vitvi09g00479	101.074	63.2433	65.8502	225.783	349.389	229.504	43.3883	59.8462	91.2993	51.7336	86.3471	62.6454
Vitvi01g02058	451.91	929.433	664.997	76.6851	187.525	147.02	157.607	19.206	86.2918	22.1322	49.1936	25.0671
Vitvi11g01268	638.741	559.771	741.973	522.349	179.013	352.696	2000.87	57.1985	103.487	54.2063	145.659	61.2711
Vitvi03g00304	6.82256	57.7918	35.8423	287.288	202.358	117.331	91.2909	398.874	297.521	385.645	371.123	411.369
Vitvi15g01640	208.615	175.555	178.911	339.749	340.577	297.984	233.455	433.667	439.232	514.844	509.373	431.076
Vitvi18g01064	467.42	516.865	490.536	715.744	763.902	715.63	437.082	702.466	791.61	906.006	886.423	672.933
Vitvi04g02203	207.895	252.915	291.181	643.17	526.872	512.026	214.987	710.511	660.462	880.209	887.162	716.846
Vitvi19g01879	241.367	268.836	266.048	529.278	568.917	482.698	310.935	289.406	364.507	298.887	287.802	308.856
Vitvi06g01599	24.9045	32.4834	18.3545	2338.19	2734.52	1910.46	16.9535	118.621	276.014	143.728	346.934	149.512
Vitvi07g00325	124.573	180.268	173.682	238.368	235.45	311.432	243.384	413.001	413.826	513.733	465.021	456.038
Vitvi12g02505	57.7519	97.3671	78.1728	219.869	215.293	135.341	102.552	446.987	391.344	427.756	501.913	524.313
Vitvi04g02274	333.492	376.842	417.846	191.421	145.375	246.233	1121.39	81.2606	154.775	77.679	125.152	105.154
Vitvi19g00131	113.673	112.377	109.535	338.822	419.81	304.804	183.93	450.083	407.593	502.676	402.225	532.376
Vitvi15g00600	137.153	133.404	128.001	396.742	472.891	367.249	148.592	431.427	348.995	543.998	455.569	471.517
Vitvi06g01315	576.992	354.416	283.921	360.787	298.778	294.72	323.077	489.505	403.046	573.59	487.946	462.075
Vitvi17g00987	67.6532	123.966	104.718	287.24	233.78	177.51	130.452	246.794	241.972	226.849	267.358	245.689
Vitvi01g00509	57.4793	146.066	119.706	147.252	163.378	109.656	212.586	314.849	265.927	272.454	285.499	287.613
Vitvi05g01324	19.4903	55.7288	43.2812	138.427	159.094	74.5977	64.4944	264.95	222.024	233.386	269.674	277.131
Vitvi18g02486	330.05	339.07	340.06	564.918	549.475	528.451	272.47	778.276	585.312	1015.05	713.929	778.647
Vitvi17g00320	647.646	387.136	442.095	1145.61	914.917	868.793	182.819	333.786	415.379	392.626	580.562	384.059
Vitvi06g00029	152.763	275.644	246.056	134.174	149.283	142.692	364.953	266.843	280.44	239.199	293.287	247.356
Vitvi07g01929	423.123	174.597	174.229	853.327	1972.33	845.77	100.131	512.224	153.618	468.15	163.381	528.538
Vitvi01g01666	38.4111	76.5662	65.6679	125.396	131.618	84.2164	94.7053	178.629	158.36	146.774	168.603	163.879
Vitvi05g00857	191.872	653.999	503.147	737.253	388.088	412.241	522.882	597.438	1129.13	794.192	1606.77	647.903
Vitvi17g00218	1275.31	578.365	508.313	299.84	247.065	232.528	497.345	190.774	1169.5	278.3	996.522	239.47
Vitvi05g00802	29.3584	19.1366	13.341	549.578	432.292	203.551	55.1665	359.438	278.144	330.471	342.16	369.65
Vitvi04g01412	100.47	47.085	46.5491	911.317	942.075	611.636	11.3778	106.809	140.495	121.239	166.188	113.495
Vitvi08g01285	388.945	278.818	364.03	727.298	619.314	750.257	122.057	681.247	816.683	951.251	811.093	766.812
Vitvi07g01437	183.837	189.825	204.673	319.514	319.052	315.051	256.54	409.289	258.608	454.068	320.938	439.29
Vitvi02g00566	31.218	47.4743	43.6836	64.5351	76.2871	47.5575	58.2643	109.361	110.293	95.7645	102.09	105.404
Vitvi15g01632	403.752	267.687	284.898	665.52	883.694	708.208	335.854	733.617	993.362	1142.37	1022.83	782.907
Vitvi16g00869	144.253	142.714	124.313	137.603	177.222	152.167	163.265	307.63	278.751	307.186	296.47	321.864
Vitvi05g00642	121.578	422.778	394.251	335.567	236.615	251.851	611.503	553.143	364.559	728.023	520.221	521.083
Vitvi19g02039	1344.78	2104.87	2058.84	256.101	256.152	850.457	91.2691	72.1441	127.794	128.605	108.163	96.55
Vitvi18g02423	130.945	655.25	452.593	704.657	438.442	658.9	136.038	357.131	1008.75	525.296	1396.53	426.527
Vitvi13g00031	263.692	331.082	285.07	493.957	522.614	395.098	413.487	718.968	648.86	945.174	816.969	730.399
Vitvi05g01733	83.374	94.2388	53.2488	580.992	1253.74	691.496	113.602	506.162	163.73	489.552	236.756	513.416
Vitvi08g01896	395.306	314.944	327.579	406.64	389.834	467.71	433.982	506.656	454.737	723.085	474.38	584.296
Vitvi02g00250	132.676	134.072	197.398	262.865	286.473	203.443	330.558	358.151	319.501	403.984	352.197	405.766
Vitvi02g00704	267.764	246.069	193.468	377.527	456.54	398.813	266.392	331.303	767.512	354.47	748.817	321.156
Vitvi05g00434	443.486	709.529	622.87	304.61	150.415	531.281	1162.87	75.4125	362.045	111.447	206.365	90.3229
Vitvi06g00669	57.1141	74.2033	76.4411	89.527	80.2961	70.2198	102.286	96.3404	99.0618	79.8004	98.5019	96.7054
Vitvi07g00303	46.45	60.8746	58.5511	120.225	121.735	61.9467	75.03	239.779	169.027	195.947	203.547	213.793
Vitvi18g00691	553.978	1690.28	1344.82	312.738	283.841	706.752	467.363	454.188	451.915	568.386	906.357	503.499
Vitvi04g01182	176.98	159.351	139.324	372.025	440.236	327.449	223.908	489.951	377.094	527.676	453.373	474.439
Vitvi07g00320	70.8745	52.8621	48.0596	258.4	285.664	193.746	130.836	446.979	398.228	430.047	473.818	437.789
Vitvi08g01069	207.664	325.109	269.176	130.146	123.671	157.065	394.491	210.494	285.462	256.51	245.734	236.403
Vitvi14g00971	12.961	410.165	167.856	411.65	275.854	395.184	315.628	746.623	1857.37	1004.92	2252.98	814.143
Vitvi06g00692	51.6021	33.1248	36.0367	139.081	192.286	114.878	48.0697	258.91	195.852	238.17	192.972	261.376
Vitvi02g01230	318.96	367.583	525.997	730.706	313.182	387.829	395.976	30.4928	62.6174	33.1232	66.6816	32.8674
Vitvi02g00479	84.0852	136.808	118.938	347.049	345.213	280.949	210.42	528.662	519.369	624.643	575.437	555.687
Vitvi03g00104	710.504	1093.26	832.54	417.951	595.566	584.791	1531.44	1137.18	1340	1339.7	1509.09	1153.81
Vitvi08g01523	45.1879	139.232	115.103	190.855	164.246	144.274	114.093	212.086	297.494	179.754	415.281	230.989
Vitvi16g00831	365.395	454.283	398.58	189.138	135.131	160.857	341.218	211.504	186.547	253.463	265.936	245.023
Vitvi13g00352	269.184	467.07	578.893	137.306	109.119	230.632	585.656	276.047	337.616	345.797	391.728	299.923
Vitvi14g02634	1036.08	1882.41	1618.85	1511.87	1253.68	2087.65	2162.04	725.497	1371.98	1088.57	1587.24	938.082
Vitvi11g00140	487.942	464.898	343.321	168.815	595.47	165.631	189.418	25.3885	138.243	29.5763	54.4459	30.4452
Vitvi01g00932	56.1569	80.2394	52.8177	163.226	161.31	187.843	93.7446	301.593	267.593	245.547	320.456	279.37
Vitvi03g00080	51.716	233.096	178.524	393.608	374.494	464.053	242.955	255.843	491.093	263.807	633.362	260.236
Vitvi08g01883	70.7847	193.34	148.239	364.322	291.59	201.109	140.939	271.052	448.268	272.332	573.932	280.083
Vitvi18g00758	149.376	173.64	168.23	129.527	166.36	133.857	184.729	243.028	251.994	236.812	255.049	242.027
Vitvi19g01852	135.901	105.193	79.9492	715.726	814.754	662.296	142.002	895.661	549.272	1265.37	694.134	929.634
Vitvi14g00119	806.901	659.198	482.689	338.432	313.054	430.932	1147.58	345.654	619.549	517.268	752.648	338.048
Vitvi08g01539	233.715	100.352	115.57	322.039	308.245	244.78	136.952	254.024	223.738	273.834	288.413	272.451
Vitvi12g00198	203.687	266.251	289.314	108.526	100.906	183.655	363.393	153.396	195.224	171.103	183.347	181.669
Vitvi02g00607	14.3565	29.9091	29.7691	33.8429	37.5602	16.0991	24.8949	45.9649	41.6971	31.931	53.4412	42.5335
Vitvi11g01257	93.3482	72.6137	80.5528	234.088	289.372	262.683	36.8129	214.867	504.744	214.615	547.303	262.661
Vitvi03g00021	377.983	361.547	398.304	419.235	343.817	537.784	449.599	307.573	384.694	369.529	325.709	335.507
Vitvi13g00699	91.7745	113.537	104.944	185.365	239.366	158.356	132.569	269.269	279.982	280.552	293.367	284.299
Vitvi02g01670	602.75	248.21	288.538	911.577	1156.77	542.597	59.6912	368.556	363.115	512.114	396.7	404.262
Vitvi01g00473	326.69	250.231	222.28	469.853	597.236	599.217	347.23	349.717	278.505	365.865	330.335	366.296
Vitvi14g00060	498.102	506.363	529.723	374.691	381.308	443.146	587.431	364.077	415.923	474.382	486.048	401.344
Vitvi18g02398	940.549	1512.37	823.386	272.968	236.047	401.85	1308.96	106.723	823.881	142.643	1029.83	102.974
Vitvi06g00613	44.5545	40.2298	26.696	92.2629	225.294	107.104	65.0617	457.327	129.721	402.53	167.693	391.456
Vitvi15g00513	48.2991	33.2085	34.9788	78.4859	107.962	61.1993	46.2849	96.5611	104.623	77.8398	94.8582	89.6596
Vitvi18g00587	169.209	176.215	153.104	99.4759	122.283	193.306	296.52	37.0152	88.0247	38.6097	66.7152	37.7797
Vitvi14g00672	279.19	246.61	214.274	193.128	402.33	221.848	161.283	391.063	412.089	502.579	460.842	422.754
Vitvi07g00311	42.2846	56.2611	45.7041	74.0025	134.257	73.0193	81.0237	95.2385	133.903	82.7033	131.706	101.087
Vitvi10g00217	170.728	89.1766	100.027	119.324	124.823	106.745	108.573	235.47	395.527	270.008	379.383	271.119
Vitvi05g01094	547.104	267.349	336.177	249.933	118.569	454.451	206.594	65.7487	67.7391	87.0821	66.3512	80.4778
Vitvi11g00050	529.935	202.381	189.295	263.546	852.144	408.807	118.754	268.19	326.799	238.46	327.338	214.303
Vitvi02g00296	78.6291	108.341	109.715	150.425	134.315	141.093	156.309	178.64	177.522	172.481	181.91	197.863
Vitvi03g00847	152.979	158.753	138.199	110.554	130.924	97.8046	118.294	86.9604	376.426	86.326	382.327	83.3052
Vitvi09g00624	21.9947	31.8727	31.3573	60.8141	69.2534	47.9365	46.6702	97.2017	70.4273	75.1646	70.0397	93.2063
Vitvi18g01978	262.507	147.329	180.214	246.314	246.743	171.419	160.82	140.709	113.56	145.279	113.285	138.89
Vitvi14g00378	778.729	1282.72	1570.12	716.016	555.484	1410.47	452.053	147.49	253.143	309.424	238.435	251.087
Vitvi11g00658	221.466	512.976	383.304	743.188	630.434	602.471	324.188	904.528	959.464	1221.08	1277.45	1019.24
Vitvi02g00532	715.629	903.215	736.41	1008.63	449.92	543.468	230.798	143.746	192.881	90.9641	635.047	150.717
Vitvi05g01934	217.191	517.242	449.773	280.259	100.633	584.209	919.699	91.2318	129.478	83.5662	242.004	117.64
Vitvi08g01880	42.8339	34.625	31.3199	159.712	318.698	87.6919	35.1184	301.223	173.476	256.792	189.626	267.18
Vitvi06g00779	645.984	608.831	474.745	205.877	291.231	303.131	377.763	45.0623	203.539	65.7396	84.4896	50.2489
Vitvi13g01731	164.681	138.491	157.777	51.9745	48.6686	71.3678	212.014	51.1918	64.5705	49.0049	61.2659	53.3117
Vitvi15g00952	139.949	187.487	203.779	442.257	272.335	367.152	203.35	145.204	247.396	162.007	279.608	163.941
Vitvi08g02345	257.734	194.047	270.632	178.472	267.321	173.789	315.297	516.764	510.185	652.493	597.032	519.934
Vitvi04g00211	131.912	76.4203	112.813	142.192	197.521	289.882	81.4206	41.3885	144.789	51.7364	53.7839	44.7409
Vitvi06g01569	108.137	140.813	75.3429	303.987	301.719	211.843	91.5582	211.341	156.623	195.628	183.922	221.904
Vitvi02g00225	122.736	222.616	268.175	203.334	127.497	240.515	319.131	231.836	374.472	267.92	450.912	297.15
Vitvi09g00149	185.691	260.577	237.914	197.451	215.856	267.045	291.182	197.958	235.464	222.865	240.901	211.124
Vitvi11g00786	70.2036	90.6101	82.7988	216.203	273.978	206.151	106.466	276.217	223.618	283.42	256.636	270.739
Vitvi18g00096	8.28136	24.8351	14.0943	147.173	96.3584	61.4541	97.4754	272.33	396.992	238.198	554.308	262.81
Vitvi06g00653	156.537	144.773	107.966	197.863	447.88	181.217	143.808	199.905	199.754	187.855	226.372	180.951
Vitvi06g00821	596.748	308.54	332.606	823.928	1021.95	931.958	252.137	544.196	526.514	671.558	503.526	616.764
Vitvi05g00410	154.924	247.595	212.827	230.4	268.156	277.116	327.979	682.653	623.844	920.787	721.824	841.554
Vitvi18g01553	57.2265	25.0206	20.9891	98.9132	125.013	53.509	77.8583	122.223	178.285	97.7077	165.762	108.512
Vitvi04g02101	51.8062	64.2787	59.578	182.126	208.09	120.588	110.172	338.675	304.009	344.798	335.947	343.119
Vitvi04g00465	178.074	159.318	192.27	51.9393	49.2355	88.6205	215.934	25.6658	39.0978	23.6947	34.7636	29.6865
Vitvi14g00142	258.547	868.611	867.263	292.216	165.488	284.605	531.714	219.064	426.606	294.471	482.7	244.279
Vitvi18g02732	215.014	102.993	86.5754	320.142	367.02	151.377	160.456	433.757	250.82	401.894	304.031	381.234
Vitvi18g02588	416.31	197.586	255.471	718.708	2106.32	457.991	86.1674	591.421	288.715	759.436	186.18	546.094
Vitvi18g01625	269.127	324.144	290.966	220.95	215.179	299.023	328.843	234.964	256.96	313.433	252.241	269.549
Vitvi08g02189	194.265	40.2569	45.9088	118.629	310.994	129.515	29.5513	240.837	273.781	289.952	239.28	260.656
Vitvi19g00219	132.613	190.728	167.911	216.401	259.309	190.214	201.768	218.002	221.319	248.147	256.489	225.374
Vitvi13g00344	107.019	174.836	164.874	85.3018	98.13	71.2944	208.233	67.4976	610.637	67.5825	718.537	59.979
Vitvi08g01022	118.907	118.909	108.422	174.204	386.72	334.3	33.5917	71.3318	270.766	95.6137	257.025	94.8857
Vitvi14g01748	243.13	127.648	143.158	525.576	575.553	495.786	98.5284	331.586	259.299	452.235	298.895	368.369
Vitvi09g00043	298.28	354.405	326.033	257.923	242.325	341.341	330.857	270.552	306.355	367.657	312.246	296.546
Vitvi19g01690	179.245	168.385	152.863	347.962	241.932	287.711	175.566	250.257	232.181	293.835	307.411	294.084
Vitvi05g00468	136.837	176.611	255.209	208.733	1027.4	915.128	13.116	6.60628	48.7412	16.4135	19.0432	3.16638
Vitvi14g01684	66.641	141.02	142.831	232.19	193.354	154.776	304.054	434.653	391.434	468.017	505.191	423.936
Vitvi06g01295	96.2131	114.233	97.1944	190.043	168.485	176.254	177.318	270.433	240.833	315.073	265.457	312.809
Vitvi15g00549	275.191	212.38	213.296	185.873	183.256	217.251	326.578	217.563	280.794	257.111	275.46	240.822
Vitvi14g00111	175.374	116.185	119.798	278.722	266.353	241.244	176.995	355.92	278.401	391.939	374.125	386.007
Vitvi09g00156	26.6667	56.1451	48.2214	106.511	120.094	81.825	88.9482	214.974	297.684	221.203	310.694	227.709
Vitvi09g00595	272.181	274.193	251.426	119.778	60.5667	179.384	292.659	40.4072	186.979	40.9738	122.543	47.1486
Vitvi19g00606	503.677	609.269	532.436	347.157	326.206	513.292	351.994	278.71	275.657	392.988	296.72	302.608
Vitvi06g01684	248.374	290.274	312.024	373.401	375.504	278.552	288.34	568.531	1065.82	783.2	1197.32	577.697
Vitvi02g01816	233.922	208.532	207.279	178.501	169.469	215.482	283.479	226.744	280.29	285.943	282.566	255.636
Vitvi03g00530	35.6981	55.7551	51.2387	75.6088	106.224	63.297	96.3981	147.258	143.392	134.746	161.263	145.045
Vitvi08g00950	65.841	80.4554	63.4655	122.376	192.042	97.615	117.393	174.308	199.794	172.183	204.823	182.307
Vitvi18g00167	22.9865	27.6968	27.9303	54.335	77.3268	37.3151	46.3466	113.203	89.9177	97.0621	87.9247	110.018
Vitvi18g00740	150.767	176.96	163.155	233.247	243.318	295.519	316.271	121.185	205.042	148.398	172.963	128.88
Vitvi06g01562	130.827	68.436	70.1852	292.257	308.075	182.862	71.0259	305.462	330.196	357.449	376.458	335.821
Vitvi14g01061	36.885	64.8961	85.4822	121.912	150.443	177.634	49.1017	323.965	229.927	344.303	255.715	358.898
Vitvi05g00666	35.4114	59.8852	59.3204	67.581	83.7555	52.8797	76.2136	140.644	112.602	116.712	126.58	136.312
Vitvi14g00658	97.8217	65.8511	60.8429	131.674	385.717	137.996	49.9807	88.0571	101.68	96.8978	91.0635	89.1787
Vitvi01g00061	423.13	153.196	130.602	113.17	332.686	102.746	65.1573	134.809	219.184	147.553	196.072	128.007
Vitvi15g01623	92.8448	70.6572	148.527	400.24	852.674	314.141	37.5007	185.375	197.359	212.324	211.237	216.34
Vitvi08g00865	86.0816	107.451	108.052	187.781	185.842	197.753	140.947	209.758	259.652	216.776	234.678	215.038
Vitvi09g01251	185.41	208.676	218.793	351.926	382.476	302.675	236.384	327.164	277.979	324.189	306.896	330.621
Vitvi11g00584	88.5261	122.643	131.086	130.937	111.718	107.383	260.911	238.086	289.226	237.89	372.772	244.722
Vitvi18g02600	356.007	266.249	291.405	499.133	521.717	414.458	310.992	292.842	328.042	397.513	384.447	329.524
Vitvi10g00709	196.058	54.6086	46.9825	235.045	293.626	80.1801	54.8367	238.251	258.842	232.131	308.897	241.089
Vitvi18g02814	99.2255	61.5234	52.6876	217.056	321.738	142.903	60.773	541.101	115.583	557.163	119.265	481.1
Vitvi15g01110	389.01	308.578	331.044	540.829	351.876	800.525	286.689	197.27	225.929	247.588	237.392	225.022
Vitvi01g01038	73.8675	212.844	170.979	460.778	249.868	850.978	719.005	311.74	260.122	305.39	304.543	292.095
Vitvi01g00142	632.981	510.589	572.412	478.831	482.259	667.686	432.206	480.598	452.143	759.464	518.097	505.697
Vitvi14g00429	382.324	349.38	334.083	294.189	230.48	407.506	318.891	284.547	328.65	392.555	340.49	317.613
Vitvi05g01940	1502.46	385.226	1212.18	433.964	113.077	1071.27	2.70481	0.638886	1.22762	0.797381	1.71988	1.18714
Vitvi01g02268	222.037	260.906	263.798	649.929	534.589	353.019	120.456	451.786	412.922	550.846	554.288	459.407
Vitvi18g00036	191.61	206.341	180.314	325.824	502.03	275.244	104.193	326.817	319.664	399.488	334.765	326.7
Vitvi14g01330	8.96747	15.0701	14.4664	15.9202	22.3252	11.2358	25.012	43.9678	31.493	34.4609	36.3925	41.6337
Vitvi08g00909	767.311	192.86	229.798	539.311	701.85	361.152	146.559	337.017	624.582	477.851	629.991	383.083
Vitvi11g00811	60.9636	59.0975	42.4041	242.258	237.122	156.54	161.036	548.492	437.265	674.335	496.918	542.02
Vitvi05g01366	396.073	315.516	381.027	166.741	139.736	259.734	368.786	89.9653	109.624	124.419	129.577	100.954
Vitvi12g00429	16.3425	97.0102	50.0604	235.74	345.426	197.748	103.865	318.002	228.436	402.699	302.761	355.419
Vitvi06g00803	193.858	207.539	231.683	146.012	392.111	369.12	94.5615	86.4558	285.508	103.921	243.7	102.39
Vitvi01g01800	110.568	121.553	116.815	187.571	221.78	159.614	153.465	232.569	207.778	269.385	232.884	250.065
Vitvi13g02316	15.798	36.8916	23.5763	317.697	254.786	210.855	65.0317	273.907	305.403	293.448	396.638	272.832
Vitvi13g01756	604.184	459.581	402.309	230.504	508.044	230.128	341.044	143.908	669.279	186.509	550.561	138.862
Vitvi11g01448	66.7679	73.0997	65.0553	317.535	375.775	195.788	109.981	385.169	398.169	441.846	428.013	387.385
Vitvi18g01161	309.252	395.943	347.053	429.024	475.916	495.447	249.744	406.651	298.319	473.436	318.063	399.524
Vitvi19g00502	37.5783	75.1461	65.9907	116.034	104.725	92.722	84.2035	129.413	153.719	104.711	167.59	137.778
Vitvi05g00462	40.234	62.5368	55.6481	43.1216	40.8288	21.5736	67.2071	93.0758	96.2014	49.412	117.606	74.4206
Vitvi01g01034	36.6321	41.9672	43.1707	109.038	114.572	92.3245	53.5288	162.501	108.113	170.153	105.044	164.883
Vitvi10g00604	182.608	164.108	193.339	211.639	220.627	171.132	170.835	131.429	134.725	146.818	156.857	134.893
Vitvi05g02276	113.499	169.178	150.471	165.982	201.393	135.99	218.35	258.553	213.126	281.214	245.523	262.251
Vitvi04g00665	152.185	250.863	253.443	277.074	161.157	282.551	279.042	192.985	271.296	249.687	305.95	212.152
Vitvi05g00629	97.778	190.655	187.454	1290.1	517.188	690.194	68.5812	98.4109	26.5931	107.302	61.3935	113.291
Vitvi06g00041	189.853	242.967	213.953	173.819	183.274	258.708	209.66	205.764	223.076	260.621	227.633	219.418
Vitvi16g00929	42.3708	145.186	117.904	182.293	158.431	129.572	244.427	384.515	429.24	422.919	527.705	451.98
Vitvi06g00582	161.207	217.932	258.079	260.683	212.339	182.254	193.941	348.011	434.479	410.293	513.657	369.024
Vitvi01g01476	1019.7	1519.41	851.583	2695.52	1797.42	1671.19	1625.87	1093.74	1464.63	1489.86	2151.85	1183.39
Vitvi06g01114	341.535	291.856	326.448	531.341	513.505	501.521	334.292	533.028	636.617	644.7	728.643	530.508
Vitvi12g02167	250.145	155.954	179.951	81.5308	79.6647	118.749	319.653	61.9052	68.4447	73.4172	77.6	73.1291
Vitvi17g00983	208.121	307.021	283.929	137.163	130.576	199.019	304.458	245.081	214.494	324.556	255.6	260.8
Vitvi04g00511	349.567	150.803	91.1868	337.626	792.998	312.336	110.283	360.084	158.64	392.338	191.792	367.766
Vitvi04g01271	155.624	194.911	195.07	126.983	117.934	117.458	231.062	162.553	192.616	164.455	207.611	164.908
Vitvi17g00239	271.595	270.544	257.704	205.635	203.083	248.596	242.896	223.65	230.948	284.33	215.625	244.631
Vitvi09g00489	57.5321	101.183	103.375	96.702	174.344	125.193	114.726	170.908	192.033	192.158	203.258	181.742
Vitvi01g00120	57.031	56.5346	52.5811	72.9075	98.2139	53.8547	71.966	85.7535	90.7657	80.3388	91.6371	89.6921
Vitvi02g00698	308.182	243.934	170.486	76.6737	169.838	119.884	270.945	130.369	114.171	133.274	119.519	127.453
Vitvi10g00854	49.521	60.4021	54.5329	78.0644	100.05	53.5587	73.1003	136.201	92.1396	109.536	107.976	131.082
Vitvi19g01710	110.141	89.2557	75.0187	258.267	281.032	171.696	99.4114	396.847	334.569	388.345	465.841	441.846
Vitvi19g01284	83.6892	101.453	74.6583	89.6043	67.6437	68.8008	123.32	143.689	320.857	142.562	388.749	140.848
Vitvi11g00475	81.8249	47.7322	49.0067	150.648	182.311	133.82	85.906	136.059	154.404	125.405	161.84	135.451
Vitvi05g01697	139.907	160.615	142.793	152.458	164.541	156.466	153.213	339.105	311.245	409.369	365.636	370.88
Vitvi18g01617	94.6525	24.2228	40.964	203.253	872.615	331.522	6.95733	226.255	205.177	243.684	226.112	231.006
Vitvi08g00914	162.831	241.438	189.879	323.435	318.191	293.598	284.81	287.984	236.633	389.524	286.698	299.693
Vitvi07g02597	1150.24	741	594.185	660.138	960.395	1027.9	251.743	445.683	1067.23	658.017	1060.33	422.21
Vitvi06g00158	149.508	243.868	230.421	0.443174	0.113745	7.69329	578.652	0.0444723	1.86684	0.0740068	0.0845078	0.0254264
Vitvi09g00588	58.7411	55.9179	58.6465	376.751	335.217	227.333	50.7994	294.764	220.241	304.072	268.489	304.952
Vitvi02g01406	232.734	760.295	1182.9	249.802	120.933	820.544	67.2793	9.18672	81.5103	40.197	30.6818	14.3246
Vitvi08g00925	21.6732	28.3501	27.4689	55.9932	78.4599	35.945	45.1856	117.16	96.5182	88.8895	98.4069	108.383
Vitvi05g01757	172.209	1106.88	166.598	1802.54	750.872	4438.42	10.1768	1.85876	10.0476	6.62823	5.38221	2.7327
Vitvi06g01685	289.461	179.362	241.042	505.315	594.926	366.755	153.599	958.29	543.64	1255.3	711.422	940.262
Vitvi04g00450	57.4954	78.2634	72.7903	125.128	135.91	110.371	86.3525	168.519	149.503	168.255	165.528	173.752
Vitvi10g01594	272.255	269.572	197.622	343.189	502.807	248.623	233.244	214.301	230.736	244.087	253.733	207.165
Vitvi03g00476	245.663	334.484	283.723	158.399	167.397	252.688	307.253	188.412	238.649	229.599	260.83	208.145
Vitvi12g00263	43.2829	35.8337	41.2044	105.73	133.519	85.7587	64.9764	166.336	138.484	171.143	143.161	179.382
Vitvi06g00051	142.217	159.757	168.631	201.932	161.687	238.707	194.904	201.18	173.212	237.946	182.325	223.048
Vitvi06g00189	114.021	157.971	157.44	256.103	286.736	208.79	202.144	421.631	363.364	490.171	445.549	408.952
Vitvi05g01405	113.139	146.502	130.416	183.883	211.286	172.01	157.943	329.417	293.164	372.162	309.442	330.04
Vitvi13g00177	122.284	164.561	136.872	434.347	418.851	340.071	177.234	321.164	264.743	408.774	339.957	362.799
Vitvi03g00294	140.858	107.064	114.289	159.593	162.55	149.972	141.076	188.053	199.1	208.827	198.989	188.813
Vitvi11g01427	976.785	1174.62	1320.58	160.711	38.8941	251.232	838.371	47.4215	114.633	57.0493	403.412	32.9468
Vitvi05g00966	120.728	163.027	154.914	238.428	211.428	238.376	206.563	170.937	210.491	189.798	200.355	189.919
Vitvi12g00825	28.9828	25.7474	17.4006	124.105	139.417	100.014	44.3383	166.64	159.458	170.083	186.844	162.545
Vitvi11g00710	87.9237	54.1698	54.0043	180.869	285.376	143.889	67.7572	260.006	209.627	253.222	247.548	250.136
Vitvi10g02335	349.892	178.649	219.736	145.829	139.278	321.843	313.595	5.89807	428.325	9.136	103.149	6.27768
Vitvi17g00022	75.9284	91.4278	86.9381	310.157	299.897	205.679	104.753	138.361	114.817	150.156	125.952	146.466
Vitvi14g01289	158.649	79.3789	96.8862	267.377	328.639	253.626	186.637	222.209	242.884	219.969	266.662	223.453
Vitvi10g00862	132.544	121.04	131.686	146.884	99.5409	93.1382	162.023	113.275	240.656	111.985	193.753	115.665
Vitvi03g00630	309.264	460.477	280.978	439.123	465.762	394.339	226.062	201.498	378.982	232.141	378.188	194.228
Vitvi19g00457	104.16	170.668	157.697	260.851	207.361	210.385	281.305	255.793	296.55	267.71	338.001	286.018
Vitvi13g00605	565.571	425.239	496.951	352.296	240.511	652.818	654.772	176.95	175.833	234.182	203.485	192.024
Vitvi12g00445	247.222	136.899	274.862	389.137	1945.2	696.318	10.6836	85.9041	84.8063	93.5294	125.36	94.8783
Vitvi08g00690	309.922	80.16	75.272	182.917	130.872	184.738	132.517	119.55	173.106	133.52	288.886	123.243
Vitvi08g00880	468.296	662.063	643.008	487.591	562.468	538.543	577.559	548.113	489.491	779.198	547.882	567.151
Vitvi11g00723	69.1253	81.8323	72.6033	129.858	169.462	109.563	95.6395	176.011	150.599	176.672	156.83	189.545
Vitvi18g01147	133.769	67.7067	65.5199	190.036	141.85	143.728	111.79	176.786	214.832	183.454	226.495	198.286
Vitvi11g01272	78.7984	100.234	93.287	164.539	221.648	157.552	127.057	273.254	217.645	262.947	229.493	272.295
Vitvi16g01484	48.1925	129.938	65.3998	419.154	921.609	760.243	6.57987	87.5216	107.488	82.9369	131.551	95.0438
Vitvi05g01057	320.468	467.111	364.364	212.27	199.488	355.432	298.344	265.204	262.865	399.925	304.685	302.683
Vitvi11g00076	301.432	252.729	268.408	206.634	249.118	243.155	222.723	182.762	203.041	210.847	169.155	197.744
Vitvi02g00187	118.517	97.4046	83.5493	156.199	116.856	141.468	89.3118	185.39	214.868	200.325	179.046	198.319
Vitvi01g00173	90.4022	90.5165	84.581	121.542	120.001	149.756	102.419	163.558	159.264	180.984	156.43	159.125
Vitvi08g01161	131.139	156.136	141.211	249.297	263.061	205.095	101.05	266.783	227.288	267.093	266.254	239.514
Vitvi05g00886	7.08229	17.7479	13.8864	4.59032	3.29425	5.32601	40.1393	682.1	534.639	639.337	560.656	644.393
Vitvi04g00845	8.91302	60.5132	47.3753	220.866	205.667	140.086	41.0448	307.915	323.943	295.992	384.809	272.676
Vitvi10g00445	63.1563	64.0861	68.0452	108.459	109.031	61.1902	79.4357	153.141	117.394	125.26	137.806	131.17
Vitvi18g00010	25.0764	39.338	35.3561	51.5219	58.8345	37.0165	55.2776	114.626	91.2875	94.4866	98.4686	112.807
Vitvi10g00518	236.923	294.031	250.949	323.347	324.851	334.399	289.757	328.759	312.582	443.207	364.439	350.524
Vitvi17g00152	18.484	295.661	239.065	282.132	211.323	350.436	174.826	174.604	834.439	254.806	956.76	219.862
Vitvi04g01024	54.7344	64.0123	61.2104	78.0971	78.3198	54.3965	65.7198	159.351	147.739	126.733	189.456	140.856
Vitvi15g01644	200.473	186.41	167.925	218.283	210.783	264.927	144.291	185.441	374.263	193.221	404.327	169.238
Vitvi13g00289	77.5236	93.7181	68.2795	329.705	468.182	345.708	73.8657	392.245	118.411	433.172	141.341	390.663
Vitvi18g00378	122.635	98.3233	86.7713	172.839	149.473	118.49	100.743	212.344	292.29	161.337	378.454	167.322
Vitvi18g00027	75.8367	41.8286	42.0209	87.5933	85.7346	66.7069	82.3026	88.0857	80.5583	76.6618	72.1661	79.0976
Vitvi15g00864	8.53728	15.8383	13.7572	46.7485	50.4357	25.5362	15.9179	105.108	69.3666	78.3099	72.1721	98.292
Vitvi18g00725	160.798	158.398	163.865	97.2472	85.8992	79.0358	378.947	143.113	294.356	182.651	346.226	150.515
Vitvi17g00489	213.197	248.569	197.679	232.016	219.434	307.834	282.103	336.696	317.864	438.539	375.026	372.01
Vitvi07g00131	25.8758	39.485	36.3277	81.5844	98.7581	48.3225	28.6656	144.195	122.155	103.064	120.452	127.356
Vitvi12g01916	26.1437	58.9353	48.2421	48.1955	46.6274	42.165	57.4799	99.1752	214.668	84.1149	229.326	96.2236
Vitvi18g01299	95.4567	443.293	238.882	152.376	133.98	279.129	169.653	40.769	100.635	43.7353	126.324	41.6521
Vitvi05g00112	107.037	190.66	175.494	292.223	317.469	280.057	227.306	410.186	310.874	498.159	364.646	418.11
Vitvi08g01838	82.7159	223.596	179.93	300.844	281.483	290.438	257.485	364.534	881.34	350.031	852.873	330.104
Vitvi11g00030	241.909	111.751	156.723	133.493	93.2691	194.98	75.2961	55.4515	49.5383	56.2488	44.485	60.1906
Vitvi01g01955	90.027	96.1418	100.319	86.9763	106.584	88.8876	159.684	153.109	147.019	171.94	147.245	165.07
Vitvi18g00258	134.974	105.817	99.9385	152.01	147.98	129.326	100.793	230.641	189.751	246.359	212.719	239.6
Vitvi16g01474	21.9861	65.1227	33.7155	189.997	627.207	371.931	17.4079	189.852	254.33	279.26	314.941	251.075
Vitvi13g01755	110.741	281.392	230.582	164.18	166.372	144.816	192.707	171.432	261.419	193.803	298.468	166.17
Vitvi04g00482	85.1768	74.5246	78.112	99.5563	185.449	66.8638	91.8315	112.292	114.556	92.9593	133.052	104.284
Vitvi07g00071	39.0577	11.444	13.8316	156.532	390.99	76.0173	2.85326	158.048	75.3805	124.544	59.2544	133.723
Vitvi18g01309	23.323	20.6073	20.879	85.769	96.5801	62.4333	37.7242	116.93	81.194	94.7876	82.2244	122.05
Vitvi06g00918	77.4386	109.318	105.808	194.968	174.594	120.316	142.698	60.2032	93.7215	45.0051	112.535	60.9308
Vitvi05g00812	58.6468	87.12	78.6169	106.985	120.945	108.615	145.15	185.129	180.884	224.986	219.037	213.062
Vitvi06g01225	27.3507	28.1948	29.2678	105.653	150.279	76.5272	37.3048	125.877	89.0668	103.37	80.6538	122.127
Vitvi13g00292	166.616	18.5768	39.3706	119.966	205.125	150.971	17.2228	248.114	593.809	243.659	466.431	243.054
Vitvi06g01237	37.3383	33.2117	27.9493	151.444	208.219	87.0711	56.8487	602.796	492.612	655.949	587.694	606.899
Vitvi12g00345	32.4361	47.6347	43.016	57.1697	120.54	52.6465	55.5986	173.823	152.013	165.347	148.283	163.835
Vitvi08g00135	299.373	73.1042	114.936	79.1718	59.0151	121.794	95.2281	86.8027	80.7922	86.2283	75.8129	97.6795
Vitvi16g01004	256.684	244.088	243.226	647.095	651.627	495.595	186.694	284.274	221.565	365.563	287.26	295.604
Vitvi19g00112	26.2108	38.0804	28.4474	195.975	224.917	127.393	37.7498	128.915	106.292	113.971	120.414	147.148
Vitvi18g00784	30.1179	109.756	79.2888	182.806	113.945	159.406	177.777	200.291	270.468	204.805	321.417	217.59
Vitvi18g00043	40.2428	76.1829	66.5501	92.1322	86.0991	72.3331	129.323	122.326	261.747	124.349	368.16	131.699
Vitvi04g00183	89.3184	90.3431	88.3155	134.163	133.195	101.254	127.428	178.625	162.719	164.138	183.553	177.227
Vitvi08g01076	436.621	392.627	341.516	346.032	272.428	546.766	412.733	360.395	429.566	533.6	458.599	419.475
Vitvi13g00568	133.549	105.843	105.276	211.755	228.497	213.621	138.764	384.337	293.301	488.317	328.095	402.649
Vitvi13g00116	37.5919	32.3587	18.5752	199.753	318.522	149.17	13.3421	371.328	164.763	412.275	196.356	397.181
Vitvi05g00399	142.518	140.781	136.282	429.811	512.658	315.185	155.581	346.381	315.756	413.269	362.735	354.988
Vitvi04g00662	40.5532	60.0144	48.116	173.039	174.059	103.457	146.197	248.033	291.934	215.734	379.561	254.03
Vitvi06g00583	27.7226	38.7696	29.9523	131.625	150.945	70.9981	39.5492	204.764	170.463	192.819	216.31	215.93
Vitvi08g00730	84.0555	181.504	139.83	196.541	192.962	183.522	228.13	324.784	330.822	415.802	397.706	350.941
Vitvi19g00694	13.3566	18.4274	18.7524	27.8038	35.2413	20.1204	24.7428	38.5899	36.0655	29.0789	37.6001	38.3297
Vitvi18g00675	540.399	631.15	478.738	408.732	315.85	230.435	331.387	71.9477	168.223	82.4243	57.8436	76.0047
Vitvi15g01049	53.3928	23.2454	30.7011	275.976	361.949	177.003	51.1552	187.392	207.289	208.179	253.931	184.68
Vitvi12g00071	81.8702	151.523	142.359	191.812	183.926	191.183	237.659	167.581	190.839	189.827	196.613	179.649
Vitvi13g01900	221.646	452.5	492.156	331.763	160.236	365.123	1061.68	352.598	290.516	452.313	310.47	370.333
Vitvi06g00358	349.481	248.053	287.586	248.222	225.252	402.902	291.377	382.589	410.467	556.352	370.771	425.47
Vitvi03g01190	242.875	248.088	241.043	288.942	211.968	434.241	215.994	232.007	230.387	347.899	249.953	290.461
Vitvi04g00058	159.252	229.315	242.41	100.068	68.963	151.345	336.165	93.2677	178.583	107.361	119.912	98.4724
Vitvi11g00423	336.409	508.823	453.519	435.013	425.26	397.181	274.367	502.176	432.002	667.202	596.407	498.834
Vitvi01g00729	13.7562	8.45363	17.5242	97.3772	264.504	51.3013	3.96043	449.025	393.885	426.066	464.845	338.153
Vitvi10g00644	40.3296	37.6049	36.1769	183.932	170.497	124.242	47.6155	105.501	85.1688	83.9839	124.412	95.5308
Vitvi08g01027	107.317	95.7578	85.7287	323.675	322.761	214.72	139.467	380.53	303.235	460.609	373.441	405.433
Vitvi18g00250	119.627	92.2539	90.2168	301.735	640.538	289.704	44.2137	226.226	193.25	227.722	207.037	212.421
Vitvi06g01055	267.054	221.518	166.235	492.684	789.03	318.444	134.327	154.712	261.727	183.476	170.796	148.396
Vitvi09g00218	331.533	194.063	210.493	382.269	393.964	366.835	203.989	260.211	299.827	326.591	283.073	278.885
Vitvi05g01864	20.5268	27.1315	29.3461	26.251	38.4453	17.058	43.8645	56.5949	47.8751	43.1071	48.7558	50.6786
Vitvi06g00111	383.47	948.766	727.95	51.757	21.5368	136.523	316.096	9.66286	19.3834	11.4857	41.3867	13.088
Vitvi14g02439	362.107	515.914	348.701	830.551	528.721	616.334	243.771	392.884	784.185	495.276	896.474	424.96
Vitvi19g01784	390.664	595.714	446.728	144.995	169.67	103.598	327.079	131.997	191.688	149.818	168.091	118.343
Vitvi05g00345	39.5108	48.0219	46.1615	58.6167	69.2726	48.905	72.1461	132.976	108.239	116.106	110.979	123.695
Vitvi18g01285	296.051	426.109	437.689	427.659	176.89	451.678	275.808	29.5655	72.3226	39.8584	79.3786	26.3488
Vitvi14g01973	13.1694	121.731	91.2454	182.144	137.797	206.149	67.8359	218.359	199.835	243.948	228.868	232.848
Vitvi14g00102	293.934	216.435	202.391	166.247	157.967	190.632	219.053	120.579	200.474	133.861	149.472	127.792
Vitvi14g01026	55.7538	64.0582	64.8646	151.251	190.479	116.154	89.7311	356.72	281.206	399.998	299.939	386.913
Vitvi02g01780	326.281	343.997	245.278	283.302	588.048	342.298	306.372	108.837	30.0543	113.68	14.7096	106.157
Vitvi08g01955	334.663	213.758	229.267	395.845	377.113	325.089	177.625	272.857	330.781	354.005	343.462	289.944
Vitvi15g01027	35.1068	132.597	94.6909	124.224	147.968	73.1454	53.0721	172.628	314.261	171.134	401.912	178.439
Vitvi03g00288	74.7814	73.8127	65.1016	256.828	315.712	197.651	76.4562	347.27	426.855	298.498	445.541	322.695
Vitvi11g01282	14.2266	27.5127	21.3648	65.4301	81.7381	31.3712	32.9812	129.318	93.8285	111.459	103.888	131.736
Vitvi11g00700	101.181	87.0122	92.3791	142.36	197.169	121.69	69.7091	147.793	143.571	141.133	152.788	145.744
Vitvi15g00997	95.4802	203.842	201.885	317.692	200.292	285.702	263.692	303.24	182.778	402.317	211.256	320.142
Vitvi08g00930	17.5298	42.0977	26.2151	117.723	115.56	67.1714	37.0979	179.874	122.149	168.593	161.388	195.21
Vitvi18g02468	220.304	187.684	149.828	572.214	477.232	315.126	139.487	559.816	386.846	838.611	255.258	669.225
Vitvi05g00820	622.244	453.666	422.543	440.955	403.642	665.655	290.834	257.529	257.301	410.507	277.028	311.999
Vitvi09g00599	19.656	618.562	319.733	220.659	114.704	158.959	173.737	214.259	430.022	260.875	734.024	239.722
Vitvi09g00329	556.068	350.345	301.149	468.342	460.564	273.311	504.089	429.872	158.752	438.63	196.989	404.197
Vitvi13g00269	160.807	165.876	155.36	283.411	281.535	237.113	161.978	366.916	369.897	452.566	412.854	380.403
Vitvi07g00684	68.3958	41.5708	44.5983	310.402	366.238	192.049	58.3319	355.576	506.172	442.755	682.859	437.166
Vitvi15g00879	9.58049	7.77424	6.13163	175.365	202.577	77.9985	15.3367	199.388	150.497	186.081	179.19	181.97
Vitvi04g00066	91.3548	97.0862	110.134	121.272	117.536	98.8578	139.253	189.877	169.846	148.666	178.977	166.973
Vitvi17g00802	28.8623	45.046	39.8467	156.261	200.24	93.0968	65.559	173.958	153.123	189.414	187.571	185.616
Vitvi07g01488	104.166	175.614	240.441	187.132	99.0222	168.902	228.551	96.5379	64.7461	104.829	48.1447	109.524
Vitvi19g02112	36.6484	36.2567	32.2773	110.76	167.596	76.7997	43.8765	134.128	113.21	132.671	124.178	138.815
Vitvi09g00620	16.6232	54.4698	43.85	87.8515	80.4921	47.728	67.8428	109.854	94.3786	95.8927	102.693	102.776
Vitvi04g00431	35.902	42.3396	45.3615	86.6615	100.747	63.21	73.4717	143.829	124.63	135.776	120.697	141.158
Vitvi16g01638	131.959	32.3103	45.5709	269.727	591.706	118.061	29.7491	853.931	714.209	1197.77	533.673	867.747
Vitvi05g00020	97.2457	84.601	99.1221	151.468	123.205	137.469	142.098	112.648	191.617	99.1121	124.757	109.339
Vitvi18g00095	25.3691	24.9317	23.6597	79.1279	89.315	56.0631	35.9669	377.398	470.165	375.364	551.276	342.778
Vitvi12g00284	206.762	214.202	219.103	113.726	128.418	173.825	284.267	144.873	185.732	199.596	186.086	172.199
Vitvi10g00625	36.4586	31.529	29.006	84.3432	122.364	48.0375	37.6547	133.503	136.1	115.209	143.611	127.214
Vitvi01g00943	212.222	236.7	212.732	154.472	150.839	229.45	705.093	474.301	477.198	656.063	522.979	482.282
Vitvi08g01793	42.7318	51.1586	49.6088	75.5734	93.5373	79.6664	66.2178	136.282	127.599	139.471	132.091	138.007
Vitvi08g01180	232.888	400.397	303.872	168.731	231.708	270.738	274.072	245.398	235.829	316.484	248.686	264.006
Vitvi11g00260	52.1688	59.8228	47.0367	199.676	192.861	138.175	88.6693	247.511	203.047	251.656	240.115	275.455
Vitvi14g01499	699.618	421.772	227.6	232.455	1320.4	289.403	87.0346	7.35074	27.0329	11.372	17.1718	10.5645
Vitvi06g01725	391.074	398.806	386.067	189.488	144.854	250.006	252.393	39.9424	53.0786	54.5543	32.5797	47.6119
Vitvi19g00076	107.933	100.524	101.502	166.39	191.079	177.329	80.2119	119.623	115.141	141.118	115.235	133.43
Vitvi07g00491	53.65	50.2566	52.4318	77.3573	84.4643	56.8925	103.121	85.9082	81.1895	79.6158	76.4503	88.6715
Vitvi09g00392	62.6137	52.4577	47.0976	102.296	93.7194	89.8207	68.5442	108.538	133.852	115.711	136.48	116.485
Vitvi13g00996	570.337	612.253	530.471	337.737	300.291	567.036	444.033	266.458	334.462	400.102	298.971	275.405
Vitvi03g00452	60.375	71.1895	68.0208	79.1234	95.4467	91.1691	118.071	285.561	220.965	364.555	237.655	300.169
Vitvi06g00443	46.402	67.1789	51.8266	84.496	81.5446	37.0075	49.5064	205.359	336.901	230.229	355.637	220.027
Vitvi18g01096	17.5684	24.2144	22.7571	81.2047	82.4009	61.6142	37.6466	142.736	116.559	130.689	116.662	139.432
Vitvi05g00107	396.308	438.067	476.802	65.456	9.61585	312.745	614.98	1.35824	169.859	5.72601	15.1418	1.61524
Vitvi07g00474	258.079	151.225	140.016	207.132	401.518	166.905	47.9405	104.136	146.066	102.697	144.755	94.9151
Vitvi01g00777	72.8124	111.205	114.32	50.7973	52.4043	44.6297	103.8	114.435	108.477	91.157	121.689	97.1705
Vitvi07g00302	12.3834	18.4677	16.9941	47.5977	55.7245	25.6433	28.9701	133.601	65.3167	127.178	81.1132	135.065
Vitvi14g02007	75.8634	92.7077	93.2374	117.292	139.645	115.418	145.007	161.919	153.089	157	141.583	155.587
Vitvi07g00765	100.314	101.704	104.254	227.313	235.052	225.012	106.72	197.379	192.1	230.931	201.485	223.546
Vitvi16g01352	5.48591	181.256	53.5632	549.035	352.873	192.763	100.045	260.867	401.383	305.082	724.237	342.223
Vitvi16g00796	86.8296	78.341	80.636	162.821	144.262	183.993	70.8854	101.442	99.6574	102.746	98.2457	109.916
Vitvi16g01089	24.2663	26.7502	26.1499	49.5349	75.7736	36.9739	25.9572	97.8567	91.2226	74.7189	89.9247	88.0848
Vitvi02g01827	205.198	152.51	143.182	381.928	410.828	319.757	153.429	423.723	450.916	581.969	492.097	418.167
Vitvi04g00798	845.272	1108.21	1543.81	84.9999	28.275	296.87	476.046	20.1591	191.084	58.0759	71.3967	25.9018
Vitvi08g01155	11.6457	17.0406	15.1694	38.0528	32.0899	22.2301	37.4287	115.987	84.4183	89.6275	93.0235	115.612
Vitvi08g01287	316.658	180.565	159.611	96.9731	116.237	120.455	111.677	62.6946	113.629	76.0332	53.9891	61.7412
Vitvi17g01072	253.709	211.682	224.574	315.165	325.523	333.12	304.647	388.892	383.405	539.149	455.836	424.429
Vitvi01g02036	446.018	263.082	296.631	471.936	419.31	557.883	280.388	376.378	383.765	575.534	388.944	439.025
Vitvi04g00466	97.7298	189.399	160.128	95.2917	122.191	110.897	125.237	132.742	136.097	158.606	163.339	141.356
Vitvi16g01354	21.3711	74.1568	63.1802	73.1071	87.6979	73.7029	94.0757	234.496	142.013	294.863	170.255	244.855
Vitvi06g00646	27.326	40.2476	31.3315	235.387	431.38	240.495	48.0772	284.496	208.377	365.812	244.9	320.388
Vitvi06g01546	572.201	781.749	586.102	26.4816	78.9182	23.3037	480.231	1.66089	89.9048	2.18382	8.72791	2.74325
Vitvi08g01796	252.888	240.322	234.204	282.644	241.143	365.852	225.257	269.177	284.488	417.792	287.368	280.983
Vitvi01g01759	60.4622	114.052	104.696	50.6257	56.7316	38.1021	82.3946	72.4042	79.0501	60.557	87.7228	73.3878
Vitvi02g01139	105.621	96.145	95.3919	185.24	253.184	102.5	99.2502	183.543	156.137	173.436	178.895	191.813
Vitvi19g00486	72.6908	103.262	87.0994	167.164	191.714	172.639	179.952	225.823	159.776	225.146	178.904	239.248
Vitvi07g01756	18.5967	21.6123	22.5592	26.0977	31.2951	21.0758	34.6706	45.7269	54.7424	36.8416	52.1195	47.5363
Vitvi09g01409	17.5262	163.579	107.725	141.685	126.793	164.054	169.747	237.353	522.775	296.28	755.574	281.267
Vitvi13g00218	21.0347	19.5244	20.1472	48.3819	90.7868	23.3504	21.2886	111.394	153.732	72.0835	181.911	91.0514
Vitvi10g00609	377.219	329.155	318.316	264.521	203.989	379.616	185.626	168.597	186.619	218.555	182.638	194.745
Vitvi08g01889	111.406	51.815	52.8353	132.933	230.356	117.547	49.6008	115.683	157.426	118.558	158.289	112.84
Vitvi16g00168	32.4771	41.416	42.0797	59.3004	80.6199	42.1794	53.1147	129.645	99.3849	109.398	107.406	128.059
Vitvi07g00024	158.603	269.938	267.719	286.324	288.727	324.06	422.973	316.466	199.584	368.99	284.377	301.298
Vitvi08g01805	155.011	104.353	113.117	293.123	266.256	208.819	109.594	146.068	65.7159	183.547	67.3008	147.082
Vitvi14g01812	23.7124	27.0202	29.2331	33.3564	50.8802	28.6954	37.2311	63.2268	82.6505	48.2518	62.4968	61.7889
Vitvi13g00149	65.8359	93.2508	98.7245	307.131	361.7	166.09	50.4154	133.496	116.061	126.49	125.681	140.829
Vitvi01g01724	76.6345	71.6463	72.1998	223.826	208.383	188.698	119.047	229.879	218.233	240.543	256.97	252.541
Vitvi02g00324	12.9133	12.1736	12.5236	54.0325	131.325	46.0916	15.2854	255.304	215.748	270.619	227.792	228.569
Vitvi07g00310	137.985	131.431	118.325	302.141	324.936	234.038	174.954	380.499	338.19	513.695	415.784	420.603
Vitvi08g01688	354.021	317.353	300.059	289.577	342.239	260.028	156.123	266.237	430.336	290.625	371.823	232.865
Vitvi11g00608	70.1387	77.932	78.0287	95.9557	115.274	88.7221	88.1957	151.104	135.649	157.572	144.017	153.989
Vitvi06g00104	45.5505	56.3777	56.7261	103.487	109.767	83.588	96.1748	138.236	148.093	122.353	158	139.487
Vitvi08g01147	167.986	184.485	196.436	172.891	152.739	202.963	246.581	209.071	219.459	261.198	212.459	223.026
Vitvi18g02251	59.3631	74.1611	78.9293	89.4654	100.773	68.4612	99.8583	142.687	122.223	130.482	133.176	143.537
Vitvi14g01440	96.5775	51.3059	52.9285	109.092	117.248	72.1004	75.6184	147.422	152.13	120.962	153.82	139.094
Vitvi17g01086	56.6596	142.389	126.859	95.9117	49.0161	90.9942	213.746	124.124	259.035	118.778	272.05	152.172
Vitvi16g01872	65.6848	185.165	160.862	39.5318	47.5633	86.3475	222.65	112.503	116.09	126.11	120.142	115.688
Vitvi18g01214	22.5107	36.2692	34.5422	65.4063	74.3354	40.4778	51.0879	112.609	82.6093	104.091	77.1891	115.811
Vitvi04g01684	51.0147	66.1842	57.4202	114.984	136.194	84.4713	62.1486	140.916	114.138	151.029	124.885	154.518
Vitvi02g00384	63.9074	75.1621	64.7846	123.771	126.34	115.298	108.315	204.678	232.124	223.16	251.862	226.175
Vitvi14g01717	13.3813	15.1676	17.2861	169.506	112.543	586.79	13.6836	44.0805	153.081	49.3364	94.1217	44.9903
Vitvi08g01483	92.0495	92.0458	92.0945	143.962	129.45	139.109	93.518	176.032	168.556	194.557	201.875	203.444
Vitvi12g00097	53.1141	70.013	80.5696	156.067	174.599	192.036	38.7144	135.087	72.6539	128.009	75.5917	145.127
Vitvi11g01145	68.791	77.8808	76.1065	149.058	176.342	147.509	115.542	214.817	180.774	241.28	183.618	219.138
Vitvi06g01134	273.789	229.755	223.115	211.074	189.174	243.296	248.944	276.079	201.895	351.383	219.328	310.902
Vitvi14g02026	11.6555	30.1026	26.1049	58.1054	62.0242	32.1188	38.7717	164.713	148.276	156	189.306	168.043
Vitvi14g01901	34.5894	36.8028	38.0572	138.016	169.031	99.0017	49.8005	201.696	154.152	212.724	164.83	208.964
Vitvi03g00042	17.1957	21.4673	19.4715	51.7799	68.6284	38.2645	36.9854	80.4671	63.9882	72.2378	68.1107	76.266
Vitvi14g01990	81.7614	54.307	53.1872	199.251	174.032	149.079	60.4702	196.621	176.612	196.94	186.166	204.493
Vitvi18g01977	76.771	158.519	136.656	102.68	105.632	123.754	147.034	178.554	176.71	200.281	198.391	174.957
Vitvi07g01178	133.76	209.368	186.124	109.373	98.7534	134.689	225.678	141.736	180.756	152.193	161.072	151.483
Vitvi18g00376	143.4	143.463	132.515	64.4337	36.3551	134.347	251.765	24.6692	64.7944	21.2592	70.0989	23.731
Vitvi17g00650	380.131	263.712	287.843	295.376	242.015	325.856	249.06	237.875	242.699	321.844	252.73	248.636
Vitvi07g00149	44.7158	35.9866	36.0175	167.002	173.253	129.92	55.9637	188.134	168.035	180.579	174.928	201.162
Vitvi10g00886	63.8775	64.6003	85.056	64.2021	59.9737	66.3224	35.2952	26.5454	28.4136	21.2546	29.2413	33.3878
Vitvi08g01701	199.846	441.078	901.57	47.6048	12.9354	270.293	118.419	2.24326	79.0346	3.45021	15.3716	3.20637
Vitvi18g00498	107.479	82.7748	84.5818	108.08	131.956	64.0339	81.7331	147.233	143.64	141.556	173.36	131.366
Vitvi16g00798	657.811	581.555	507.683	487.059	405.563	751.345	461.015	399.801	442.146	616.543	489.177	484.971
Vitvi07g00159	61.4666	70.8848	69.1462	94.7587	99.6197	89.2533	64.7027	142.315	144.209	140.776	135.862	143.778
Vitvi05g01603	91.7852	64.1662	80.217	163.244	226.16	177.833	78.137	143.117	191.998	144.357	140.084	135.433
Vitvi08g01684	13.7018	15.5539	14.259	72.2823	188.575	49.6671	16.024	134.241	61.1218	102.448	52.7529	119.541
Vitvi01g01350	109.466	54.5478	56.5061	256.942	342.845	134.963	67.331	186.338	191.806	189.646	215.825	186.228
Vitvi04g01439	302.817	394.934	344.184	209.573	174.558	293.411	332.666	172.791	215.739	240.602	202.748	194.876
Vitvi14g00053	134.36	122.773	121.426	134.383	138.232	147.253	133.112	136.365	132.409	126.124	144.145	135.221
Vitvi19g00392	178.189	131.541	64.431	151.554	358.556	149.452	43.2167	141.135	152.392	148.182	143.91	143.165
Vitvi08g02245	117.589	65.0801	90.8472	65.3879	90.0411	166.294	401.456	102.408	136.263	112.653	65.8996	128.184
Vitvi14g01485	52.5111	21.6879	34.5571	481.323	780.979	326.3	9.119	199.127	139.82	253.835	139.348	212.621
Vitvi16g01472	22.634	50.9455	19.1652	185.695	931.711	767.867	4.8861	50.9374	86.5932	75.3132	93.2916	61.2752
Vitvi18g00303	20.0753	14.0913	12.9474	46.0281	63.9096	32.669	16.8725	141.652	80.4437	118.232	95.1367	128.321
Vitvi09g00301	122.958	225.032	207.648	37.3181	35.5321	105.507	226.642	93.3232	139.232	99.7095	130.945	105.651
Vitvi01g01018	103.393	137.841	126.427	115.985	151.55	110.377	170.294	207.848	202.151	234.411	230.131	232.708
Vitvi16g01340	13.0919	11.6568	12.8273	138.24	161.187	86.9662	24.52	207.132	190.259	212.949	211.864	195.933
Vitvi09g00119	352.119	375.657	331.372	202.891	175.791	297.924	214.058	138.643	176.512	209.581	176.18	165.631
Vitvi17g00124	28.4045	40.6046	39.3606	61.7005	56.8901	44.4143	57.3352	81.5701	74.0913	70.3844	80.1365	82.4686
Vitvi03g00397	25.3961	17.3279	46.2828	150.546	505.542	238.056	45.1448	79.246	253.835	87.277	248.766	80.7364
Vitvi17g00441	50.475	81.3741	65.5531	86.2494	103.457	55.9293	99.0974	165.912	181.358	156.55	213.606	163.014
Vitvi07g02160	457.035	606.012	514.928	450.173	274.487	728.205	266.883	115.713	193.237	172.107	188.916	150.949
Vitvi14g01482	106.519	138.948	153.943	107.281	83.1488	109.285	222.586	114.839	108.62	132.269	107.268	109.726
Vitvi02g00512	37.3674	105.364	46.2889	431.318	376.228	166.248	68.9553	201.853	232.617	156.881	320.082	175.078
Vitvi04g01257	106.75	124.319	128.022	112.017	105.028	84.2023	151.304	160.827	140.037	157.626	150.608	163.55
Vitvi18g00336	122.845	90.0378	90.0906	122.54	199.168	84.1637	73.224	117.922	151.651	119.821	142.77	114.944
Vitvi19g00206	69.4554	180.223	113.197	284.547	178.502	152.355	79.2804	115.072	447.083	126.163	426.431	117.316
Vitvi14g00841	82.8368	112.475	126.806	74.2638	62.8627	84.004	315.735	131.333	212.407	151.497	179.48	136.249
Vitvi03g00525	623.986	813.73	728.719	514.479	409.778	859.428	481.959	349.117	499.089	585.438	523.745	409.088
Vitvi09g00306	35.6908	39.037	39.789	91.36	91.9014	75.7103	72.5242	150.445	134.362	126.536	138.318	154.437
Vitvi08g01023	33.6319	40.3838	38.6629	68.7572	76.6928	44.2327	61.1	81.8056	66.8106	68.3795	64.4511	85.2436
Vitvi04g00591	223.613	289.226	234.875	237.286	249.191	237.765	371.449	266.47	293.717	379.301	329.039	280.869
Vitvi05g01336	155.543	224.8	201.834	428.549	407.053	371.803	156.039	180.034	155.134	218.086	213.71	218.546
Vitvi18g00508	383.675	170.598	117.277	141.435	322.024	85.4397	74.2562	133.895	201.186	172.195	178.064	142.664
Vitvi04g01452	8.8841	12.4803	14.4475	16.5578	21.9288	10.1292	22.9536	34.3429	32.3013	25.054	34.3564	31.4672
Vitvi13g00573	20.0104	22.4925	22.0529	24.1743	44.8803	13.9133	27.7342	63.7289	70.6922	48.9782	71.0921	55.1807
Vitvi18g02652	114.261	402.536	321.981	442.326	358.688	497.285	205.841	256.03	595.827	359.792	720.714	292.232
Vitvi03g00508	8.55721	36.5979	42.8768	62.3032	98.2288	39.7599	77.7791	420.588	132.622	429.039	159.519	381.982
Vitvi11g00109	58.4612	148.024	112.47	293.91	264.344	211.589	129.321	138.609	154.084	136.499	197.045	155.992
Vitvi14g01596	147.217	67.9574	81.0552	203.954	266.265	245.344	46.8323	40.2774	266.29	39.8808	132.921	45.756
Vitvi16g01362	59.5687	83.8668	102.569	539.025	463.314	256.701	564.573	281.43	454.655	395.141	405.659	313.799
Vitvi14g00003	41.9264	52.4225	53.4741	93.2346	99.2014	72.5181	61.4506	162.408	118.538	167.351	127.833	169.213
Vitvi18g00851	56.4686	109.677	85.3402	94.2713	85.7471	96.532	123.612	108	114.395	116.947	131.357	124.808
Vitvi09g00616	10.9104	8.40416	6.37526	242.441	219.923	151.721	22.323	319.824	281.995	379.497	325.424	328.174
Vitvi08g01817	43.4299	63.381	50.0013	98.6422	109.612	76.6499	54.6846	132.968	113.049	119.707	112.97	121.539
Vitvi11g00701	40.9609	54.7211	56.6437	119.525	135.955	105.28	61.8925	118.982	101.159	119.272	107.901	118.651
Vitvi03g00274	77.2607	81.1572	88.0813	38.891	39.014	58.4233	80.5432	46.56	35.6484	36.0638	36.9843	44.7126
Vitvi06g00472	129.915	280.816	223.469	341.443	256.278	366.991	307.839	374.626	370.481	464.317	484.293	439.042
Vitvi04g01691	81.8054	68.5288	64.6665	147.786	198.916	98.8322	91.4489	166.24	119.949	151.997	129.01	158.064
Vitvi08g01670	38.6121	45.9941	88.7086	298.494	429.343	195.63	43.5782	267.557	428.867	305.155	533.468	293.864
Vitvi08g00826	209.211	202.24	231.288	447.221	410.759	389.955	212.359	214.264	261.038	259.316	234.332	235.482
Vitvi13g00234	927.589	889.357	786.573	441.97	401.223	645.325	432.197	198.404	266.648	327.521	270.491	225.934
Vitvi05g01632	278.948	208.838	210.149	177.81	137.924	262.592	149.113	130.467	140.207	165.093	127.636	137.168
Vitvi18g03048	236.245	326.891	264.984	693.094	692.891	629.341	407.532	551.422	628.875	732.166	701.104	613.505
Vitvi18g00839	135.427	108.455	95.0508	221.092	333.801	310.462	191.221	215.214	172.907	259.009	166.104	229.936
Vitvi14g01494	11.355	42.8784	30.2587	235.954	280.867	114.131	31.7057	131.04	104.249	107.899	146.646	139.855
Vitvi08g01060	268.99	191.406	211.907	185.886	162.719	243.352	275.229	219.034	219.286	294.733	244.725	245.278
Vitvi18g02013	49.5941	33.1974	39.0569	173.928	187.385	137.824	58.9719	288.217	196.75	308.099	204.969	314.089
Vitvi13g02054	138.832	163.713	155.138	112.54	111.153	127.872	165.414	97.2405	164.998	111.652	134.495	108.437
Vitvi04g00505	13.7601	19.6815	17.834	48.0174	53.7561	35.0957	28.3904	79.0585	50.8641	70.4137	55.5058	77.5215
Vitvi05g00207	57.4984	49.7181	48.2933	122.509	170.532	106.514	53.8989	185.18	150.939	229.393	172.759	199.314
Vitvi10g00063	254.012	92.6576	108.46	94.3908	476.163	201.59	27.2771	23.7206	54.569	22.6588	27.7162	20.2135
Vitvi18g02437	57.2232	76.9607	57.4138	308.497	360.696	162.885	122.494	348.634	330.957	428.433	404.355	334.354
Vitvi09g01606	601.307	527.577	447.22	447.089	458.347	486.909	578.915	358.156	388.089	564.195	430.146	393.363
Vitvi04g01530	16.0789	31.4592	26.5013	84.2833	83.4717	46.2237	55.1909	99.7209	90.7879	78.305	115.464	92.9673
Vitvi08g01376	169.179	200.461	187.934	215.442	163.744	148.279	263.017	185.005	304.552	229.249	326.777	194.968
Vitvi08g00016	50.9032	29.9387	33.4909	596.917	619.881	135.222	9.94374	600.448	246.097	673.798	436.915	557.92
Vitvi16g01364	570.813	467.688	420.652	453.009	344.565	633.832	188.583	206.899	225.033	291.899	204.986	211.809
Vitvi06g01377	59.2686	44.0649	47.6839	198.552	199.753	110.1	76.4488	158.916	218.824	139.975	241.384	150.739
Vitvi06g00898	35.7009	38.6558	40.4754	58.1166	73.0017	42.5261	45.4521	91.3489	74.4892	80.1539	77.9639	93.1791
Vitvi19g00498	452.318	183.189	140.773	447.625	302.126	635.78	138.447	296.858	364.412	342.563	410.294	239.605
Vitvi11g00387	15.0018	12.6303	13.4347	28.6017	36.5631	14.7333	17.8507	56.7788	45.0366	39.4646	50.2529	50.3685
Vitvi19g00371	170.67	212.257	199.768	223.412	261.326	188.769	124.472	181.171	164.337	228.512	186.449	188.352
Vitvi13g01348	14.9881	21.2015	19.9351	42.4936	45.4029	25.5326	33.8198	67.4548	73.3164	53.5457	87.6829	68.0626
Vitvi18g00331	13.2757	13.7852	13.8319	49.0194	69.4137	20.6017	19.3311	94.5692	62.506	70.9638	64.6405	84.3923
Vitvi18g02496	44.1035	45.6141	40.6475	107.049	106.886	99.4566	61.6328	157.952	208.303	160.785	238.019	170.203
Vitvi10g00722	28.1099	42.995	39.4251	67.367	82.4245	54.1763	92.7482	103.808	99.6169	102.424	100.263	104.812
Vitvi14g01931	431.503	368.833	361.735	201.473	157.412	312.483	295.136	137.734	187.844	215.112	192.657	157.658
Vitvi08g01171	173.559	170.608	163.667	92.272	99.1243	97.9621	240.136	109.736	144.583	135.307	143.575	114.772
Vitvi18g00442	215.623	132.849	160.121	264.574	235.897	288.612	117.991	230.692	241.129	246.512	226.856	229.23
Vitvi01g00244	399.103	391.923	315.105	310.223	97.8284	259.34	280.049	71.8947	52.4071	86.8501	31.5586	95.3358
Vitvi03g00262	188.021	207.275	132.404	40.6717	54.5267	85.9976	228.093	40.3293	43.2394	42.6863	43.6883	42.9867
Vitvi11g00270	50.4391	212.801	165.02	206.944	203.808	101.245	201.689	156.245	451.826	155.946	438.372	169.484
Vitvi18g00590	443.72	138.477	303.392	32.0046	36.3257	65.8976	241.251	118.02	120.051	149.281	100.292	119.183
Vitvi06g00426	173.68	153.224	189.487	310.478	412.066	221.664	139.702	1118.68	338.752	1259.97	424.951	1012.66
Vitvi01g01779	131.037	125.576	136.957	191.072	161.281	220.721	104.082	60.6027	77.7445	59.3571	75.5352	69.2228
Vitvi08g02376	282.97	229.193	776.519	86.7245	9.27876	40.3489	4.59868	0.725566	7.14963	3.4881	0.255323	0.230462
Vitvi17g00942	82.1562	110.193	117.308	150.829	135.907	105.974	101.968	181.837	206.657	144.846	243.763	150.534
Vitvi18g00412	40.8027	25.1246	26.3649	158.418	156.547	37.2575	26.7761	135.336	113.263	116.588	118.848	127.701
Vitvi07g00457	5.56511	59.3085	30.365	515.751	349.697	177.487	21.619	252.112	330.922	314.791	498.676	274.742
Vitvi17g00250	62.7498	74.8933	65.9679	103.92	102.236	93.4719	71.0078	182.211	129.985	186.427	150.248	180.755
Vitvi05g00359	16.983	26.1215	26.3193	146.057	167.885	109.47	19.0927	207.957	116.219	189.464	149.504	194.024
Vitvi13g00017	178.77	140.357	153.681	158.077	137.381	221.423	137.088	181.782	209.589	221.901	206.641	209.937
Vitvi13g00157	69.7668	125.811	107.984	226.712	180.186	154.992	120.587	150.319	147.821	145.643	157.253	154.05
Vitvi04g01252	61.9064	95.8778	107.377	92.7345	95.4432	140.068	129.3	86.2305	77.4062	87.3147	76.2443	88.7536
Vitvi01g00330	115.8	233.855	210.155	210.586	177.424	244.169	249.984	288.271	276.978	432.706	349.815	310.171
Vitvi07g00442	33.1351	38.1132	35.2265	111.285	156.438	86.1576	46.2181	144.711	90.4622	134.33	97.9066	141.11
Vitvi06g00465	249.92	558.295	429.472	280.208	230.463	331.577	203.129	288.468	526.751	310.195	824.841	528.201
Vitvi17g00900	34.3162	34.0102	29.4107	133.309	156.214	80.7862	70.1349	245.092	214.415	207.482	237.275	239.454
Vitvi09g00148	88.9487	79.397	81.7161	100.454	100.367	70.1125	103.565	112.12	127.884	105.662	131.157	111.408
Vitvi09g00009	74.7444	55.9375	56.7128	183.772	222.709	148.095	64.2325	214.713	178.071	242.807	177.236	217.094
Vitvi05g00296	50.1111	52.3028	49.5697	87.4458	83.9628	77.4037	76.3058	98.7689	111.529	93.3494	112.397	95.1288
Vitvi08g00200	23.1175	28.5441	28.4058	75.1113	77.3401	55.4972	36.3974	95.4024	73.2691	81.9964	73.216	93.0091
Vitvi18g01119	89.9373	83.7652	108.605	104.103	111.283	176.235	89.0201	199.053	347.44	270.856	399.098	245.013
Vitvi06g00489	70.716	69.6434	42.0257	89.4078	159.943	70.6443	63.5824	171.221	100.443	164.261	108.313	160.128
Vitvi11g01389	587.688	1050.32	835.002	161.608	112.51	518.345	844.222	103.892	181.576	172.747	238.668	170.083
Vitvi13g01627	32.6573	25.9166	27.5334	68.8878	65.2779	47.3033	37.5087	87.6484	80.6993	73.8937	83.438	85.5215
Vitvi12g00306	12.541	16.2443	13.3609	107.659	106.827	52.7904	28.1733	184.899	153.528	152.714	177.89	172.422
Vitvi13g01229	300.042	279.862	290.672	259.004	222.286	352.389	254.84	229.946	237.97	308.439	232.474	242.736
Vitvi04g01161	621.782	764.691	679.828	624.391	673.721	796.321	865.753	515.847	635.756	692.412	721.835	511.179
Vitvi14g01715	25.0263	30.6862	26.196	131.792	171.425	101.915	37.9968	196.621	128.894	193.018	134.555	195.023
Vitvi16g00380	242.336	299.726	227.932	659.548	379.387	183.448	284.706	395.748	101.923	446.513	136.992	445.329
Vitvi06g01398	147.123	252.94	261.912	34.8453	22.664	107.665	241.39	15.2651	24.3975	18.3121	27.2386	16.5683
Vitvi15g01147	78.2692	34.435	32.0445	64.5524	130.689	55.8066	32.632	84.5332	60.0082	81.1366	54.8057	82.286
Vitvi02g00128	73.4342	57.4466	58.276	189.742	161.827	127.617	67.8925	90.822	116.896	95.6508	103.179	110.52
Vitvi10g02178	28.6465	71.2632	67.7457	60.1002	80.8851	53.9552	101.937	144.729	112.915	160.818	127.822	149.974
Vitvi01g01792	570.055	445.734	402.028	401.659	325.341	702.785	387.476	354.915	472.379	559.942	471.941	438.254
Vitvi15g00870	32.9551	20.5471	17.1676	78.2895	93.2024	41.3855	52.1392	119.931	82.0589	99.2484	119.264	93.6271
Vitvi13g00288	332.292	191.544	191.911	211.995	167.788	230.559	189.507	150.501	178.438	189.663	231.644	179.322
Vitvi16g01210	42.4863	25.2844	35.6217	59.0723	130.276	72.3657	8.88707	35.8386	13.6335	37.1854	17.7112	37.5653
Vitvi08g01943	90.8717	124.511	105.222	150.117	249.803	137.937	94.853	367.105	249.541	396.541	279.45	354.855
Vitvi01g00787	121.607	158.662	125.923	95.1415	53.3666	248.152	113.416	7.63077	252.859	7.93651	54.9801	8.00978
Vitvi03g00085	79.399	176.353	132.293	270.859	251.7	178.998	190.855	204.021	229.356	240.088	319.061	222.619
Vitvi08g01497	15.591	55.9661	40.299	106.509	85.6934	48.7915	72.4542	158.285	123.667	137.401	137.903	158.991
Vitvi10g00712	406.177	253.212	257.677	388.277	316.03	542.362	202.763	235.694	202.434	363.457	212.114	267.555
Vitvi01g00354	79.4941	263.392	194.295	302.52	212.438	291.271	220.787	83.3163	234.65	113.667	327.174	102.544
Vitvi10g00848	36.9186	59.2832	58.2117	44.8284	55.1443	45.4974	125.684	93.111	91.1953	93.0018	91.9511	98.0123
Vitvi17g00305	261.33	295.288	271.953	261.455	221.06	332.191	257.554	159.459	201.168	222.344	207.896	178.74
Vitvi01g00793	72.2831	36.2543	44.8506	57.0861	71.7717	45.7534	57.3785	64.5435	139.921	53.6729	127.925	56.0619
Vitvi17g00160	213.862	148.412	170.984	312.257	255.681	327.136	161.122	183.154	182.799	222.798	203.077	193.169
Vitvi15g01031	90.3436	125.6	133.612	70.9321	79.0098	72.9569	129.879	90.6989	130.432	89.5677	134.148	90.547
Vitvi17g00778	35.3918	22.5568	25.3933	181.452	194.24	84.8338	40.8104	158.529	96.2333	127.325	85.114	134.595
Vitvi11g01400	28.4835	20.6971	25.7488	133.401	145.437	84.2994	26.2757	171.427	103.295	167.761	134.924	191.811
Vitvi07g02703	33.1457	40.9351	44.0419	55.773	66.9547	42.4243	69.4049	105.593	82.3502	99.2217	87.4451	107.964
Vitvi03g00564	88.0891	79.3493	72.3876	194.972	162.778	162.909	276.846	171.179	237.086	206.04	293.132	194.651
Vitvi17g00325	120.886	218.176	214.017	117.184	74.3393	132.763	192.313	93.0627	375.32	126.448	517.111	96.08
Vitvi13g00249	399.17	401.089	336.36	225.606	195.431	399.098	259.805	187.319	204.636	275.833	195.25	219.998
Vitvi14g00180	99.9823	110.535	97.6789	245.285	287.57	238.837	133.853	188.771	203.692	188.208	210.793	182.095
Vitvi08g02283	62.2707	61.8283	57.5108	227.078	292.862	194.868	36.44	130.784	85.0896	117.736	91.1599	130.225
Vitvi18g02832	24.1745	21.8524	22.0205	53.0504	64.4281	42.0115	33.7714	130.558	92.3632	109.938	88.8553	121.226
Vitvi13g01237	21.0241	43.4043	40.9025	36.7605	45.5392	29.4148	62.6691	91.0885	79.6037	83.405	83.4868	82.9761
Vitvi08g00676	19.777	47.8616	42.1395	75.2264	90.7446	71.9228	42.1648	165.637	98.0871	146.734	127.509	173.026
Vitvi07g02023	58.829	66.3808	55.52	157.262	205.438	135.13	51.1809	116.049	93.841	117.423	116.065	121.397
Vitvi14g00537	138.624	292.219	277.863	155.554	90.4317	246.704	334.148	123.804	109.859	163.101	122.733	113.056
Vitvi02g01429	117.047	116.15	103.64	146.604	153.023	134.039	146.131	148.002	162.194	169.513	177.133	172
Vitvi12g00684	108.606	105.195	107.039	91.6221	108.718	94.5202	132.849	81.3467	151.89	97.8302	147.925	94.2255
Vitvi11g00924	36.2278	43.0607	20.5754	85.9845	763.589	427.603	4.72305	24.9965	33.886	25.2172	50.2595	25.1145
Vitvi10g00027	56.2337	30.4286	32.069	275.129	195.389	135.119	43.9778	352.94	178.269	460.962	206.068	374.439
Vitvi15g01097	30.3409	86.0016	65.4812	201.148	159.607	137.223	69.6001	197.517	297.962	186.745	336.388	188.253
Vitvi05g00469	32.5423	34.997	35.9876	47.3639	47.1411	33.3777	36.6774	37.4498	59.9265	28.7173	54.5394	34.6287
Vitvi06g00315	41.3078	50.9357	53.7726	68.8923	69.9942	59.7281	66.2377	90.4924	64.7719	80.1021	60.9865	83.8228
Vitvi18g00196	116.511	98.3079	99.4932	108.621	92.7964	115.432	82.8032	37.0969	45.8425	36.227	44.7325	39.8007
Vitvi17g00759	73.6549	132.663	133.965	89.7065	67.6908	75.1312	194.945	46.2279	77.486	43.9422	74.7628	53.6776
Vitvi14g02444	255.556	83.0128	105.982	192.631	304.723	106.249	64.8021	140.585	128.983	139.993	128.637	126.279
Vitvi05g00641	330.094	186.87	207.215	285.781	240.807	394.553	182.012	276.701	235.147	420.508	241.708	297.694
Vitvi09g00214	31.6562	37.6532	32.5119	86.8368	101.106	45.9797	42.561	116.068	74.7492	104.33	95.2115	111.49
Vitvi19g00401	305.137	302.785	322.289	271.774	330.939	278.686	381.734	652.68	661.819	809.182	705.65	573.958
Vitvi08g01929	13.7962	22.9032	20.6358	41.5596	43.826	20.6684	33.1412	74.4548	48.6771	51.6132	52.9302	62.4437
Vitvi04g01893	115.089	83.7484	79.994	235.583	218.728	184.505	101.056	275.309	277.576	314.097	315.561	277.357
Vitvi09g00136	314.152	269.488	276.493	236.006	193.894	385.211	207.668	181.493	233	248.297	216.266	210.593
Vitvi06g00502	300.993	451.575	294.54	92.8387	215.933	75.1824	197.367	60.3431	148.648	69.3683	104.6	58.0104
Vitvi07g00214	22.2883	49.0131	39.2488	264.534	197.568	135.968	36.096	201.366	143.836	164.472	184.355	198.704
Vitvi03g00265	23.4632	28.6446	26.2791	46.7838	71.6815	36.5017	39.8297	86.7679	86.2319	80.7988	88.7604	89.1882
Vitvi15g01100	18.0535	21.3845	21.8028	26.4454	29.2334	19.8391	31.2119	41.0558	59.2711	34.9539	53.4208	40.0946
Vitvi07g02612	39.2389	34.5524	36.7128	60.7635	68.4347	43.5781	50.1533	115.138	97.7288	111.64	103.217	101.025
Vitvi05g01583	173.715	445.304	759.58	97.2357	40.1363	516.006	34.8084	1.716	34.495	11.2912	3.82302	2.57116
Vitvi17g00815	43.0446	95.6778	74.1282	223.55	166.675	103.45	99.0285	203.499	358.849	276.084	380.082	207.578
Vitvi02g00067	95.6594	39.2176	42.792	75.4784	116.484	51.0342	80.2531	87.8255	118.966	95.6225	108.245	89.4896
Vitvi14g00047	160.815	103.545	107.92	191.174	166.904	198.46	92.5937	101.11	125.762	106.052	143.726	111.469
Vitvi09g00993	120.2	99.4255	112.601	332.23	238.752	255.515	115.266	119.222	180.495	131.788	213.934	129.702
Vitvi17g00761	15.3265	23.4875	21.8919	28.8784	49.5331	18.9787	31.61	64.6692	54.5088	54.0335	46.5122	58.6739
Vitvi14g00383	78.606	100.166	78.1335	88.4005	84.2502	125.725	106.872	99.9791	101.371	119.704	97.8867	109.032
Vitvi08g00639	71.5657	94.875	86.8346	237.806	261.815	210.493	91.7895	273.242	223.845	357.683	234.764	307.443
Vitvi14g00178	98.3027	101.886	104.348	154.434	167.578	151.597	131.687	182.88	165.243	215.703	187.61	191.505
Vitvi08g01683	825.038	518.41	463.947	255.926	147.647	411.83	294.278	73.2548	187.999	103.145	196.463	79.7344
Vitvi03g01574	35.1142	126.074	105.933	71.3641	72.5515	40.4025	72.9498	71.8229	99.7794	71.3978	120.481	71.1699
Vitvi10g00884	16.2704	23.5406	22.5765	67.3257	73.6328	49.9052	28.3	99.2483	64.2954	93.1904	72.207	103.729
Vitvi03g00213	144.73	58.6384	45.6269	114.67	469.588	230.951	35.2902	36.3616	58.0602	37.8185	56.4848	39.5288
Vitvi08g01143	117.431	434.711	381.828	201.906	156.027	229.209	147.544	75.9272	156.625	99.8794	240.164	89.8823
Vitvi12g02659	459.387	284.801	760.962	50.522	8.73198	196.866	84.8971	6.08838	53.2883	21.4628	16.3629	6.63656
Vitvi11g00927	70.1393	142.497	105.187	200.182	172.437	194.008	213.168	172.191	213.328	206.917	242.76	173.992
Vitvi13g02067	58.2265	91.8493	75.5514	132.968	141.219	109.939	73.4163	146.328	129.25	149.878	140.745	150.746
Vitvi00g00922	60.1282	62.4082	57.6638	64.0377	65.0353	57.6897	168.717	87.4041	157.264	93.8348	165.683	100.797
Vitvi19g00744	200.068	270.602	282.486	252.427	258.823	275.784	379.755	503.94	451.003	686.811	502.852	534.231
Vitvi01g00404	21.9488	25.6894	29.2609	37.175	38.7062	17.6841	31.913	47.888	35.6099	35.4359	40.2448	43.6023
Vitvi08g01113	52.3405	70.7817	68.3393	139.202	120.611	77.4005	73.7361	312.66	197.922	278.007	288.072	265.716
Vitvi10g00271	283.157	156.136	83.2482	107.473	192.651	46.6538	35.96	147.767	119.522	144.942	114.495	130.573
Vitvi01g00375	83.3631	159.731	155.426	94.0793	131.657	115.036	117.34	233.445	174.917	248.263	191.092	215.853
Vitvi14g01605	63.6388	60.1313	58.6686	217.832	202.652	211.587	67.4041	68.2164	83.1564	68.663	90.2334	76.3158
Vitvi16g00949	85.8727	79.6362	82.1739	134.784	123.13	147.683	104.799	134.908	131.373	150.744	153.652	139.443
Vitvi15g00719	623.073	599.55	519.583	492.596	483.843	656.998	280.641	354.701	348.527	501.885	345.24	373.469
Vitvi13g01610	32.6006	51.1696	51.002	39.5685	36.634	58.084	71.088	60.7298	55.2146	51.0046	48.041	60.2694
Vitvi05g00560	220.507	234.619	204.662	302.979	292.585	357.605	325.05	330.274	421.01	431.535	447.863	372.551
Vitvi07g00286	363.67	186.995	212.947	133.996	95.7011	190.236	309.914	181.869	434.868	206.894	587.888	197.99
Vitvi13g00027	135.837	123.468	126.423	162.585	140.724	163.827	120.349	173.293	187.281	199.48	208.023	175.386
Vitvi06g01523	32.5248	39.7541	36.6406	92.8665	121.414	56.2708	54.5614	174.647	132.463	149.826	163.39	159.352
Vitvi06g00053	27.5097	35.3138	33.4379	50.7266	53.3739	34.0059	49.2933	87.6371	72.0995	75.233	70.4033	86.1247
Vitvi08g02371	248.334	239.221	248.495	276.236	338.21	270.625	156.971	135.759	142.559	170.164	150.303	155.82
Vitvi12g02138	10.8502	57.9388	48.4743	258.694	231.286	107.234	77.6703	325.906	529.426	378.353	767.352	342.087
Vitvi19g00672	74.2833	79.7119	84.1716	70.7267	84.4423	72.725	99.4199	116.713	100.864	122.263	104.181	117.608
Vitvi17g01218	46.4684	61.5802	67.1652	68.4716	56.8489	55.1278	66.879	54.717	49.8829	47.3667	50.232	57.2982
Vitvi04g01736	51.5316	105.906	82.6369	54.4566	62.8428	61.3629	116.83	109.035	92.7355	107.587	91.9106	120.595
Vitvi15g00541	278.184	134.55	162.801	388.14	399.342	344.279	148.283	240.209	200.077	373.985	229.391	277.387
Vitvi01g00279	254.125	323.857	275.216	98.9822	105.343	131.874	199.646	43.7781	129.471	50.5607	87.8003	40.112
Vitvi16g01327	114.705	43.5185	45.9871	98.0542	181.386	52.3652	31.8633	124.839	137.454	122.519	131.574	118.307
Vitvi07g00479	357.056	326.856	309.734	228.641	189.02	300.737	237.107	208.885	220.628	301.294	221.388	221.611
Vitvi02g00417	37.622	88.3591	60.1105	85.1752	92.4025	85.4891	230.807	59.9191	91.0476	79.2405	70.3255	65.3744
Vitvi04g00192	77.4162	177.724	234.979	89.481	36.896	120.212	262.259	41.9637	56.3602	43.8924	37.7487	57.5506
Vitvi15g01118	22.7705	31.0965	30.4858	23.2058	28.0519	15.9353	32.0758	38.6211	37.5836	31.1323	38.2974	35.2929
Vitvi17g00150	42.4576	21.1207	22.0037	27.9568	62.4639	21.0923	17.5745	77.8525	91.9438	56.7443	93.022	59.6211
Vitvi03g00631	35.4358	61.8865	49.5705	93.8975	90.8021	51.2604	89.0403	263.366	235.871	285.431	277.989	270.481
Vitvi15g01071	177.231	86.0881	82.8959	171.53	203.089	114.769	89.0498	91.1661	145.975	87.9216	127.031	93.6211
Vitvi14g00065	3.14298	16.2507	8.89033	508.973	387.424	264.296	2.4189	202.382	127.62	233.394	135.804	226.54
Vitvi11g00597	49.409	76.4373	74.3301	136.814	107.476	123.299	89.2793	126.546	154.911	126.518	166.252	138.855
Vitvi01g01299	23.4903	34.5874	32.9213	64.8865	52.3144	55.2028	104.009	130.495	92.0181	128.57	100.931	131.65
Vitvi06g00570	12.4701	18.066	15.7465	28.7173	37.1755	23.608	26.977	68.6791	81.7124	49.989	85.3021	66.4972
Vitvi17g01207	280.483	225.355	224.276	281.073	255.149	339.865	219.994	206.155	225.803	291.527	238.847	235.991
Vitvi09g01545	376.08	306.501	295.043	309.354	251.855	429.808	243.803	233.113	221.688	326.381	227.551	249.097
Vitvi11g01169	320.621	277.457	246.046	190.95	150.43	307.35	208.544	102.028	141.686	141.607	132.917	121.805
Vitvi03g00257	62.1062	95.9036	83.4315	121.875	126.831	108.076	149.171	133.231	148.267	159.49	157.234	156.498
Vitvi12g00649	268.924	138.77	143.908	101.752	284.591	312.265	26.6535	13.4775	45.382	15.0349	24.1206	15.8807
Vitvi02g00080	42.6257	46.1244	40.3673	97.1318	136.886	78.892	75.7071	170.098	111.725	206.843	124.181	178.624
Vitvi03g00229	47.8864	68.5949	66.484	120.652	131.292	81.6962	103.102	198.331	186.798	206.918	204.938	199.018
Vitvi13g01745	184.02	86.5898	103.405	149.453	149.009	165.709	84.3752	121.162	106.048	136.689	108.427	138.678
Vitvi14g01546	357.531	294.523	300.567	102.046	107.131	125.908	348.593	121.355	173.884	141.402	188.811	124.514
Vitvi17g00750	484.476	1164.78	894.467	92.5694	60.4102	647.865	610.155	9.84137	37.6076	14.6462	45.764	12.4884
Vitvi12g00141	33.4547	27.0383	26.2574	96.3624	89.4312	59.8825	82.2444	126.866	133.228	138.635	147.783	140.539
Vitvi04g00121	116.42	111.422	61.1021	85.8808	323.243	91.5596	43.9246	68.607	116.807	71.3603	88.4578	65.3989
Vitvi14g00791	258.196	110.474	133.718	269.801	232.305	238.189	142.665	205.111	183.151	229.267	164.632	208.41
Vitvi04g01414	32.2877	19.8496	18.2097	40.0714	63.1605	29.6922	26.2881	74.8104	57.3416	55.3589	59.6178	67.0202
Vitvi14g02032	27.608	78.1834	72.1244	56.3755	58.2242	38.0305	86.6113	61.4878	68.2312	53.966	77.4885	66.9285
Vitvi01g00561	85.211	60.4851	69.8723	97.1715	96.1558	79.2827	74.3502	117.144	113.792	117.163	116.439	126.088
Vitvi15g00733	36.2571	35.5444	36.603	29.0936	35.5523	28.3068	56.1285	36.2483	46.1469	31.8187	43.1108	34.7302
Vitvi18g00563	119.671	159.106	159.999	95.0273	84.0111	109.501	194.105	64.8084	124.971	83.1966	98.8764	71.1438
Vitvi05g01502	16.2899	20.3334	19.8848	28.6542	34.4393	27.1745	41.3745	46.9538	51.571	42.8709	44.3455	49.589
Vitvi05g00053	295.997	232.722	229.367	193.599	165.23	278.531	251.744	162.579	194.388	225.141	180.863	173.618
Vitvi05g01724	100.951	116.163	135.437	195.417	172.236	279.483	81.9068	142.103	155.362	187.29	150.797	170.944
Vitvi02g00092	411.971	452.79	434.827	150.703	135.151	199.939	297.601	122.502	150.165	154.116	152.245	134.145
Vitvi17g00165	208.962	308.316	271.681	143.341	147.704	299.01	367.641	23.9914	41.2011	27.9736	27.6973	28.0417
Vitvi09g00182	40.4418	52.5511	49.4041	64.5256	68.7756	60.5155	52.7736	96.3804	76.6143	94.0867	79.2568	96.1106
Vitvi03g00335	35.1836	141.097	131.042	102.814	74.0074	77.2887	167.386	132.351	154.543	142.341	173.119	139.896
Vitvi10g02255	57.7039	49.3007	48.3348	137.785	162.346	138.495	59.9676	199.751	136.651	217.29	153.317	205.786
Vitvi17g00359	15.6557	31.5286	20.0989	123.212	137.962	76.1247	19.2541	137.667	140.665	133.083	162.433	136.056
Vitvi04g00860	145.039	132.941	138.571	62.829	47.8368	107.881	216.897	81.9524	110.665	105.019	115.884	91.9497
Vitvi11g00547	24.8101	21.7305	15.971	120.675	118.29	50.3006	19.4083	179.411	149.14	199.663	198.497	188.743
Vitvi04g00609	44.9871	49.2565	46.3424	63.9695	95.1211	55.0282	54.4875	100.616	76.3802	89.266	78.0331	101.031
Vitvi03g00367	184.991	141.092	139.296	160.779	174.233	160.888	125.805	164.198	174.649	184.02	166.27	157.57
Vitvi09g00093	87.7952	63.0064	59.8513	56.843	71.7984	80.3224	65.0146	59.1211	148.591	54.9723	142.937	58.4165
Vitvi07g00301	41.5791	69.9311	62.287	153.04	145.475	77.6948	153.819	252.81	383.11	322.321	536.659	267.805
Vitvi01g02098	23.5489	23.2082	24.017	47.9414	55.3551	30.5996	36.6842	58.0028	55.8049	42.5743	52.7202	54.3181
Vitvi03g00551	64.1002	67.2394	63.061	207.739	233.795	119.889	41.2163	74.0545	60.2787	87.1784	76.9101	84.0362
Vitvi16g01394	41.0019	32.6249	35.1881	44.7428	58.4135	35.3597	39.9889	69.4254	97.2732	64.3996	87.1593	67.5408
Vitvi05g00115	351.656	271.54	262.175	497.471	470.138	405.964	294.27	502.281	400.392	700.055	470.457	533.37
Vitvi05g00129	70.3254	79.0744	73.5066	94.837	84.9486	148.056	58.1263	84.4142	86.0013	83.4273	92.4731	95.9481
Vitvi14g01909	164.662	172.663	155.628	252.815	290.802	257.615	234.191	231.059	216.002	262.111	221.224	225.107
Vitvi14g00063	0.49363	9.13376	3.44496	90.6709	59.0281	37.5378	6.00098	316.213	457.616	356.307	451.821	333.564
Vitvi18g01608	204.848	246.368	286.475	169.556	78.795	268.768	179.915	24.8348	273.154	38.1968	83.3982	28.5738
Vitvi03g00059	82.0744	89.4934	96.668	65.8167	59.4436	79.2774	97.121	73.964	110.865	76.133	93.5013	80.5553
Vitvi14g00275	202.712	164.689	111.955	130.387	524.167	173.085	69.5013	6.25873	25.9258	9.47631	14.1121	8.64202
Vitvi08g02363	57.7992	58.0394	54.0392	76.2406	93.6418	64.2152	58.0182	99.4013	84.9923	98.5398	77.8592	96.8538
Vitvi11g01435	152.236	131.594	141.669	130.887	178.157	233.443	119.917	75.673	99.6782	99.4936	85.9136	81.3907
Vitvi08g01732	92.9672	181.435	155.664	93.0624	132.99	121.074	111.385	185.79	144.333	258.023	161.407	194.361
Vitvi12g00619	26.2999	33.3379	29.2952	81.6005	110.925	73.548	25.977	120.761	86.7298	122.854	89.0171	127.295
Vitvi06g00503	31.1072	40.1392	37.9349	63.9835	81.264	51.2697	50.2825	91.8867	87.1626	84.7618	90.3514	96.7981
Vitvi16g01019	149.699	189.504	175.838	379.856	350.523	270	136.478	118.568	216.744	126.192	195.885	111.957
Vitvi14g01981	22.9448	29.4958	31.4383	70.6066	66.1015	61.9378	35.6098	65.6407	68.2465	64.0117	76.4895	68.481
Vitvi06g01399	181.592	211.019	171.009	151.838	126.593	172.224	101.206	176.26	112.283	201.196	128.295	185.122
Vitvi16g01350	94.6584	151.678	134.219	123.848	127.335	150.048	134.533	181.056	151.422	204.747	147.875	187.761
Vitvi17g01266	82.0484	128.258	111.899	120.907	155.985	136.633	93.4545	207.482	152.861	236.577	172.967	197.232
Vitvi08g00153	60.6061	94.4087	85.5649	72.5832	116.323	63.3059	76.8169	101.384	93.1033	91.6641	94.6823	97.2145
Vitvi18g00126	128.551	72.0734	65.9061	123.573	216.373	134.329	87.9744	86.1228	122.132	91.9797	99.3572	93.7093
Vitvi08g00895	22.0295	24.0589	23.9241	21.0974	28.0337	19.8761	37.8737	44.0669	65.2109	43.8294	57.7231	43.7577
Vitvi15g00829	137.013	169.043	158.902	291.244	288.806	288.915	136.124	139.946	156.884	151.874	171.122	163.577
Vitvi12g00586	542.682	163.132	288.239	8.07149	12.9477	47.9877	704.221	7.64971	8.71296	12.4803	6.91184	10.7411
Vitvi06g00429	78.0314	113.673	101.566	109.559	120.887	87.3285	122.288	208.028	169.195	262.476	187.751	222.468
Vitvi01g01671	51.3091	100.47	101.73	40.7178	41.7198	49.0756	78.807	57.8194	48.555	54.0867	55.6595	58.0616
Vitvi08g00757	289.959	267.767	256.57	195.553	169.255	282.958	242.418	142.536	187.552	229.305	172.729	171.932
Vitvi04g01493	17.9462	25.5342	22.5964	37.5233	38.1292	28.4741	32.8161	45.3965	51.144	36.9183	53.2602	43.7358
Vitvi01g00161	49.7045	81.4505	81.471	58.1813	73.1048	50.7447	89.9422	95.1667	103.898	85.8991	99.8357	89.426
Vitvi14g00322	109.443	130.039	143.508	161.989	162.335	120.234	263.699	225.791	304.268	251.587	317.394	227.91
Vitvi11g00692	21.1911	23.0146	21.8631	39.98	54.4554	28.3723	30.8167	59.7512	45.4864	51.7733	45.4909	60.7383
Vitvi03g00277	178.036	155.285	146.578	179.334	163.872	188.788	146.22	120.159	172.559	135.483	162.55	137.685
Vitvi07g01562	37.3875	190.893	115.37	127.118	72.9197	89.6934	191.189	110.425	418.492	129.541	510.093	115.84
Vitvi14g00535	100.708	142.472	129.069	154.963	153.781	172.611	149.942	176.415	181.518	206.567	187.45	163.035
Vitvi05g00217	21.6422	34.4297	32.3311	33.4808	44.2574	31.4292	52.5153	70.7077	67.0871	64.447	69.3335	69.4249
Vitvi07g02210	426.7	441.977	423.117	256.864	219.201	384.946	427.049	161.101	238.571	242.774	199.322	190.141
Vitvi14g01226	190.868	125.971	146.122	173.713	163.808	197.269	138.068	175.849	225.536	219.073	199.969	201.466
Vitvi03g00492	15.249	17.3512	17.8481	23.7925	35.0578	18.5538	23.8745	46.4546	39.2762	34.2238	40.2057	44.7829
Vitvi12g02504	116.211	122.009	109.471	134.043	129.385	142.204	128.602	124.983	124.181	146.711	139.519	138.999
Vitvi09g00284	52.6881	91.0899	80.1002	163.992	96.4364	184.847	215.679	192.219	308.945	235.851	340.827	216.876
Vitvi09g00179	82.4811	95.3256	98.9025	84.1156	72.1005	90.6614	110.226	64.1436	91.1151	67.1124	90.295	71.9235
Vitvi09g00285	7.32283	7.65595	8.18117	233.41	71.7386	45.4384	28.8354	412.334	145.463	403.798	242.138	435.893
Vitvi18g00138	52.0745	44.595	45.2587	113.478	124.245	94.762	58.3476	133.412	107.977	147.477	116.248	142.768
Vitvi03g00022	39.7986	45.8498	47.7786	77.7185	82.8077	63.3618	50.2462	98.3762	86.9343	90.8625	88.3505	98.3555
Vitvi13g01762	107.024	141.238	139.361	120.925	101.144	95.3228	168.446	179.968	186.276	185.941	221.215	169.161
Vitvi16g00528	355.102	84.0015	161.019	306.745	855.357	303.052	30.8977	296.515	395.765	381.849	219.7	277.37
Vitvi05g00208	31.2654	29.4337	26.6487	195.706	267.464	110.146	26.7049	82.3887	81.7416	78.7396	100.119	74.6954
Vitvi18g01180	33.621	49.7239	53.3066	125.566	108.83	153.763	139.453	207.515	242.048	221.185	213.653	220.025
Vitvi07g01690	201.949	153.291	207.178	49.6555	26.7701	128.172	173.832	17.4565	182.342	25.8083	51.9064	23.1149
Vitvi18g01058	279.925	131.868	158.569	252.172	253.104	231.12	127.618	216.016	214.654	272.016	243.772	220.666
Vitvi02g01408	269.747	189.401	1079.78	171.589	31.1852	288.127	95.4053	7.51419	57.4189	23.9865	11.1356	6.89001
Vitvi08g01182	80.9646	55.4575	56.9376	69.141	98.0651	73.4047	47.0068	91.0412	203.787	95.276	177.995	88.5537
Vitvi04g00793	203.7	205.508	202.974	279.039	256.255	289.867	217.024	194.897	226.674	220.82	229.205	177.189
Vitvi19g00115	140.205	164.045	164.238	156.834	127.223	138.592	178.552	184.481	219.519	189.418	246.201	173.182
Vitvi09g01381	43.4814	43.254	44.9796	72.7364	78.4442	59.3984	57.5562	65.2659	81.3689	61.3443	77.8124	65.4135
Vitvi05g01475	35.0876	40.3213	41.4473	104.709	112.631	76.3223	60.5107	136.196	107.984	122.504	115.862	129.417
Vitvi09g00122	41.9016	75.0393	64.0323	61.2902	56.2167	62.8276	77.5133	91.6768	104.907	79.5749	99.9196	80.3405
Vitvi18g00430	170.933	7.48243	28.6126	148.604	780.545	219.699	1.63954	25.3444	39.5879	35.3732	60.4333	22.9507
Vitvi09g01474	12.6761	17.0463	18.2051	26.5086	37.1908	17.3516	24.864	56.9969	44.8066	46.0666	43.8424	53.2661
Vitvi08g01054	32.8386	29.0028	34.1648	74.3188	84.2088	54.8075	55.111	93.7077	98.2009	81.4991	96.5862	87.4946
Vitvi16g01985	31.0525	166.677	116.085	87.8564	82.6493	98.302	121.903	43.7416	595.495	46.4375	690.805	48.8805
Vitvi05g01776	258.504	161.141	137.484	179.735	229.972	163.941	83.2936	249.261	460.739	374.205	596.545	265.073
Vitvi10g00630	170.703	102.669	56.023	75.2991	161.364	44.2701	35.1568	30.6703	118.446	34.3235	101.231	31.4807
Vitvi19g00272	79.8263	78.0638	79.242	110.776	112.878	97.9493	131.673	171.409	167.825	193.428	186.469	186.139
Vitvi07g01351	757.725	92.7206	166.646	188.475	250.965	188.525	102.403	230.36	194.608	296.106	215.878	237.022
Vitvi04g00380	13.4503	17.0057	16.4641	25.5003	35.472	21.1285	21.016	52.8486	58.4546	47.9404	57.5453	52.8662
Vitvi07g02074	62.138	134.326	88.3771	223.564	135.033	134.995	38.8731	210.604	191.631	246.294	207.257	254.198
Vitvi19g00406	148.312	163.916	166.248	202.094	169.923	212.099	174.356	165.45	172.245	200.255	201.167	180.712
Vitvi19g01741	88.7846	134.672	132.798	51.6129	44.6667	76.977	129.601	73.5141	93.8556	91.6522	102.723	88.1947
Vitvi05g00210	11.425	16.69	17.9619	13.1185	14.8093	7.53281	13.0836	18.4184	15.8075	12.5305	20.2694	16.2357
Vitvi18g00396	41.3423	35.4681	35.2745	44.2982	46.2823	30.8944	38.9614	67.1187	62.2935	52.4275	67.7721	57.8959
Vitvi08g01709	297.962	300.135	254.824	257.83	206.31	342.222	186.9	189.806	186.041	262.63	227.493	202.278
Vitvi14g00132	43.0641	50.7269	46.7544	59.1901	47.3224	60.3598	67.6042	83.9305	79.4451	83.3395	75.0343	86.9701
Vitvi18g00886	79.1536	59.9213	61.8817	53.6899	256.166	130.163	87.8612	38.2181	217.534	50.8365	145.003	40.2887
Vitvi15g00785	26.6991	70.929	65.7141	56.1321	49.9304	48.9947	83.2949	109.977	92.1032	110.143	104.125	112.372
Vitvi04g00316	36.3128	47.3592	41.854	61.1437	79.2008	60.3928	57.7324	77.2544	71.84	68.9843	77.0415	80.088
Vitvi08g01354	15.2642	20.5235	17.4621	53.776	77.2516	37.8074	28.6647	126.825	82.1823	111.578	93.4541	121.242
Vitvi12g00258	19.4709	21.9218	21.7541	34.9592	43.2207	21.3047	30.4348	62.0155	51.0031	46.6157	51.1963	55.2397
Vitvi14g00407	97.0767	95.242	90.4725	180.531	130.438	208.411	96.831	113.574	98.2183	121.984	100.035	136.783
Vitvi05g00573	17.8767	23.6602	21.971	38.7715	54.5039	35.7639	32.5898	85.2024	70.0223	76.6481	69.4815	87.1804
Vitvi06g00573	68.8144	77.4469	80.9684	95.9473	93.0441	111.929	76.9179	67.4566	57.4538	59.1442	59.9676	69.7481
Vitvi06g01242	63.9448	84.5294	66.8508	154	171.954	138.62	78.0381	137.934	117.799	141.528	133.006	140.554
Vitvi14g01614	2.19159	39.3655	15.0941	83.0111	62.5289	49.2303	34.9951	96.9129	290.803	82.3147	402.952	82.5024
Vitvi05g01342	45.5819	49.7041	49.3106	89.4407	90.1753	68.7988	96.73	136.535	134.119	151.198	139.016	139.58
Vitvi11g00280	46.1725	49.0794	49.2314	91.1211	108.165	81.5701	73.1469	104.461	146.228	102.56	139.653	109.817
Vitvi07g01749	228.503	159.561	152.263	124.376	167.647	74.5542	254.313	47.1474	204.397	64.5508	243.148	45.5164
Vitvi17g00116	45.7199	146.183	116.898	124.201	79.719	107.222	170.828	126.345	148.693	118.379	151.645	119.014
Vitvi18g02131	102.606	150.971	142.458	84.7749	70.6465	106.975	186.274	115.274	152.981	141.308	145.6	130.936
Vitvi18g00427	207.468	8.44853	16.9421	127.726	706.602	131.357	1.27416	23.8889	36.0771	30.3005	54.6641	21.853
Vitvi18g00359	23.1841	30.2632	32.0639	60.6202	62.1919	40.5935	40.3486	116.674	97.8843	103.166	100.287	108.389
Vitvi01g00278	68.1996	73.459	74.6078	130.439	132.72	104.47	78.0205	95.7982	91.6889	112.296	92.2779	101.79
Vitvi07g00314	332.75	217.332	242.819	578.488	611.607	399.429	231.879	294.91	768.767	382.019	565.63	295.686
Vitvi05g01091	272.613	58.994	95.5449	205.987	182.205	197.011	40.6007	42.7103	41.7029	48.3788	42.8776	50.2919
Vitvi06g00813	88.4621	59.913	61.3762	190.807	204.756	177.012	73.359	182.807	179.646	217.681	174.143	210.458
Vitvi17g01440	242.098	86.9721	104.593	113.412	119.809	198.787	72.8341	133.062	119.93	158.401	119.897	142.23
Vitvi18g00856	103.446	54.9435	53.8809	75.7111	183.465	88.4781	65.3774	126.551	97.539	117.284	101.748	123.59
Vitvi13g01357	95.3081	140.206	146.695	129.202	140.585	132.794	185.331	171.935	165.568	191.709	184.755	169.509
Vitvi14g01188	352.839	269.572	227.464	160.658	241.584	156.112	233.327	96.5093	125.724	116.359	129.223	86.788
Vitvi02g00617	56.2562	49.1645	33.7138	53.6355	69.3895	38.3344	60.645	70.5626	91.0294	52.2611	85.9973	62.243
Vitvi05g01255	41.5241	41.7665	40.7956	71.0762	85.572	59.8015	47.0131	88.9665	82.4688	87.703	86.8848	98.7503
Vitvi02g00044	129.155	65.2526	62.4561	131.976	212.986	102.835	92.8189	196.597	197.763	210.404	201.681	194.362
Vitvi07g00115	114.111	137.455	145.027	144.671	144.356	152.502	163.822	216.288	242.414	248.011	234.792	232.529
Vitvi18g00762	42.6849	37.4835	33.6695	54.6151	62.6462	50.4706	38.9164	101.345	82.6578	98.8033	96.9387	94.487
Vitvi09g00060	11.6963	17.4074	15.9641	39.5978	53.5295	23.7161	24.186	85.4568	49.7945	74.8734	55.2421	73.1859
Vitvi07g01249	18.3746	27.5128	30.1543	47.8651	54.3997	36.7735	35.3548	70.269	62.0482	58.1133	59.1915	68.2979
Vitvi07g01498	120.545	88.1073	108.325	118.529	114.265	152.164	117.957	184.788	227.859	230.268	217.118	183.591
Vitvi07g00162	12.628	15.4488	14.5921	40.8107	47.54	23.318	15.7874	77.2083	48.5298	62.2136	54.0449	67.5714
Vitvi08g00188	35.8955	53.1143	36.8385	166.869	174.4	104.648	37.205	178.467	228.397	212.055	277.749	196.025
Vitvi13g01911	273.546	222.667	288.01	130.95	127.804	203.303	195.519	76.0502	103.381	118.707	112.997	102.533
Vitvi06g00516	29.7625	36.9841	36.9122	48.5119	50.2898	33.9012	44.8521	101.199	83.2833	87.3728	95.4369	91.5705
Vitvi08g01081	98.0361	71.6581	68.6616	231.698	207.901	194.745	73.7478	157.8	202.703	187.023	189.031	176.445
Vitvi12g00568	15.1007	13.7237	15.5091	18.501	23.5518	12.707	20.8258	40.6767	34.1681	29.1767	28.12	37.445
Vitvi15g00839	71.0901	89.0817	96.0427	79.2727	79.2408	59.78	61.6335	85.6266	70.6183	69.3353	65.1373	86.5898
Vitvi01g00220	32.5182	42.5645	39.1464	64.4813	68.7501	60.1067	65.5378	110.126	106.951	106.418	106.653	110.803
Vitvi10g02200	77.8978	80.0408	77.7495	109.189	136.181	103.904	104.354	142.403	108.503	180.189	138.267	154.554
Vitvi05g00164	68.3543	31.4853	39.8935	57.9707	113.169	69.2043	32.1747	142.347	52.35	106.969	52.6126	134.394
Vitvi17g00011	154.1	162.272	156.314	78.463	92.3926	88.7561	51.0226	50.9896	57.6486	46.1391	69.6867	54.0053
Vitvi09g00063	74.0972	95.5037	93.1205	144.037	172.388	100.409	112.993	203.714	140.48	192.091	145.654	185.748
Vitvi17g01613	547.589	414.863	705.563	94.6642	24.8065	396.003	80.4739	8.85345	66.2086	15.1313	19.2992	7.93475
Vitvi13g01769	17.8925	24.3832	21.1265	35.9135	42.6567	28.5726	36.4765	65.6526	43.4945	50.9805	46.5974	58.0454
Vitvi16g01282	41.1724	23.2224	27.7722	12.6502	10.4016	24.0918	19.1503	26.1345	29.5315	18.9094	30.0847	22.3325
Vitvi12g00008	91.8741	58.6284	64.8817	107.572	98.6228	100.455	95.0983	105.315	126.477	100.668	130.874	108.01
Vitvi04g01433	40.7918	67.318	59.9244	60.047	65.868	50.885	79.6065	99.8075	94.1295	97.8037	86.5658	105.381
Vitvi11g00835	43.2095	48.9931	60.5443	133.731	67.5065	237.38	98.2577	42.5205	55.3682	29.6841	41.8118	54.5206
Vitvi02g00237	98.6334	78.3492	87.8945	68.9064	128.635	98.8408	83.7941	118.236	148.508	130.654	131.555	114.888
Vitvi01g02258	372.465	425.568	348.692	182.693	133.053	269.984	91.746	49.7946	44.6651	117.002	61.0041	50.2996
Vitvi01g00929	166.701	67.2869	63.6714	154.201	157.31	144.619	61.4902	116.808	165.063	152.511	147.545	131.14
Vitvi18g01275	56.8478	39.1333	42.3538	124.641	119.403	118.342	53.4498	111.416	122.224	133.616	124.116	116.402
Vitvi10g00839	37.5801	114.831	85.6287	126.959	109.173	204.818	110.647	22.0993	52.8839	23.659	24.9863	21.7637
Vitvi03g00155	458.85	218.922	388.732	75.854	47.287	70.5707	189.801	21.4943	32.1048	35.3804	33.4398	27.9661
Vitvi04g00512	50.577	71.8422	53.2168	258.918	251.66	116.439	96.2882	25.3893	133.104	27.7511	108.364	27.2003
Vitvi11g00582	138.249	219.97	249.929	197.157	98.0366	184.386	301.632	114.006	231.19	134.679	325.97	117.418
Vitvi03g00359	88.4676	98.6828	110.077	64.8002	149.545	258.203	245.285	3.1762	87.109	7.04738	17.9119	6.40461
Vitvi11g01057	17.3232	18.0582	16.8888	43.4438	48.9036	29.0528	47.7271	99.3343	71.9384	89.0519	85.5722	93.7698
Vitvi09g00753	26.3929	28.6034	31.9665	53.6183	57.0738	23.7265	65.0663	68.0489	55.5384	53.1159	57.5872	65.3137
Vitvi10g00553	107.668	86.6786	86.0029	120.135	116.697	147.128	125.485	31.5237	51.0789	30.5353	55.0982	38.0113
Vitvi09g00363	28.4702	58.6377	53.0325	132.358	111.785	125.483	80.4211	67.6199	70.0722	68.7178	62.9479	79.5459
Vitvi06g01090	821.905	568.661	627.448	287.757	242.829	367.846	410.229	218.802	252.195	260.809	272.34	240.801
Vitvi13g00639	11.4628	16.9912	15.9947	85.993	68.8048	37.7701	23.5058	175.073	224.657	152.295	270.027	163.233
Vitvi11g00589	328.951	332.649	307.304	193.962	133.77	326.653	181.035	128.949	160.83	207.576	157.788	140.898
Vitvi16g00182	101.181	208.415	153.945	363.741	177.908	290.462	231.725	140.675	238.49	166.845	333.431	139.699
Vitvi18g00037	172.319	82.6081	103.419	100.127	75.6848	119.372	84.3684	45.6412	53.6839	38.3605	74.8901	46.4671
Vitvi08g01544	249.278	174.295	175.411	235.872	222.258	261.472	139.844	214.172	215.072	331.929	243.271	250.789
Vitvi09g00085	282.002	48.9075	39.8473	34.8308	186.493	67.1885	16.657	2.74496	18.6364	3.17216	7.36045	3.21725
Vitvi04g00514	30.2273	29.9707	28.2228	62.3593	72.7809	46.5676	45.5434	77.8454	66.0446	76.471	61.8852	79.0526
Vitvi07g01642	56.6925	55.4658	56.2933	99.1541	82.3661	93.8495	79.4241	115.615	106.159	113.008	110.663	125.032
Vitvi07g00425	29.6933	31.9311	28.7028	63.6217	75.2874	62.4468	47.1698	105.708	91.5129	111.113	91.1823	115.078
Vitvi03g00545	210.727	221.64	244.263	101.253	105.389	136.868	471.462	218.912	210.834	276.566	234.779	237.995
Vitvi08g01638	57.1122	74.9059	69.8074	104.585	120.873	88.8883	80.8009	103.038	106.308	96.9923	110.437	101.297
Vitvi10g00947	31.2142	30.9302	26.1867	69.0375	83.1837	64.5571	25.8784	163.273	90.0342	169.003	114.155	157.905
Vitvi11g00225	524.629	474.053	377.018	324.605	311.736	473.599	272.373	261.884	246.746	416.757	287.14	285.983
Vitvi07g00658	41.3557	47.5775	49.2495	77.8262	93.1757	72.4536	70.4532	115.34	126.962	138.148	127.537	125.891
Vitvi17g00002	56.8556	58.9014	59.3711	39.5673	30.7512	40.4086	68.2947	67.6302	54.8589	57.2261	57.0439	66.7627
Vitvi05g01944	274.635	468.823	458.513	372.049	109.266	460.886	0.376997	0.281986	0.0833597	0.625674	0.357226	0.483664
Vitvi11g00385	74.8544	63.6434	68.0917	96.2141	85.2317	110.915	95.9715	173.081	152.601	184.363	162.426	178.03
Vitvi18g01639	254.713	292.776	207.302	39.7587	40.2686	47.9149	117.283	25.2355	109.641	28.5462	65.0888	27.6281
Vitvi04g00549	61.4401	123.911	101.246	175.6	166.357	157.393	87.7487	113.68	111.876	134.588	142.769	122.77
Vitvi18g02390	43.9318	34.95	37.2638	92.8143	115.077	50.1223	48.7324	83.996	76.4755	72.0752	73.6298	76.58
Vitvi07g00073	11.9155	9.98735	11.5127	14.362	20.6322	7.53942	10.515	37.319	22.0124	25.1909	23.6541	31.2002
Vitvi18g00688	180.993	185.519	183.012	102.085	71.9618	161.683	237.1	31.0219	79.0867	42.2289	55.2817	38.4863
Vitvi18g02536	475.976	358.31	356.285	550.973	591.255	575.401	278.299	289.108	354.763	425.659	397.399	343.397
Vitvi18g00008	120.456	58.9667	71.1737	28.1362	18.5435	40.7701	69.5843	15.6143	21.3946	11.9651	20.9429	16.6948
Vitvi11g00152	132.176	157.141	144.02	95.0126	89.4893	98.311	137.866	96.8778	118.033	96.0303	116.953	102.106
Vitvi17g00684	476.844	484.314	379.762	344.099	295.043	570.261	374.289	168.869	253.634	282.392	250.21	204.155
Vitvi08g00812	29.5581	44.1294	39.6879	84.193	87.0621	69.9304	58.1874	96.9066	106.236	100.238	112.361	96.9002
Vitvi02g00689	70.0035	145.259	134.291	126.731	103.574	162.719	139.918	123.631	184.734	142.45	177.685	135.534
Vitvi18g01133	99.3572	73.0213	64.8014	56.0075	42.0315	62.1827	87.9067	42.6526	82.0514	44.3931	50.9226	48.408
Vitvi03g00849	98.1711	132.197	119.509	107.247	93.3037	126.679	173.788	53.4847	135.38	70.7437	119.812	58.3941
Vitvi18g01427	12.1912	17.3574	14.9807	39.0989	39.0641	26.8321	34.5014	56.6593	62.5675	44.8234	72.5412	51.5107
Vitvi04g00237	70.3649	64.7609	62.1039	124.621	121.732	127.294	52.2236	92.8087	135.059	97.3019	146.258	91.9766
Vitvi04g01668	451.226	92.2724	117.908	97.1932	43.3714	103.166	61.5755	65.7146	108.94	80.1792	188.611	75.8291
Vitvi08g01159	79.9232	93.2906	107.689	173.263	196.935	137.729	142.139	392.764	222.795	559.461	294.949	415.758
Vitvi19g01763	15.5137	18.1201	20.0342	27.4784	29.966	20.8978	27.4248	41.9238	34.6116	34.5409	40.1417	39.4131
Vitvi16g00625	15.5176	21.0037	23.7031	25.3373	22.0954	16.1306	24.0869	38.7092	25.1293	25.5134	27.6227	34.6572
Vitvi19g02230	347.765	148.995	74.269	163.587	312.628	263.091	53.7786	66.272	24.7653	56.7601	29.1852	61.4679
Vitvi18g00535	11.5979	14.4888	15.6283	16.4274	19.842	9.0198	15.7112	26.0698	21.3165	20.5121	23.2723	24.5548
Vitvi02g00297	27.4737	41.7073	37.8434	81.46	140.116	93.8625	57.3524	173.971	161.861	182.143	172.809	174.959
Vitvi08g01201	10.2625	14.4728	13.7528	30.1456	39.4758	18.2878	20.4375	44.1639	30.9082	34.1845	30.7772	43.9109
Vitvi01g01040	16.6429	19.6893	19.416	46.527	47.9959	37.7918	23.8419	61.9773	56.3024	57.5185	56.1653	63.9152
Vitvi02g01712	297.482	346.151	293.459	220.645	161.053	275.139	238.233	178.9	208.721	278.392	220.141	199.918
Vitvi17g00814	29.6856	7.64894	14.3489	53.6791	166.891	45.8333	5.05117	126.096	165.562	113.387	221.823	109.244
Vitvi06g01389	285.401	101.943	109.837	62.1095	59.7624	114.034	81.0737	52.5846	103.065	57.8464	96.3936	52.7868
Vitvi02g00222	50.5958	45.0349	46.686	58.2272	67.6135	40.3958	60.6279	113.095	93.3799	102.82	106.213	105.173
Vitvi18g00937	62.7392	44.6897	50.8937	85.8257	90.4731	84.1381	87.8384	101.895	104.919	121.479	94.7509	112.082
Vitvi08g01322	31.7874	32.6363	32.8033	64.1788	72.1637	53.3913	44.1225	103.206	76.6431	90.7291	77.84	98.7378
Vitvi13g00328	19.5237	33.9557	28.3908	49.3552	45.0122	41.5054	47.4752	57.2028	52.4783	49.4058	56.8043	57.667
Vitvi02g00954	52.8998	54.9925	49.9057	82.4651	109.97	75.4348	53.7561	114.205	100.499	125.328	102.521	119.242
Vitvi12g02122	43.2455	57.6752	54.6402	92.0024	83.3469	61.7014	71.7749	137.845	113.683	129.948	123.577	139.233
Vitvi11g00224	82.027	75.5323	77.0806	103.021	115.339	109.979	78.6844	84.3797	90.3985	93.1889	81.8985	84.9146
Vitvi07g01872	67.7269	60.7847	60.4267	93.9437	85.3518	111.899	75.3981	129.139	128.598	136.795	126.773	129.105
Vitvi09g01389	21.0148	36.6354	31.8544	48.6369	60.474	30.9985	50.0653	79.5605	61.7875	64.0638	57.2201	70.8317
Vitvi09g00693	42.5299	52.0709	47.913	67.1483	69.9952	31.758	84.72	64.7171	97.1246	64.1996	100.24	75.7101
Vitvi15g01105	86.6033	68.8031	63.194	190.421	200.155	126.126	107.712	175.767	181.2	200.718	204.972	172.706
Vitvi17g00178	40.515	56.6702	52.1853	35.4428	24.8559	40.661	84.3014	28.1935	60.53	21.7088	35.5178	30.0546
Vitvi17g00319	170.814	311.665	293.646	94.9793	72.8044	120.327	199.74	40.9649	78.6309	51.1346	72.8092	46.9007
Vitvi02g00373	26.6417	26.9886	26.264	104.173	104.9	69.6195	29.328	117.552	109.438	108.521	114.008	119.656
Vitvi08g01645	12.5578	13.4457	12.6789	42.1271	58.2209	32.4713	20.5296	100.924	59.5158	86.9362	58.0907	97.1813
Vitvi17g00161	13.7517	11.7615	12.2219	24.6836	62.3313	20.1785	17.8303	106.314	87.599	99.5218	95.2687	100.434
Vitvi13g00252	12.6878	14.0182	13.4153	36.1361	61.7537	27.2388	14.1735	52.2605	54.8245	43.8857	56.7166	47.0831
Vitvi19g00610	34.3225	34.2551	46.3631	75.7432	54.8615	58.1937	30.8538	105.505	68.1241	114.635	66.3257	108.259
Vitvi11g00495	19.0746	24.88	24.39	38.8299	52.3298	33.882	43.642	62.0749	65.2557	54.0864	57.2052	60.397
Vitvi17g00867	15.1928	18.3432	17.6868	29.6731	33.6213	23.115	28.0303	51.4388	46.9954	40.3437	44.4615	47.9353
Vitvi16g01315	102.299	113.692	109.912	58.1164	74.0764	53.3368	89.6209	57.3898	69.5937	52.9477	61.2101	56.3453
Vitvi04g01564	123.737	137.561	157.896	71.5794	53.0319	95.376	443.039	39.7282	75.7647	36.3783	57.6431	46.1178
Vitvi01g00255	96.5113	96.9396	91.735	105.376	106.202	117.909	151.143	202.227	190.868	247.106	211.908	210.778
Vitvi01g01362	81.7587	54.1429	72.599	83.991	121.092	191.457	48.9374	64.699	83.7819	76.1837	76.7771	72.456
Vitvi04g00554	372.668	300.501	271.155	233.968	214.122	305.207	197.746	152.949	190.524	245.845	190.085	163.133
Vitvi01g00455	44.1474	48.0733	47.2598	74.4657	77.144	46.7218	44.2645	119.773	93.177	121.159	114.719	126.183
Vitvi06g00966	77.2421	97.6583	87.4361	126.934	142.589	121.157	99.5703	115.063	111.363	120.002	137.635	123.914
Vitvi12g00837	86.6079	77.8734	70.9728	104.109	121.642	83.7375	58.3872	154.57	107.461	174.169	112.441	154.664
Vitvi11g00163	86.4776	82.1285	80.6971	102.011	125.764	96.9598	83.5901	116.794	108.134	124.669	115.201	121.857
Vitvi13g01291	153.685	124.996	126.703	208.195	227.402	188.25	126.164	225.108	189.31	290.211	223.661	241.904
Vitvi02g00249	329.925	275.4	249.828	256.854	210.196	309.665	261.095	174.434	195.572	221.74	226.367	173.616
Vitvi09g00606	51.6941	85.7807	81.0227	130.769	122.978	105.357	101.758	136.533	144.007	167.831	146.48	131.522
Vitvi17g01525	99.4927	117.956	106.99	116.314	89.9974	92.1063	99.7179	91.3896	89.258	92.1416	104.663	100.09
Vitvi08g01591	53.5567	76.9599	79.5884	95.3193	116.447	100.508	112.408	142.71	134.916	167.068	142.693	143.941
Vitvi11g01470	167.692	238.895	234.897	154.25	133.644	269.62	35.5915	21.5753	32.0509	30.2215	29.8012	29.9573
Vitvi13g00225	294.827	214.98	214.551	328.754	193.012	444.95	146.923	70.1523	101.216	98.7253	101.122	90.4504
Vitvi03g01019	200.883	110.561	113.396	356.034	391.016	281.009	108.76	268.282	246.976	357.141	260.225	294.15
Vitvi14g00415	332.671	231.935	215.904	189.423	167.022	316.474	215.353	150.51	175.461	202.24	190.371	151.592
Vitvi13g00072	29.3029	18.259	20.975	30.6699	28.5531	23.7609	22.8325	45.414	32.9514	34.7237	33.8166	41.373
Vitvi18g00373	21.6342	19.5317	19.1351	23.1347	43.4051	13.3732	21.5445	43.6725	53.0091	31.6791	61.1734	37.5871
Vitvi16g01104	275.142	179.166	193.198	252.553	221.76	295.14	156.257	211.333	207.208	283.626	227.72	232.25
Vitvi15g01048	41.1512	88.5344	76.7837	103.617	93.4868	67.6346	96.8912	205.635	141.053	229.087	163.7	192.211
Vitvi19g01326	417.535	296.313	330.377	138.465	203.096	122.312	69.1617	40.4827	113.621	52.2382	151.594	48.1031
Vitvi10g00094	6.03475	9.21595	8.36263	53.1136	63.1839	27.6375	12.584	73.7979	50.0358	60.2075	61.4591	76.8843
Vitvi02g00145	19.753	41.9695	34.7842	183.38	150.205	135.434	31.5937	214.96	186.85	278.961	210.82	229.956
Vitvi06g01016	222.52	352.877	317.008	247.192	313.316	283.177	349.385	335.904	294.233	301.584	301.628	312.616
Vitvi14g03099	193.347	67.4024	77.5535	69.3575	87.9495	76.8761	47.8847	87.4755	76.4043	98.3193	81.8966	90.7993
Vitvi04g01745	46.6103	65.0508	63.4555	73.314	81.1608	75.7773	89.3999	101.864	110.197	109.846	95.329	107.078
Vitvi05g01381	26.3802	28.2006	32.6779	50.0505	48.8991	37.2913	49.9674	72.1753	63.2263	69.9169	72.1455	74.7788
Vitvi01g00168	9.55182	13.667	13.5924	24.8821	29.8419	17.746	25.4774	57.0153	51.4634	43.0371	51.1966	52.8924
Vitvi07g01985	46.6534	32.2602	35.6991	53.2868	55.0805	45.9599	64.7624	36.6006	104.1	33.4382	36.9255	35.9581
Vitvi18g00111	41.2497	91.3094	78.2691	35.4848	40.9192	35.6482	81.582	51.4725	51.9343	47.2043	61.0108	57.6753
Vitvi14g00167	216.315	116.433	116.226	327.102	533.69	234.995	36.8958	132.397	177.204	176.521	119.601	125.06
Vitvi03g00845	32.6771	49.1906	42.0568	58.8783	66.2613	44.6054	64.6692	112.283	133.077	132.857	154.742	122.982
Vitvi13g01774	289.076	210.625	237.506	207.707	168.335	265.964	181.684	138.56	155.44	183.938	161.185	154.038
Vitvi01g00652	71.6797	86.3788	68.1744	120.827	149.163	162.433	143.365	124.448	211.445	142.446	199.301	134.396
Vitvi06g01501	69.0173	63.4494	63.0026	120.423	132.94	118.648	83.4125	116.218	143.707	141.36	131.924	120.783
Vitvi18g00381	204.074	174.121	173.251	110.907	179.533	112.838	169.94	102.751	293.033	107.653	136.749	92.8722
Vitvi19g01985	24.5763	30.4533	32.4109	50.3032	63.2065	43.8468	39.1719	80.2816	77.2761	68.816	75.9201	72.741
Vitvi12g01876	344.546	228.468	421.467	44.2731	9.95085	162.892	85.8786	6.02841	50.7972	17.7034	16.3648	10.4268
Vitvi06g00045	16.4678	20.0857	22.0528	21.1352	27.8437	13.5484	30.2455	36.6884	29.6358	25.4979	28.8935	36.1084
Vitvi17g00381	26.4407	27.6113	25.3206	96.978	117.01	60.817	24.7013	86.4082	70.6373	84.2123	79.1529	88.5874
Vitvi09g01229	45.5513	24.3987	39.3604	213.872	136.012	130.155	35.273	113.238	193.2	130.115	227.433	136.354
Vitvi12g00579	189.632	182.787	184.663	179.917	163.535	210.328	142.367	100.563	122.645	148.537	111.027	120.272
Vitvi11g00601	61.7099	117.262	120.337	38.6919	23.7163	32.0128	197.611	24.2465	84.8171	24.1426	87.2015	27.5377
Vitvi04g01685	42.8372	91.007	97.6006	673.33	706.883	511.463	10.7992	405.662	846.977	724.119	1115.71	521.62
Vitvi08g01818	49.235	40.6834	37.3552	88.7206	108.456	80.0015	46.8205	135.137	90.8048	138.144	102.089	135.634
Vitvi13g00214	85.2298	82.6005	76.0949	163.237	128.499	168.491	105.652	176.698	179.369	201.407	213.198	184.715
Vitvi13g00656	90.4246	140.819	113.824	133.407	146.394	141.205	150.508	169.297	157.982	195.654	181.889	171.206
Vitvi05g00101	35.2393	44.7503	42.8567	60.4564	76.3974	45.38	49.5871	98.4226	79.9915	81.7128	82.2021	86.5023
Vitvi13g00265	26.449	22.5474	22.6999	55.9538	63.6625	43.037	31.8499	69.628	71.975	58.1078	76.136	74.6299
Vitvi15g01094	260.785	537.61	358.265	143.866	87.4857	206.062	286.769	17.5014	85.7482	25.8063	86.0655	18.5769
Vitvi18g00341	28.6066	17.3535	15.8255	87.9288	69.3044	58.2238	22.2255	115.318	121.974	112.338	132.37	115.672
Vitvi12g00405	228.56	147.954	164.117	47.74	48.8765	83.888	304.195	38.916	88.2815	49.0899	58.177	42.7858
Vitvi05g00836	12.3854	37.2388	29.4774	131.587	146.53	71.4853	42.6007	133.359	123.076	140.675	147.429	135.585
Vitvi10g00761	129.393	115.817	108.782	101.463	82.639	140.917	83.5868	146.27	140.718	176.753	153.817	143.991
Vitvi12g02055	94.0592	110.317	118.596	83.5883	76.4042	90.1975	110.857	114.283	97.3881	139.759	104.78	115.035
Vitvi08g01952	14.9384	22.8099	21.1085	29.433	35.7225	22.5335	30.3865	47.9972	36.4929	34.9056	33.6482	42.6913
Vitvi17g00223	80.6193	148.936	143.967	83.3824	65.4201	114.153	157.832	93.4949	134.241	127.531	128.033	107.156
Vitvi18g00414	72.4884	36.8806	30.7857	86.7382	85.4158	46.0322	61.4303	61.2889	97.1816	55.5853	113.357	62.0434
Vitvi05g01516	204.095	136.698	167.238	251.348	192.741	270.877	126.988	25.9279	69.1174	30.7347	46.7301	31.0982
Vitvi15g01114	57.8025	61.2191	60.3203	113.823	125.44	100.862	107.781	105.723	114.385	109.382	111.559	103.265
Vitvi05g00287	56.3608	50.8353	49.8173	40.2821	44.7197	36.8028	53.706	74.1665	64.9472	61.297	69.1148	63.2492
Vitvi01g00633	39.9032	36.092	34.9211	86.1297	108.472	77.4285	46.4323	111.42	90.6489	116.781	101.122	116.75
Vitvi16g00030	34.3465	37.0412	39.6941	60.347	58.0981	38.3822	49.6662	98.7642	74.2559	80.7134	83.5141	93.6636
Vitvi09g00303	34.2053	24.1389	28.6595	65.426	71.5566	70.3911	32.3933	21.0472	27.5847	17.001	25.4692	22.9267
Vitvi14g00126	83.9247	161.816	144.697	66.8174	55.2292	72.8169	323.829	158.132	169.439	210.813	184.192	158.723
Vitvi04g01633	92.518	93.005	97.4954	116.842	101.545	76.1446	100.842	63.3643	75.5531	67.9437	93.7478	73.4404
Vitvi18g00624	25.9289	38.6938	32.9211	45.0626	39.5714	39.4741	47.3	71.9491	60.1394	63.1113	62.9517	63.432
Vitvi18g00852	40.6568	36.4789	43.4169	147.303	176.074	109.342	43.9841	216.523	135.546	256.722	155.625	227.96
Vitvi05g00041	343.678	255.133	192.253	49.9582	63.7777	36.4301	101.934	14.6484	48.9772	15.4104	14.131	16.6056
Vitvi10g00111	13.573	27.07	20.0974	88.4845	95.6499	64.9482	42.6304	162.489	147.443	181.005	167.04	175.739
Vitvi14g02461	5.60372	22.3681	13.0975	444.254	395.522	208.003	1.44744	74.0633	208.556	83.0943	201.49	71.6903
Vitvi07g02684	153.67	126.986	139.184	161.579	134.955	145.184	134.247	161.193	180.562	216.057	219.251	174.268
Vitvi17g00877	34.1682	42.0112	42.6737	58.8538	56.6288	69.2575	60.7117	80.8577	78.8808	87.6736	81.506	93.6926
Vitvi15g00985	70.8748	118.506	111.91	117.51	118.728	117.147	93.4348	78.6887	99.3706	90.7414	92.104	86.0865
Vitvi10g00834	24.7123	26.7663	25.6119	40.5522	43.8626	26.2949	33.7891	60.6654	54.2669	43.6429	58.9406	54.4308
Vitvi09g00601	60.6478	83.6105	69.1827	188.927	139.807	134.549	205.82	89.8702	201.13	106.246	309.952	101.621
Vitvi09g00401	56.1495	40.9604	47.6209	66.067	67.9154	60.3739	55.8004	67.7011	53.914	54.8461	58.1705	70.4528
Vitvi08g01924	34.6515	30.5674	33.0944	58.9585	51.6099	43.507	36.369	65.028	54.9816	52.6086	45.8022	55.7291
Vitvi09g00659	14.8174	28.503	24.9621	27.4835	25.6	19.8323	21.7856	57.5027	32.7098	46.1974	40.6815	53.3682
Vitvi03g00114	17.7311	29.0124	27.5881	42.6071	45.4478	32.5057	43.6214	62.5758	55.3295	51.254	54.2037	59.0459
Vitvi02g01669	38.9596	39.5544	38.5091	85.0008	97.0594	60.2141	38.8638	86.7653	59.3548	74.3706	69.9923	83.4193
Vitvi01g01311	23.9367	30.8831	26.4647	59.498	63.6679	46.8668	35.0032	112.176	94.414	119.522	97.8866	135.618
Vitvi02g00059	138.561	83.8719	95.9604	185.951	213.084	176.837	64.7637	206.255	172.476	246.859	184.479	208.128
Vitvi11g01381	136.613	66.1349	69.7774	169.335	199.803	139.863	54.9686	156.339	163.106	177.17	183.952	147.349
Vitvi07g00529	58.3533	49.2956	47.844	91.5695	102.339	77.1174	69.8689	100.583	94.9746	109.991	105.201	107.383
Vitvi04g01492	43.9464	34.6557	35.3298	147.239	117.575	129.921	42.491	143.21	138.043	148.838	153.263	163.497
Vitvi08g01987	65.5454	69.597	70.9695	93.479	111.975	94.4199	76.8259	87.4755	101.847	99.702	104.209	90.3493
Vitvi17g01002	62.0071	92.3358	84.2708	81.4834	88.4534	75.2159	100.685	129.555	135.381	130.867	138.082	129.696
Vitvi18g00804	13.7692	12.5161	13.4113	47.8922	53.1623	22.9292	15.4773	67.988	40.7563	50.5758	44.4798	64.1688
Vitvi15g01117	22.7343	41.8736	33.2945	23.3262	28.9273	30.553	31.4845	44.7884	32.0298	42.541	34.0204	46.7704
Vitvi16g01404	32.2636	43.3945	39.762	134.371	141.45	115.296	47.2764	154.309	127.74	189.513	137.099	163.562
Vitvi08g02244	105.422	85.6686	78.9546	176.468	174.788	156.329	116.684	235.797	266.235	301.458	349.987	256.525
Vitvi03g00539	82.5213	36.7867	40.164	119.841	136.009	117.26	47.9258	122.252	96.4687	139.697	90.7805	125.089
Vitvi16g01978	0.860105	46.7653	26.2075	448.029	842.989	22.7605	51.4004	218.845	135.12	206.884	246.263	190.331
Vitvi06g00205	9.25981	18.7931	14.1349	51.7056	56.1399	34.5836	31.3858	49.5123	46.7211	45.454	48.4468	52.8248
Vitvi02g00627	17.3126	21.5179	21.8106	46.8112	48.1708	34.7401	33.9114	54.5402	38.5813	46.9713	36.4719	51.2133
Vitvi18g00217	21.2915	32.3526	28.8833	16.788	25.0772	9.32248	25.8119	31.7266	20.5727	22.544	22.5876	27.8078
Vitvi05g00033	440.109	289.038	316.022	271.256	176.638	404.86	337.784	205.085	269.228	298.223	241.054	221.2
Vitvi02g00255	93.4609	46.0008	39.1476	53.5225	167.144	63.1206	46.8966	121.325	51.734	127.121	57.5786	110.783
Vitvi14g01603	41.3635	28.4187	25.7244	165.319	185.974	121.149	30.3252	211.582	164.163	269.708	177.82	232.664
Vitvi02g00717	59.3564	49.5909	53.2293	213.906	410.816	339.114	18.868	33.5438	85.9134	41.1851	98.481	41.6411
Vitvi07g00739	35.1223	45.0523	45.7448	38.929	42.0161	39.587	38.1232	66.8563	66.0344	60.7494	63.7467	61.8009
Vitvi16g00002	17.0485	33.9514	45.5873	54.1199	35.6452	45.3931	104.294	82.5451	105.748	61.4377	83.768	97.1006
Vitvi08g00171	14.8322	29.3862	6.51914	66.2116	73.0962	106.681	85.8297	142.579	185.975	150.475	206.789	161.342
Vitvi11g01396	40.2097	36.0209	38.6133	62.9684	79.4303	48.68	34.0021	69.8135	59.8313	53.7364	65.545	58.5905
Vitvi07g01858	8.4951	11.0359	10.852	19.0267	21.6126	9.962	11.6071	30.0316	21.9975	19.7467	25.0072	26.1138
Vitvi16g01367	335.815	356.646	326.755	373.358	418.399	406.618	441.364	436.031	359.109	614.314	477.023	474.118
Vitvi01g00373	66.0288	49.3395	53.2924	74.1115	77.1095	65.4272	80.0401	99.8378	98.8032	103.832	101.742	114.37
Vitvi06g01608	12.7172	35.0948	31.4851	152.609	103.051	69.9689	30.1568	85.5259	102.716	74.1812	124.343	82.0998
Vitvi01g00556	30.5654	45.0442	42.7903	23.4656	54.0248	50.3049	31.8389	216.237	349.119	234.67	460.534	252.302
Vitvi05g00746	37.7987	53.6548	48.0669	97.1462	109.851	84.9609	85.7636	121.116	117.088	134.177	105.657	128.316
Vitvi04g01561	63.908	70.5754	73.5626	108.837	118.034	94.7886	88.2789	116.986	115.077	119.209	123.81	119.651
Vitvi08g00686	92.6086	64.2731	60.7236	215.097	285.682	151.052	72.7371	187.711	125.993	242.697	151.952	192.851
Vitvi10g00591	120.053	137.685	131.952	122.145	96.5575	155.611	129.047	16.064	53.8681	15.0527	21.7307	19.6549
Vitvi15g00842	57.8804	63.1625	56.3247	108.714	117.525	90.9836	58.8014	109.774	101.776	118.087	106.409	115.141
Vitvi04g00328	37.9893	25.2033	34.5578	91.2176	70.7596	93.0458	43.1799	178.346	200.921	193.052	173.292	210.374
Vitvi05g00486	8.3232	67.5115	40.3478	48.9372	48.5691	32.022	32.0926	104.523	160.647	111.474	214.344	113.553
Vitvi02g00699	95.3431	117.436	117.361	96.4258	91.3119	96.0976	118.064	111.946	99.0852	115.18	103.451	109.566
Vitvi14g01756	13.6213	22.2634	20.2063	21.513	44.5255	19.2532	32.7168	93.3127	98.9076	86.0429	87.2019	78.2538
Vitvi18g00120	52.4083	47.9174	42.6097	121.162	134.841	78.8409	35.9574	164.326	93.9704	125.365	105.693	136.685
Vitvi14g00179	27.2047	187.158	80.5166	426.887	392.221	443.537	167.042	497.01	365.341	646.49	466.724	538.994
Vitvi07g00185	47.5162	53.4662	46.4051	130.332	142.361	73.7805	69.9218	150.126	99.8348	160.169	126.996	142.239
Vitvi14g01032	41.7576	45.9597	50.6638	65.5238	85.2681	58.3677	59.8306	92.3238	74.9583	89.7582	76.2297	94.5022
Vitvi09g00355	22.4056	96.9774	68.6862	230.284	161.088	140.506	142.258	286.134	280.807	331.212	371.391	299.038
Vitvi03g00308	25.4132	38.3565	32.8734	46.1099	54.0272	47.5984	58.9683	98.7361	85.7737	90.1961	84.8889	90.8933
Vitvi05g01762	256.166	240.684	206.026	226.219	209.328	195.984	233.83	280.117	321.524	271.664	343.116	253.948
Vitvi08g01394	193.711	191.674	192.803	126.465	106.598	164.856	198.776	109.704	149.556	141.131	155.34	117.323
Vitvi07g00357	450.909	163.721	207.924	61.0202	80.6638	149.133	48.6743	4.46294	38.019	4.09939	86.6909	4.99349
Vitvi16g01485	11.2253	46.3136	14.2118	43.2791	180.194	188.597	0.640754	182.644	163.765	220.97	198.645	207.156
Vitvi00g02289	1.19276	18.551	10.0087	472.394	266.998	92.9648	64.7307	142.22	411.854	145.35	523.054	158.706
Vitvi07g01796	37.012	30.0998	32.6302	13.8875	13.8931	20.5711	44.5135	17.4786	15.5147	15.3047	14.4251	17.2106
Vitvi04g00408	73.1879	75.1485	73.7097	181.609	155.967	162.747	69.8056	140.166	144.592	150.331	141.253	151.449
Vitvi04g00268	10.3365	15.0292	15.1038	22.6249	27.8496	14.6644	25.025	39.2754	39.1221	27.7792	41.5112	36.37
Vitvi12g00157	67.651	64.8625	69.0827	99.7336	95.8846	111.547	109.358	83.5208	98.2779	88.3198	92.6234	87.1431
Vitvi19g00588	10.0833	14.1933	13.4346	31.2699	42.2523	24.7349	24.5492	86.7895	53.3894	76.9219	59.7546	79.4247
Vitvi02g00703	121.295	221.681	170.352	254.738	296.147	320.746	102.392	60.7466	129.403	72.9308	161.466	64.4209
Vitvi14g00521	52.7463	52.0886	54.5547	92.9961	115.781	96.9652	79.5148	128.112	108.329	151.525	109.839	130.571
Vitvi07g00682	38.5772	49.2534	45.7804	68.7293	66.0596	54.2471	57.2723	80.0517	70.4963	80.1955	74.9165	77.3251
Vitvi06g01400	398.856	253.938	207.123	53.0674	35.3426	85.8492	279.447	51.7563	130.953	59.2866	126.945	56.7574
Vitvi06g00050	166.02	147.185	128.447	186.693	198.173	199.191	115.847	169.965	125.546	188.49	144.394	178.364
Vitvi04g00173	59.694	137.222	129.116	104.928	83.2325	103.061	147.649	96.3648	199.589	99.0231	212.998	93.83
Vitvi17g00598	63.5577	141.947	117.657	217.257	237.58	200.955	158.846	134.562	344	114.392	359.542	149.53
Vitvi01g00930	107.341	69.8613	73.9845	182.57	171.317	183.417	80.1868	145.819	145.09	170.227	148.961	152.645
Vitvi12g00313	16.875	23.7268	21.3866	29.1843	28.4356	24.5501	31.8343	72.7812	46.0706	56.818	47.4124	69.3774
Vitvi06g01611	46.1564	95.6065	88.5541	60.3458	43.0402	63.6921	125.189	52.5744	39.6924	47.8841	43.1828	60.028
Vitvi18g00949	15.6701	22.3434	21.1537	22.6857	24.6442	18.4573	33.6991	43.1036	36.583	33.2949	35.1688	42.1744
Vitvi19g00727	111.781	200.949	159.017	182.318	128.424	143.266	211.384	134.724	184.173	164.375	202.525	146.921
Vitvi17g00044	98.9838	71.4786	108.901	119.549	132.593	128.42	37.9791	90.2292	82.835	105.029	82.4498	95.7709
Vitvi03g00088	13.0483	34.8842	29.8988	140.673	170.828	98.5795	22.4982	145.508	95.8172	150.645	124.437	152.095
Vitvi17g00123	189.106	194.128	201.354	157.718	128.107	199.391	122.58	159.915	122.066	206.845	124.102	168.328
Vitvi10g02412	80.1915	138.23	123.478	69.152	44.8721	87.3646	122.215	57.3976	200.214	73.7048	226.686	66.204
Vitvi02g00751	42.553	56.9256	52.9851	56.3759	63.6951	48.4087	53.8589	84.0402	71.3115	69.6052	74.6286	77.473
Vitvi19g00631	21.097	46.8582	34.1775	55.0023	56.5846	36.0305	38.3387	27.7616	29.6324	22.4886	36.5273	29.9465
Vitvi15g00448	59.9517	56.0318	57.8594	74.066	79.2975	75.4567	60.2947	95.0574	109.07	101.074	103.118	95.9137
Vitvi15g00948	106.28	103.13	65.993	44.4855	113.564	42.5646	102.138	61.4711	134.615	72.1053	136.419	63.8363
Vitvi02g00473	222.633	79.5987	69.2325	117.463	276.362	146.628	37.9113	105.375	120.279	102.38	133.491	101.004
Vitvi10g01396	27.6261	27.0948	29.3453	42.429	40.8259	40.8459	41.6428	59.293	59.3784	56.1087	60.7939	59.222
Vitvi16g00076	15.0685	16.4674	15.5604	28.4274	39.5918	18.3128	25.9647	40.2828	39.0765	34.7222	39.6352	38.4291
Vitvi18g00184	108.671	72.6225	78.2872	102.869	131.862	112.13	102.544	193.307	164.632	223.456	194.579	205.824
Vitvi08g02270	292.352	174.007	170.839	110.232	118.243	131.387	118.896	56.9811	189.654	67.6299	197.413	56.1873
Vitvi06g00382	13.3203	16.5279	16.4414	26.9397	55.0468	17.8207	23.2002	67.7883	63.2793	52.251	62.1535	62.0743
Vitvi01g00273	74.9241	40.9844	41.8336	82.9255	155.284	94.4153	45.5766	97.7308	121.794	85.7017	129.055	84.9984
Vitvi18g01139	11.5749	14.6934	12.8035	32.4883	56.2331	19.1915	21.8735	88.7162	72.6803	86.0172	66.6548	86.4423
Vitvi06g00771	306.631	118.194	151.877	122	139.028	497.539	57.5256	4.52302	7.69196	6.48376	3.15464	5.75305
Vitvi06g01460	103.093	87.0716	85.7798	137.354	152.481	136.231	94.2319	140.429	142.496	158.236	141.872	148.486
Vitvi17g00253	104.666	92.3058	94.2988	83.4895	69.0537	82.9866	95.4664	61.5991	79.619	63.7946	71.9334	68.6383
Vitvi16g01136	188.985	101.886	104.173	99.0885	106.726	108.787	86.0128	89.7977	135.958	102.332	112.295	88.2081
Vitvi08g00120	20.9746	28.5267	23.9565	45.8234	62.3374	42.9119	37.2713	78.253	62.311	76.2648	61.3806	78.3639
Vitvi01g01459	96.389	268.224	156.454	123.52	116.894	109.575	46.8286	92.809	154.007	108.855	168.063	89.2623
Vitvi10g00447	24.1229	24.2677	28.8288	56.3062	76.7854	36.8374	40.174	86.0692	61.7938	79.7283	66.3596	80.8742
Vitvi04g01476	63.32	59.9113	58.2833	112.667	110.155	98.934	82.5645	109.029	116.222	137.096	107.947	129.713
Vitvi02g00138	250.782	117.681	121.08	114.441	147.828	91.6645	79.0503	121.581	178.766	123.039	159.417	106.04
Vitvi10g00440	33.0467	39.4406	42.1395	48.5992	58.4238	29.3859	40.6407	75.0584	65.8284	46.5587	74.2138	67.7858
Vitvi10g00399	9.15272	3.8199	3.62898	115.616	354.263	106.328	19.8897	94.439	102.199	98.0192	142.502	111.348
Vitvi03g00249	125.608	39.1268	39.411	86.5018	106.146	58.2261	41.7459	67.1357	83.2449	68.5413	88.4583	65.3425
Vitvi05g01471	33.8002	77.0908	72.3295	99.3334	68.4132	89.7769	77.2463	58.4737	74.6338	49.17	84.0442	57.2293
Vitvi12g00309	26.1656	23.4522	23.4069	73.5854	98.4526	64.9894	32.6089	145.157	117.142	140.693	113.729	136.478
Vitvi08g01422	22.0664	23.3959	23.4039	41.6371	49.045	27.6446	37.6566	72.5834	55.5823	64.811	59.92	70.4199
Vitvi10g00837	40.9262	58.02	62.2058	72.2992	64.2247	59.3993	90.0951	110.193	92.6202	121.931	97.0969	117.691
Vitvi09g01513	257.245	230.785	576.303	72.9569	41.7245	488.832	15.4858	1.12736	32.0719	3.67852	11.3413	1.13744
Vitvi08g01165	613.202	262.57	328.547	495.203	487.749	584.795	212.192	276.007	275.054	355.694	299.481	303.98
Vitvi05g00245	26.0322	19.6284	22.4384	53.1701	79.2397	33.1867	28.3482	57.2772	48.3094	47.258	57.4664	54.5342
Vitvi09g01561	22.2151	38.6716	30.7549	131.611	138.626	61.5264	21.3526	67.7505	62.608	63.5571	73.7944	63.026
Vitvi15g00946	10.9224	34.4173	28.2162	90.3785	90.6507	36.606	25.0402	76.6578	63.9478	69.6378	73.1239	77.7188
Vitvi06g00356	182.332	34.0437	36.7039	122.581	190.136	109.995	18.8702	72.9448	72.5381	77.7278	80.4176	69.2508
Vitvi11g01101	312.509	251.225	211.4	142.29	146.345	236.864	236.952	149.504	199.289	254.811	194.196	179.423
Vitvi12g02293	226.233	437.395	341.524	183.554	175.789	319.866	218.895	99.9405	118.812	141.701	138.87	108.129
Vitvi02g00176	84.2714	87.4555	85.9567	127.629	129.25	131.085	103.002	203.585	153.567	259.466	172.908	218.488
Vitvi08g01958	113.526	81.9496	85.434	117.396	106.928	132.796	87.8382	148.216	146.184	167.122	149.485	154.451
Vitvi08g00939	109.224	115.644	107.091	197.356	190.487	156.014	122.802	206.902	189.928	258.794	192.089	217.55
Vitvi04g00239	41.2448	31.2856	30.1004	68.6091	52.9355	67.3855	39.0126	59.0104	56.7197	51.5445	60.9441	59.7624
Vitvi13g00326	160.225	179.279	106.656	97.9418	127.127	103.147	96.3271	44.59	83.0603	46.2363	43.7753	41.4098
Vitvi01g00572	75.8701	72.7928	67.9163	123.633	112.499	129.859	84.9206	157.408	135.757	224.631	143.416	183.538
Vitvi05g01953	526.752	21.0607	376.709	193.705	51.6718	458.505	0.223406	0.0626636	0.88917	0.139039	0.238151	0.143308
Vitvi07g00549	115.85	131.66	133.445	103.99	104.963	157.488	114.525	70.2143	99.0028	95.3341	97.7356	81.3694
Vitvi05g01931	411.315	127.872	373.267	96.1473	45.8941	384.522	391.657	56.1633	218.599	107.039	163.045	107.883
Vitvi08g01773	298.261	343.368	315.225	117.326	103.876	189.998	301.815	130.878	170.086	217.396	176.632	158.095
Vitvi13g01700	22.3865	25.6927	25.7377	24.639	38.6833	34.2154	43.4652	49.498	70.0739	47.9808	58.5557	52.6177
Vitvi18g02812	17.0933	4.6264	5.80069	305.632	308.289	240.049	3.30238	84.9573	111.747	129.699	106.908	79.6508
Vitvi07g02013	20.6945	23.264	23.3235	39.2591	44.8523	30.6812	31.8685	60.0577	42.3155	49.3612	46.0262	56.4103
Vitvi04g01330	46.2206	43.234	42.111	100.664	146.064	98.4953	56.2941	136.84	145.911	175.469	147.728	148.02
Vitvi18g00432	693.42	142.283	166.705	53.1636	21.5679	56.2619	134.549	3.28056	31.4147	2.92351	1.43071	2.5828
Vitvi10g00506	24.146	20.576	21.9917	45.7203	68.3478	39.1132	29.6428	81.0936	63.5683	74.1159	64.0813	75.5947
Vitvi02g00078	34.6566	100.376	98.1905	39.2927	32.5994	42.9785	148.19	61.6817	91.039	57.9631	92.0839	61.9819
Vitvi01g01577	105.863	72.9241	76.3474	181.44	197.424	170.722	96.0307	170.877	173.885	214.284	180.857	199.887
Vitvi04g01976	61.7043	59.1239	61.2666	91.7961	83.0593	94.79	61.4283	72.2301	81.0655	80.0314	90.3488	75.0245
Vitvi06g00032	52.7454	35.5255	36.4174	69.497	64.1539	64.2888	51.2092	93.9592	113.45	108.641	110.749	109.942
Vitvi01g01644	4.00694	5.83791	7.86558	387.159	251.003	127.365	5.26534	59.6365	19.9417	39.9822	71.5352	55.6257
Vitvi07g01886	79.5967	71.7691	64.0776	109.517	141.292	93.5092	58.3224	135.668	106.98	133.106	123.056	120.462
Vitvi17g00527	54.9047	64.1045	81.8577	60.9852	50.9827	52.6882	65.5852	35.9599	43.8074	31.078	50.7851	38.4285
Vitvi06g01084	80.4978	106.566	98.8025	168.534	184.236	120.049	66.3538	140.155	106.128	128.708	117.369	128.63
Vitvi13g01056	7.70232	33.6159	30.3926	30.1737	39.249	18.4842	48.3434	129.609	51.1218	108.64	81.852	135.101
Vitvi08g01188	140.843	104.508	98.9586	98.2957	143.089	92.6481	87.5786	16.9186	23.5514	14.8476	19.8334	13.4988
Vitvi02g00691	13.1949	21.3943	22.464	23.3332	25.5822	20.237	23.5461	42.9355	63.3794	35.4917	66.2083	41.2379
Vitvi07g01275	226.887	287.617	331.094	70.8543	52.8022	84.7913	215.181	33.6648	38.253	41.3427	37.7237	47.1217
Vitvi19g01641	31.8908	43.1859	38.3558	64.4297	77.1992	47.5939	54.5249	113.904	87.0041	112.823	90.9003	107.655
Vitvi06g00359	35.7259	42.7316	45.8146	40.8632	47.1072	33.0213	37.6001	65.4523	48.9755	48.4641	55.9579	55.393
Vitvi02g00322	15.7339	26.4357	21.1253	22.5973	30.8632	19.9627	36.0836	50.1934	43.8904	49.6393	49.4026	49.308
Vitvi14g01419	43.3277	62.1285	53.5659	57.8423	58.943	61.6839	55.6705	51.9297	54.1479	52.3098	53.277	59.2506
Vitvi13g00226	59.103	53.8669	54.4115	80.973	91.2011	71.9418	82.45	93.158	137.695	100.61	129.442	95.1885
Vitvi05g01830	22.6103	24.2434	22.9461	65.4793	95.0482	48.6188	28.6836	104.512	88.0708	92.4428	79.2163	97.7681
Vitvi12g00033	22.6353	31.2043	36.2978	48.9177	52.6294	29.5886	55.3911	66.3221	54.566	51.2762	48.3933	57.0147
Vitvi10g00767	66.283	86.8477	82.2152	80.2192	93.4428	70.8133	99.3441	135.628	131.138	169.501	149.264	139.843
Vitvi13g01972	175.279	222.281	116.002	179.698	247.868	116.19	7.90994	12.974	12.0431	17.2064	9.20829	13.6273
Vitvi12g00439	246.54	206.357	207.027	207.034	195.957	255.736	229.639	158.837	195.116	262.66	215.177	179.509
Vitvi08g02143	471.66	299.122	319.099	459.324	1216.17	375.584	47.6518	83.9738	379.483	100.595	303.065	74.6653
Vitvi14g01936	90.2512	99.063	84.4424	129.494	140	119.462	88.5521	167.074	128.334	200.54	146.16	173.138
Vitvi14g01232	19.9371	23.7351	20.9853	27.1147	32.2223	22.1083	47.3723	69.1639	68.9912	62.5601	64.5735	71.8133
Vitvi12g00170	219.974	198.233	183.186	225.765	212.92	244.153	167.503	175.254	162.649	242.457	189.575	201.161
Vitvi17g00336	42.9041	89.4377	72.2797	74.5071	63.7543	64.9989	89.8347	83.6562	87.1578	87.5398	95.5708	95.328
Vitvi08g01462	155.494	150.54	138.513	131.06	108.119	158.011	148.143	142.898	139.949	203.505	160.297	153.763
Vitvi01g01447	35.6696	31.9826	31.3727	47.5646	71.0459	37.0222	37.3629	84.2225	96.5646	85.4781	95.7286	84.7667
Vitvi02g00635	78.0907	41.8901	44.7962	99.8531	100.934	87.5231	49.6861	201.904	113.166	213.278	132.246	196.981
Vitvi08g01887	29.5639	162.914	120.309	157.98	96.4812	124.826	80.9141	40.604	210.637	57.9238	217.081	42.3494
Vitvi17g00153	25.621	24.6259	22.6263	26.8659	40.9199	23.6787	25.9519	68.4472	45.2767	60.8519	44.1417	61.6555
Vitvi06g00595	15.1111	24.3817	21.8985	53.1345	61.7673	34.6353	37.533	97.1622	67.5783	86.4978	70.5627	103.555
Vitvi02g00277	104.581	55.3775	45.6962	66.0029	70.6482	43.7809	38.0651	102.505	112.886	94.0923	101.017	109.888
Vitvi14g01888	23.6239	37.1015	38.6438	38.9567	34.0919	19.6845	63.879	80.5112	80.5452	66.1256	106.94	80.8992
Vitvi18g00850	64.957	43.0395	41.3119	52.6901	67.173	61.1925	55.683	52.8983	93.5547	47.9815	80.8248	52.8198
Vitvi10g02216	257.333	279.365	254.937	315.39	246.483	216.413	418.707	215.339	314.86	304.293	403.06	258.402
Vitvi11g00581	14.5333	39.4066	31.7241	104.401	117.589	45.5224	52.978	101.636	85.3294	100.988	99.4938	99.88
Vitvi06g00085	98.6718	97.9641	99.9806	77.8161	71.5948	80.873	126.005	99.9898	99.9674	105.559	105.106	96.2556
Vitvi10g02090	103.752	175.331	175.794	72.9797	49.8917	104.637	14.1125	0.14062	0.798134	0.468013	0.285024	0.192953
Vitvi03g00165	60.7464	63.2061	66.805	84.2388	82.7646	70.1557	65.3462	90.2982	87.1386	77.0621	81.8048	91.2154
Vitvi14g00122	38.4672	30.9545	32.6503	64.8068	77.6268	58.452	39.9908	99.8464	87.0544	114.931	82.7644	104.818
Vitvi19g00728	4.79791	15.5693	11.3853	133.354	85.8827	29.9065	37.4455	110.579	92.0513	83.6222	113.14	113.397
Vitvi03g00004	17.232	39.5853	33.9111	65.5635	87.6864	44.2648	41.4427	99.1614	66.5366	94.259	66.9994	98.5179
Vitvi17g01006	22.868	31.7672	35.0722	21.2927	18.1531	17.3694	23.7627	22.4037	22.8261	17.6753	25.3598	23.4889
Vitvi06g01700	67.2915	150.019	116.263	157.191	170.759	125.485	155.9	178.337	171.329	230.871	187.314	203.037
Vitvi07g01639	26.0316	23.4335	22.7046	61.3093	96.578	50.7338	35.0994	80.6737	73.5211	74.0964	67.3061	74.7761
Vitvi04g01234	131.677	103.103	114.49	83.0313	123.608	126.817	85.1231	33.0758	39.5677	38.7201	35.0956	32.0396
Vitvi09g00135	8.02581	14.1707	13.57	8.215	8.71537	4.71913	6.91574	10.0421	7.36935	7.65359	8.74449	9.78983
Vitvi07g01524	35.0623	16.0616	18.3329	59.9887	79.8914	54.1234	22.3204	129.462	121.739	141.435	124.359	138.115
Vitvi11g00426	58.621	78.9672	63.064	84.5831	120.763	101.644	72.7706	124.265	97.4877	141.801	109.801	128.815
Vitvi08g01542	36.1845	41.2497	37.0104	92.1612	136.361	64.4055	47.4555	135.135	91.6642	162.498	114.278	126.317
Vitvi03g00303	229.025	191.796	184.372	254.395	250.51	324.958	191.035	185.653	181.577	255.588	189.974	207.859
Vitvi07g00414	23.4911	33.9828	28.0697	58.7093	53.0507	53.5491	43.7582	63.6718	42.9551	50.1389	48.0445	63.5808
Vitvi06g00701	172.355	166.342	164.349	110.246	107.158	166.267	219.83	141.9	190.009	209.148	189.532	168.511
Vitvi17g01098	263.071	213.83	218.309	198.321	173.267	284.117	270.789	161.532	209.519	231.005	215.599	162.698
Vitvi06g01433	334.268	162.532	169.761	243.717	209.929	279.1	146.654	195.582	179.948	298.143	176.662	213.695
Vitvi17g00335	54.0193	64.5203	61.9226	48.0111	47.6993	47.1747	78.9992	64.61	66.9909	66.4746	68.8152	72.7535
Vitvi12g00054	39.538	43.6533	40.9568	75.1503	76.5456	84.2425	55.0036	88.7281	93.6266	95.4416	102.147	94.9472
Vitvi01g00252	23.4196	46.9518	45.0184	34.0639	38.6057	33.5653	68.8019	63.112	66.8556	61.0257	74.0503	68.1776
Vitvi11g00574	25.8517	75.2708	67.637	66.9036	51.5073	47.2132	91.6385	81.4701	65.7764	75.5364	73.5836	80.6033
Vitvi05g01621	52.7128	106.239	75.1288	134.287	118.621	158.464	133.947	115.065	139.825	124.773	170.34	111.52
Vitvi12g00025	154.395	167.842	223.482	39.2314	38.2713	140.686	122.636	123.65	114.36	127.299	112.87	172.703
Vitvi09g00326	30.0346	34.5668	32.5086	47.2462	64.0003	39.6867	37.7879	62.5369	68.6987	60.0082	68.5229	64.2712
Vitvi15g00840	49.9962	75.6057	64.4422	48.5122	81.995	67.8016	90.7746	65.2136	61.5146	72.4116	65.1435	66.4402
Vitvi11g01242	102.132	179.613	157.324	81.7772	69.0313	81.5804	165.885	63.5085	74.7839	63.7581	81.9614	59.4164
Vitvi11g00513	140.435	43.6296	137.795	16.9118	11.489	55.6558	56.6663	2.14024	147.231	4.02251	43.3171	2.64884
Vitvi18g00220	8.98317	6.85075	7.00476	13.1354	19.0638	10.9942	10.1211	37.1697	39.2275	26.0406	37.5558	37.4752
Vitvi08g00283	221.523	214.118	164.492	89.535	98.3404	74.5252	89.6041	12.8899	48.1824	15.7584	16.3293	15.3695
Vitvi01g00451	56.6442	67.2531	67.7401	78.8037	78.1864	63.5974	73.303	118.873	110.971	119.328	119.21	114.632
Vitvi06g00044	121.4	138.346	202.545	41.5358	30.1826	43.1151	200.129	21.2779	10.4283	24.4989	8.37922	21.6495
Vitvi09g00627	10.9769	23.7128	22.825	52.4939	45.4236	39.7994	41.1826	67.556	116.62	60.2534	118.784	66.0863
Vitvi04g02246	68.3435	33.5738	35.3396	254.977	206.258	173.999	16.0566	11.0058	24.9373	12.8578	27.1447	10.4756
Vitvi12g01878	296.853	193.262	355.81	44.8456	12.137	159.693	49.1983	4.01982	27.3604	9.46307	9.87428	7.23114
Vitvi12g02175	27.2243	42.2762	42.604	29.6503	32.6806	30.2536	47.4237	42.195	37.7912	38.1145	33.8331	42.551
Vitvi10g00198	26.561	35.8806	33.5887	56.6923	55.6529	53.0354	37.0289	60.5774	64.6892	56.7391	66.0425	60.9308
Vitvi01g00789	57.3942	26.1098	29.17	119.934	152.116	95.2145	30.2963	176.892	114.042	193.602	118.89	181.499
Vitvi15g00634	219.577	130.203	145.201	234.992	209.777	289.91	143.057	186.791	184.695	286.93	166.499	230.987
Vitvi17g00906	118.123	83.7238	55.2264	204.776	141.227	55	139.548	140.404	412.392	190.203	530.7	136.911
Vitvi14g00674	33.0489	27.9182	28.3392	71.7693	87.4861	42.3942	33.9067	83.6093	56.6277	76.215	67.2286	81.503
Vitvi03g00724	10.1718	16.9731	19.8331	14.9495	15.2055	9.41393	19.8012	30.8215	21.7531	23.1496	26.8281	28.322
Vitvi10g00150	294.248	356.784	466.308	12.1874	3.31952	39.2905	681.537	6.48936	83.3257	12.4604	48.1659	15.6018
Vitvi05g00873	116.847	74.7382	98.3307	46.1255	199.476	92.816	24.695	12.8649	10.1843	10.6067	9.77856	12.2021
Vitvi07g00228	36.6425	33.1096	30.8808	121.845	129.856	106.654	54.2848	112.072	93.5914	122.611	96.6473	120.808
Vitvi10g02201	79.2467	54.724	69.8909	163.263	143.957	87.0433	93.8304	557.768	165.386	741.632	195.403	525.151
Vitvi08g00782	403.008	149.384	152.094	227.664	321.164	257.064	85.289	191.58	307.011	244.944	283.314	176.332
Vitvi09g00281	54.6087	79.6606	70.7587	41.3167	55.335	51.4531	96.9207	69.4003	88.099	88.4178	72.9056	74.4421
Vitvi07g02694	93.1973	140.351	129.5	122.503	132.408	130.671	136.057	158.488	152.334	183.955	176.33	153.099
Vitvi07g00336	18.2787	17.8772	15.8315	33.943	47.826	32.7034	23.5888	101.688	66.1403	90.3121	67.4581	90.3795
Vitvi07g00169	12.1497	13.3468	12.5636	33.1885	49.7778	17.3062	25.9311	65.8926	42.7525	50.8484	59.045	60.501
Vitvi02g00329	12.8813	13.1874	14.6032	19.28	21.9224	9.8756	19.7784	57.2906	34.3938	39.7135	33.7285	47.5723
Vitvi02g00008	47.2851	38.3988	42.6126	53.2666	52.1284	51.9601	49.5842	52.705	61.9429	47.0946	61.5715	50.8369
Vitvi07g02301	14.9066	15.8617	14.5037	31.1901	36.3068	29.4087	26.698	42.7239	27.6943	34.1425	30.1374	45.5059
Vitvi19g00619	221.28	77.8584	80.7326	62.8478	114.675	52.5655	49.8655	63.3009	108.757	70.0105	87.2884	66.1098
Vitvi13g00537	18.0024	18.6929	18.3473	15.4871	24.7753	15.0667	27.2213	32.4202	30.0428	26.146	25.6816	29.9631
Vitvi03g00348	114.227	81.7151	92.2307	146.957	130.717	125.571	74.7771	136.243	129.631	160.029	155.276	147.765
Vitvi07g00139	41.6283	84.3996	84.4618	65.7415	45.9677	104.053	126.309	27.0197	59.4804	31.1736	40.1211	36.6259
Vitvi10g00255	55.4567	57.3735	48.8529	84.2516	77.1542	66.8223	86.5457	64.055	50.9344	62.621	36.5279	66.0043
Vitvi19g00245	44.1435	51.1608	47.1324	113.242	117.394	97.663	44.8983	122.66	71.0812	128.851	81.5495	125.07
Vitvi18g00680	12.9498	18.9826	17.9091	32.2169	44.1413	22.7404	28.5386	74.5111	58.9008	72.3253	65.4811	68.2436
Vitvi19g00118	20.1674	22.8035	22.7821	25.6126	28.9525	29.8176	28.018	27.0524	36.6705	19.2844	38.2863	25.6472
Vitvi13g00267	269.81	171.173	173.533	191.81	133.293	271.838	171.196	146.221	152.149	217.038	158.802	160.263
Vitvi08g01217	23.8742	14.5985	29.6237	222.957	455.059	171.729	292.8	129.034	260.59	146.876	142.455	139.867
Vitvi14g01734	210.166	171.047	177.48	407.237	333.69	402.417	118.688	80.5906	122.085	122.983	127.07	108.566
Vitvi18g00645	18.5438	42.1623	30.563	103.434	126.105	65.7097	35.5887	112.566	117.326	116.945	154.67	112.788
Vitvi03g00718	27.8939	40.7075	39.9883	86.448	115.016	87.9002	43.9191	92.2791	104.605	112.562	106.866	98.087
Vitvi02g01713	122.437	159.861	153.38	141.126	139.524	151.004	148.835	83.6337	108.322	105.835	106.797	93.2098
Vitvi04g00520	139.462	79.3882	79.4803	63.3541	112.391	64.3643	83.6293	82.5177	96.7582	84.3989	84.0363	81.5535
Vitvi05g00239	34.4957	36.6923	34.3122	43.2938	45.973	30.1736	38.3	44.147	55.1485	38.3289	51.5919	43.2978
Vitvi05g01910	559.417	602.452	1538.89	61.4179	16.2997	213.212	66.1432	5.03123	51.7254	12.7138	17.1735	5.59325
Vitvi13g01057	23.7823	31.2795	29.545	42.6615	46.6569	34.2628	35.3671	45.4932	39.9349	37.3967	43.4919	43.3105
Vitvi10g01762	80.13	92.9748	84.9234	187.734	182.091	181.995	137.018	167.126	217.844	197.891	190.135	168.498
Vitvi08g02039	119.017	143.584	115.154	302.28	253.901	245.907	98.6972	206.412	236.401	239.147	194.561	240.211
Vitvi06g00643	229.856	180.353	178.074	210.517	157.723	203.101	184.032	75.6304	121.422	92.7328	126.052	85.9272
Vitvi00g00813	72.872	46.6972	46.7605	291.619	261.915	381.378	32.5483	116.727	24.0185	139.337	38.5633	111.812
Vitvi03g00358	18.4528	15.6542	19.06	25.1219	26.7038	15.0898	19.1354	34.3631	27.6282	25.0327	31.6024	31.0752
Vitvi03g00133	80.5186	28.4835	23.6646	66.6028	84.1018	38.3582	34.6489	152.884	195.184	166.209	210.144	154.625
Vitvi06g00020	97.5237	103.35	115.685	84.6433	68.4135	77.2223	112.858	128.489	142.702	151.86	156.242	141.758
Vitvi13g01758	463.426	448.164	364.003	143.267	99.9096	278.763	190.862	78.9312	132.381	112.139	125.117	92.5578
Vitvi19g00124	10.251	16.886	13.8237	23.6642	34.4581	14.6173	23.8297	58.6651	38.547	46.4432	41.199	57.888
Vitvi16g01390	23.8538	24.0593	25.9966	74.2073	70.9096	69.5264	39.1456	202.041	122.845	189.138	134.604	194.148
Vitvi15g01014	47.0376	49.0339	53.5918	71.2767	68.8548	93.9439	58.49	71.7423	57.3342	66.6465	49.3179	67.7332
Vitvi08g00637	13.8985	28.4218	25.1614	68.7913	74.3613	37.4319	41.5714	76.1729	84.3587	78.0745	98.1696	71.5245
Vitvi18g00438	185.625	155.476	154.093	115.786	104.294	150.073	114.293	119.588	113.776	156.945	120.08	115.136
Vitvi12g02308	102.42	145.879	126.284	308.859	296.779	206.888	171.748	360.898	357.432	507.915	447.194	394.624
Vitvi10g01335	68.2529	42.6507	42.527	52.8197	63.9336	44.4572	31.7545	43.623	55.1123	42.6477	57.8556	39.9833
Vitvi10g00618	85.7336	59.3075	84.7692	140.565	184.955	174.137	109.878	79.5012	54.2874	74.2953	48.4399	70.5323
Vitvi02g00983	47.8674	82.0781	58.3337	109.415	221.402	86.1588	22.5462	49.398	120.717	59.7808	103.656	64.6372
Vitvi16g01330	17.5605	32.7388	30.0587	24.1251	30.1293	24.3301	63.1758	51.4676	47.1786	43.0021	49.1038	49.6555
Vitvi19g00723	15.9226	19.6316	16.9853	24.1352	36.1485	17.4121	25.3466	84.7577	109.161	84.2902	138.462	78.5284
Vitvi16g01861	38.1568	36.2089	37.1415	87.1458	74.4758	74.8484	89.7758	133.334	96.9306	142.247	102.697	136.371
Vitvi06g00488	22.2289	22.2177	24.9646	49.1456	61.2284	32.3667	26.2143	80.1462	88.1186	71.4509	91.063	72.2238
Vitvi11g00659	124.782	99.8448	94.4927	176.5	168.198	172.854	87.4671	143.242	117.09	182.983	137.276	141.012
Vitvi03g00107	46.7024	38.8541	34.5244	87.1454	108.57	86.3725	40.713	106.019	98.827	139.484	96.6345	116.84
Vitvi01g00379	427.334	359.761	226.959	62.556	67.7788	48.5631	142.64	33.6706	110.094	42.4207	70.199	33.8251
Vitvi03g00344	56.6957	37.1477	43.6075	48.6812	40.5329	44.3993	57.3095	40.6381	51.1619	38.7081	54.8118	40.3394
Vitvi19g00917	12.1888	12.4226	13.2388	27.2637	44.0256	18.3794	14.8227	42.696	27.2484	33.2945	28.9719	37.8716
Vitvi16g01927	644.116	264.374	166.425	101.675	371.353	161.668	64.6182	18.829	73.0736	27.5841	37.5124	20.6103
Vitvi03g00285	67.1844	50.54	53.473	147.589	157.919	132.281	70.1164	149.048	135.69	160.289	144.238	160.103
Vitvi19g02355	345.739	71.7449	93.6482	72.5583	68.313	81.658	77.5871	78.36	105.837	104.635	83.2211	82.4722
Vitvi10g00129	63.5672	63.2675	62.7263	68.3046	61.8677	63.7987	82.2993	53.1816	51.2363	56.6226	63.5641	59.6659
Vitvi01g00376	25.8069	30.3675	33.0166	55.6495	52.475	39.2647	38.4348	59.6442	62.309	57.4221	60.8588	61.1139
Vitvi18g00817	74.0686	60.9109	62.287	142.43	131.642	132.353	76.5728	148.96	103.026	175.026	110.007	159.651
Vitvi13g01832	62.2647	68.0797	69.5002	89.5726	78.9192	83.5455	71.9062	88.1699	80.9054	96.3788	80.6888	96.0949
Vitvi03g01259	82.8507	76.8807	69.083	105.238	143.528	83.715	82.9826	153.071	226.529	173.009	242.269	157.826
Vitvi06g00988	38.8376	68.4667	65.6952	115.702	114.154	92.4825	82.4687	78.5478	87.7872	90.8667	93.9575	87.8971
Vitvi09g00171	33.4773	32.3125	29.3003	111.557	109.322	89.8851	34.7892	80.8658	75.5352	91.5506	86.8759	89.2303
Vitvi16g00034	6.59422	25.422	16.5906	75.3688	122.576	40.657	9.50762	189.309	256.009	195.038	283.494	192.964
Vitvi14g01928	45.0976	79.2969	100.803	1.24492	1.0291	12.5591	116.465	2.44986	3.39568	2.68189	2.69247	3.3208
Vitvi09g00130	29.7596	34.9051	31.7913	68.7165	66.0271	50.3469	35.2145	72.7504	71.1174	64.9783	64.8502	64.8045
Vitvi16g01444	79.0218	97.1602	43.8497	344.837	289.977	288.758	120.025	249.961	36.7466	240.251	58.9571	257.584
Vitvi06g00424	197.523	152.956	153.152	204.274	192.047	217.11	156.219	132.662	159.721	159.893	168.632	141.691
Vitvi02g00559	18.1892	19.8075	21.1678	33.1849	39.4903	25.3922	21.9078	43.899	29.7141	33.8561	30.378	39.8745
Vitvi06g01946	113.271	97.1584	92.1321	53.4967	295.796	115.31	43.3387	21.7282	29.2219	19.6235	41.404	22.3901
Vitvi09g00310	27.6491	25.4447	29.756	33.4413	27.0958	23.8032	27.063	64.4836	47.9828	68.715	62.0562	60.1279
Vitvi09g00405	20.5939	24.1598	25.223	59.2983	68.3301	55.562	35.2309	87.0044	66.3513	86.3891	66.3659	89.9098
Vitvi18g00185	56.0739	65.6457	45.8374	247.15	215.274	277.015	55.9397	52.8696	72.3646	52.5281	80.908	57.6662
Vitvi12g00081	147.872	239.719	193.192	275.391	252.262	320.376	138.057	42.803	98.6305	61.8533	85.553	48.8602
Vitvi16g00935	50.856	89.4469	98.195	15.0918	19.0813	20.6873	89.4818	50.2868	57.2991	56.8315	56.011	54.3053
Vitvi01g01938	38.3807	54.3967	54.3088	70.8216	82.8039	58.64	66.506	165.083	234.981	169.499	313.326	133.793
Vitvi14g01995	38.8612	42.4075	37.4845	80.4963	101.181	49.0704	28.1708	211.542	105.216	218.583	151.239	190.675
Vitvi16g01086	81.009	40.9638	50.4061	57.1046	69.192	51.9517	26.1684	43.4531	264.914	44.6049	241.543	38.4701
Vitvi07g01743	59.6641	57.5944	61.8504	77.7977	75.7551	70.7059	74.0095	96.7825	92.3559	105.935	95.577	102.909
Vitvi19g01853	21.6582	24.0806	22.0949	44.286	47.5158	29.8871	32.6402	47.5034	50.1803	39.5977	51.3663	48.4696
Vitvi08g02367	256.656	200.211	184.499	137.996	97.3429	208.018	145.144	78.446	106.196	142.086	105.274	97.6062
Vitvi02g00205	36.8518	50.4086	43.2088	96.1801	90.0684	80.8767	61.8759	71.3313	91.8565	82.1896	92.5835	82.1017
Vitvi18g01647	65.0979	41.9969	47.8154	65.1569	102.166	57.528	48.3227	91.2592	104.686	93.4278	103.477	89.7257
Vitvi13g00229	35.4329	61.7786	57.7393	62.4305	63.136	68.5322	82.5057	114.208	103.499	127.701	114.532	122.277
Vitvi13g00150	83.3231	66.912	98.0064	46.9619	357.295	211.801	17.5443	4.96636	34.4637	7.03794	17.2672	5.14
Vitvi13g00160	311.081	293.342	265.32	204.252	151.935	310.239	157.524	129.18	147.093	201.169	148.011	147.932
Vitvi17g00582	84.7595	103.538	89.127	82.5204	91.4566	93.8652	108.207	120.339	119.277	173.368	139.749	122.985
Vitvi13g01242	41.9755	60.024	49.1514	128.613	107.757	69.4595	93.6142	122.094	109.515	134.468	148.412	130.58
Vitvi06g00775	23.4048	38.9339	28.634	65.2513	96.0798	38.5666	63.7587	188.111	238.491	185.335	277.501	170.9
Vitvi07g01747	70.5705	99.952	100.797	37.6555	27.0582	32.237	101.213	42.0357	59.6868	38.0818	61.4855	42.6937
Vitvi18g01297	19.9642	22.1702	21.0701	72.9879	94.7167	64.8167	27.905	86.6868	66.5222	93.1591	73.6588	99.981
Vitvi03g00368	113.973	134.599	121.614	93.561	77.2615	128.003	143.218	76.9326	112.805	88.5386	103.756	81.4517
Vitvi13g01750	26.9934	27.6783	26.6453	114.942	122.19	87.9199	35.5221	102.681	87.5865	92.0759	95.3043	101.129
Vitvi11g00430	67.8365	55.1727	59.4907	68.4052	58.5875	63.1687	61.9786	98.515	104.907	102.848	108.82	98.8135
Vitvi16g00997	13.6189	29.4515	17.8074	9.42239	54.3645	75.3772	17.8662	168.447	236.469	239.534	319.938	266.675
Vitvi04g01535	31.3203	38.1722	36.7035	47.4422	48.7467	39.3379	47.1218	57.6736	40.9182	51.2969	42.781	56.6177
Vitvi19g00290	58.4885	66.2923	65.7498	70.2665	91.9756	69.7755	70.1016	80.207	74.3007	85.8618	85.5537	77.0339
Vitvi08g01803	112.571	138.815	127.009	128.615	136.089	121.209	136.025	142.355	126.594	192.491	142.673	158.679
Vitvi11g00415	171.775	44.5914	38.8051	38.1093	143.605	30.7242	11.2092	25.4607	48.4677	23.8613	54.5266	21.483
Vitvi08g01614	23.4292	44.5768	30.8055	124.635	181.108	108.229	35.4563	127.02	87.7285	130.192	123.116	118.815
Vitvi16g01083	114.793	112.411	101.591	77.0344	72.9908	104.79	151.331	115.178	132.58	159.509	123.922	118.669
Vitvi04g00546	71.7007	92.556	78.853	110.758	89.5261	95.9793	116.22	34.536	80.7966	41.4157	75.8022	35.9302
Vitvi07g00269	17.2016	15.4358	15.4606	27.1101	53	17.133	14.335	45.3496	33.7742	31.3314	35.1048	39.7035
Vitvi01g00954	55.0035	25.6181	23.4006	71.1103	107.255	48.0352	34.2124	117.576	123.886	108.214	144.051	106.003
Vitvi16g01054	249.528	125.035	132.732	264.803	241.118	291.082	107.291	233.29	188.393	338.537	183.65	244.001
Vitvi03g00426	149.694	191.008	174.262	122.886	82.9995	180.12	220.25	176.342	64.0087	177.404	78.284	160.903
Vitvi07g00078	19.3014	39.8612	16.4058	28.2657	22.3245	15.1539	14.9462	20.8777	329.57	21.3049	404.822	20.0102
Vitvi11g00667	134.572	112.197	114.805	171.149	162.91	146.3	104.863	111.793	90.8816	128.462	92.5826	116.363
Vitvi18g02584	463.417	211	189.19	45.1022	49.3248	54.5135	102.069	15.6235	31.4253	16.2607	1.4283	16.8213
Vitvi05g01088	45.3059	79.4989	81.2272	67.7989	50.2247	66.5889	124.468	78.2193	105.612	80.9864	122.394	81.9288
Vitvi18g00326	60.5043	40.8083	34.6624	73.5796	111.22	74.1988	24.2184	33.7786	65.2267	33.6413	37.3797	34.4073
Vitvi10g00263	15.1048	20.5834	16.2608	82.0778	110.567	46.0504	18.9437	159.798	117.419	138.799	150.222	119.768
Vitvi04g00373	12.5332	16.5319	15.9504	42.4309	45.8869	38.9452	18.0577	42.744	83.9271	38.6124	79.5855	40.1747
Vitvi03g00515	18.9296	21.0115	17.2454	74.9899	121.846	85.5053	24.1332	93.7269	60.6759	99.9299	59.419	90.5951
Vitvi08g01216	97.6103	70.0332	65.7812	173.898	149.174	121.908	63.3911	68.7462	96.0179	85.0074	102.199	91.2913
Vitvi01g00852	60.7818	92.9485	97.6875	43.7695	43.9349	57.5195	105.048	47.1013	79.1521	49.3721	54.1706	46.9387
Vitvi05g00455	263.469	192.961	208.211	199.617	146.847	326.878	155.102	95.7189	142.297	154.966	142.583	119.315
Vitvi07g00067	22.9305	33.1814	29.822	49.527	51.784	44.5832	42.496	82.1754	66.7155	78.887	70.2247	81.8198
Vitvi13g00343	76.4731	104.993	127.943	303.701	271.762	286.636	36.0679	22.7794	59.6392	25.0338	54.1163	29.0507
Vitvi04g01500	72.6936	159.432	128.997	32.234	41.8489	45.172	145.834	69.3945	77.7803	79.3939	77.7807	81.6019
Vitvi03g00636	34.2509	41.6989	38.7496	78.8662	75.4315	60.9663	55.9484	68.1833	73.0951	68.8821	75.8518	76.4031
Vitvi07g01523	66.8008	54.6736	79.0286	41.3731	32.5994	60.8756	61.5895	17.734	59.4232	18.7777	33.0901	20.2533
Vitvi18g00797	12.9218	13.9758	12.7356	43.8973	61.6366	29.9624	14.7668	86.0476	60.8778	82.4195	66.2369	76.3165
Vitvi06g00473	47.3941	49.5037	48.5525	72.7696	79.0589	55.7597	64.3545	93.9226	51.6509	94.2906	59.2607	102.535
Vitvi13g01842	92.1402	138.488	129.694	34.9105	34.1677	50.0671	133.823	81.3064	79.0791	98.773	79.3867	81.4727
Vitvi14g00051	25.6833	27.5515	27.1658	39.7077	42.6092	38.1799	41.972	44.0696	70.6433	37.6426	59.7255	44.3351
Vitvi11g00108	7.55844	11.3511	10.3676	42.8062	53.7952	42.8568	14.4506	95.1197	75.0706	97.4615	96.6119	95.4666
Vitvi03g01012	24.6758	45.3785	35.9498	58.4001	61.3023	43.0313	30.9597	47.6571	47.2986	39.6643	51.355	48.6573
Vitvi18g00115	30.4076	51.9745	40.822	66.4387	54.3987	47.0827	33.9726	134.467	237.684	143.322	281.278	138.867
Vitvi09g00876	15.4695	17.8608	12.4649	47.3251	41.8299	27.2012	23.3286	69.5096	94.9144	55.9374	108.755	65.252
Vitvi01g00732	101.743	82.4854	60.3003	140.246	404.46	102.313	26.164	50.8499	44.8467	59.8127	41.2949	47.8365
Vitvi07g01802	261.124	203.134	183.701	205.239	193.544	254.782	178.204	154.718	186.398	194.201	176.135	166.907
Vitvi03g00261	26.4702	18.6593	18.6907	28.7142	33.0907	22.8336	20.4679	34.4527	33.379	27.1235	36.1869	35.9011
Vitvi17g00787	17.8442	28.0229	12.7557	196.269	124.324	75.7107	6.94651	30.134	127.325	26.5324	123.114	28.6019
Vitvi14g01627	77.9983	57.09	55.231	152.641	157.284	119.126	51.0021	140.47	120.063	177.378	148.227	154.414
Vitvi04g00640	37.4272	32.9911	33.8943	71.7207	65.7901	68.0588	43.8326	62.4472	65.0758	62.2817	65.3887	74.0214
Vitvi10g00471	35.0849	36.9554	34.5964	53.7274	68.5046	34.956	44.7741	113.366	85.5463	113.089	103.21	106.845
Vitvi07g00097	20.1972	21.6327	19.1251	14.7617	13.8001	17.0102	32.3165	25.6743	29.837	21.2058	30.6391	24.545
Vitvi16g01475	189.951	289.506	266.59	41.53	10.507	329.633	54.4402	3.35131	21.9232	7.79571	10.4083	4.63562
Vitvi04g00870	152.758	157.396	197.204	151.559	85.7317	145.661	61.4859	3.56221	40.9404	4.91582	10.6764	3.92426
Vitvi09g00402	30.0396	33.8357	31.6001	96.7361	107.723	64.4706	35.6822	114.412	75.3178	129.477	85.7078	117.014
Vitvi12g00770	60.7692	65.2051	64.4061	41.8661	40.947	42.97	131.326	58.4576	87.2262	68.6351	93.8888	67.6385
Vitvi02g00025	31.4873	11.814	8.29438	7.96832	20.2977	9.32029	7.71635	39.5299	320.979	49.4241	383.482	42.4857
Vitvi11g00318	154.554	99.3604	116.377	81.9865	59.2429	94.3609	126.282	29.4163	46.9557	31.2659	62.4668	31.6087
Vitvi14g01866	12.9761	17.2297	15.6246	43.4621	46.8956	25.6098	27.5437	58.1679	51.0835	39.3783	47.8441	53.7229
Vitvi16g01646	178.269	38.2202	58.5181	240.62	591.821	125.73	5.99601	127.241	118.296	210.579	97.7778	157.655
Vitvi08g00829	20.9861	22.4	21.3628	52.6307	68.9635	39.5826	32.1835	63.7079	67.7423	54.7655	68.7079	65.6039
Vitvi07g00382	43.3653	38.9008	35.6882	69.6782	62.8268	72.6934	48.0184	96.1577	90.075	92.0908	79.5737	102.698
Vitvi19g00722	58.9069	65.556	62.3202	43.1451	53.4754	35.6902	66.4728	60.2773	84.8584	58.2641	75.1014	52.6649
Vitvi04g00266	45.7711	59.3627	50.5341	76.3959	82.6041	69.1854	81.7212	80.0097	108.254	92.9403	100.563	90.6116
Vitvi03g00766	21.2973	42.6448	32.9796	85.4617	75.5862	56.4202	70.9902	210.606	160.739	210.682	216.6	220.87
Vitvi05g00737	27.6436	36.7213	38.4585	40.4574	41.7231	39.126	65.9105	25.4014	34.9731	23.1409	23.1663	28.1863
Vitvi11g00242	40.7788	45.4186	46.2711	157.527	125.437	88.7012	49.0925	139.339	116.109	117.997	141.989	134.556
Vitvi07g01748	146.471	65.7968	92.8826	79.3294	86.635	91.9256	158.06	180.891	280.167	286.987	317.514	205.434
Vitvi11g00213	41.895	17.8745	17.1621	38.6603	70.7057	27.5016	17.5216	60.3444	50.1104	45.2367	47.0259	51.6485
Vitvi10g02345	21.7113	29.7547	29.2653	61.8039	60.3908	48.2967	40.9982	75.1217	72.3541	62.5646	75.1705	71.5693
Vitvi02g01721	42.8795	55.6245	53.9067	126.822	138.799	140.814	76.7904	142.73	119.424	158.878	99.5932	151.126
Vitvi05g01949	1133.05	15.4532	708.014	51.5741	3.63369	199.407	0.0904473	0.101479	0.119995	0	0.128556	0.116038
Vitvi05g01700	81.0141	64.8094	70.4505	69.3092	54.4632	71.5035	85.9142	59.6978	73.617	55.4748	68.4529	63.1777
Vitvi14g00871	203.357	155.669	163.796	118.645	80.6501	207.875	154.929	122.517	128.349	179.532	134.645	138.965
Vitvi02g00638	113.661	91.3644	101.492	54.6571	30.7119	47.9628	121.461	35.2103	35.6449	37.2933	38.9801	36.6863
Vitvi04g00606	62.118	72.6071	70.9521	79.6876	68.5281	71.4827	66.5296	81.2543	63.773	87.5114	68.4514	84.3067
Vitvi18g01315	153.483	126.213	141.94	52.5459	122.752	123.872	102.451	37.448	34.2532	37.493	23.1882	40.9965
Vitvi17g00121	183.103	144.213	126.53	156.306	118.627	211.433	93.7913	84.6305	92.2377	115.34	94.3158	93.053
Vitvi04g01503	48.7167	170.297	126.07	32.5016	35.3324	49.1511	157.517	39.0056	48.0221	39.7476	41.8043	41.7666
Vitvi18g00030	27.1251	15.4316	18.458	31.9296	27.8291	22.0789	31.7203	36.8398	38.4019	33.8273	42.3126	36.2028
Vitvi02g01630	99.0685	82.4567	87.5953	165.167	237.018	86.9014	83.7296	171.432	143.41	125.525	168.672	180.152
Vitvi09g01401	69.2786	77.9102	74.7918	107.728	109.189	111.276	63.1883	93.6903	73.3463	92.172	84.3236	96.6225
Vitvi04g01672	154.871	162.114	143.073	224.286	240.742	259.889	165.223	248.513	200.914	322.034	230.096	254.207
Vitvi18g02610	21.3528	9.64777	13.3318	45.8361	93.0845	36.3573	9.15624	103.866	118.24	91.1755	110.522	81.6674
Vitvi13g00705	35.9778	26.7283	30.9329	141.626	128.741	162.13	35.7737	131.878	104.962	157.427	111.341	140.389
Vitvi17g01037	54.6118	51.7598	52.8058	87.4703	75.1044	75.0824	71.5847	109.76	110.127	134.447	119.642	126.959
Vitvi01g02031	242.167	84.1217	147.307	628.088	808.511	403.7	88.3234	100.791	78.6974	143.533	100.773	98.1963
Vitvi06g00814	77.266	64.1671	87.6453	74.7605	99.7689	104.798	70.6145	28.4677	29.663	31.8106	22.1299	28.3821
Vitvi17g00817	52.8157	79.4222	75.4343	79.724	86.9043	103.958	104.756	90.0883	88.1384	92.8565	93.3572	99.797
Vitvi06g01262	13.7882	14.4941	13.4977	23.8676	30.2393	12.9948	15.7691	35.6858	22.2608	25.9705	26.047	32.5252
Vitvi13g01645	26.5615	26.7498	31.3646	65.0946	63.6189	79.3683	35.1073	60.4689	84.2551	53.2162	76.8828	61.0723
Vitvi04g01238	34.7887	57.15	57.7573	50.2109	45.105	49.432	76.9164	67.3476	66.5377	77.1981	68.4499	66.7756
Vitvi16g01413	16.1237	13.327	15.5471	108.219	92.101	47.1456	32.6811	129.915	84.4513	131.595	95.1252	125.236
Vitvi08g00992	279.831	133.922	140.656	33.7312	108.441	110.881	76.551	10.905	41.4181	11.8077	30.1161	9.32722
Vitvi07g00923	233.115	168.823	175.109	161.385	144.107	202.144	141.765	103.626	139.91	169.446	130.601	133.033
Vitvi19g00322	90.1663	58.8325	54.0103	217.769	163.754	181.036	59.4383	128.28	115.271	144.442	121.412	123.563
Vitvi19g00905	35.6523	62.3893	40.1308	222.921	118.745	72.8894	56.5985	41.1771	47.808	31.9667	76.3347	35.2116
Vitvi14g02467	98.9121	181.414	163.623	161.04	85.8377	181.718	135.776	46.4066	338.601	70.2266	351.74	57.0586
Vitvi17g00350	76.48	104.074	102.303	133.387	59.9909	172.262	26.8154	21.0798	20.6431	21.7208	20.2556	28.2831
Vitvi08g01568	60.2844	56.267	51.0178	140.223	154.495	131.273	57.9369	140.051	125.153	174.547	144.093	141.78
Vitvi07g01605	66.8731	68.7614	64.8164	92.8426	104.335	85.1882	97.6716	86.6567	99.0736	89.4531	110.291	88.7781
Vitvi13g01966	135.468	82.1526	113.249	97.8263	80.8399	92.5647	92.4449	50.4922	70.124	48.9195	62.9453	56.0802
Vitvi07g00708	103.568	116.169	103.719	117.968	97.4823	118.745	152.57	161.113	139.834	174.149	156.147	160.22
Vitvi02g01717	27.9986	128.605	112.539	143.499	81.9312	92.2543	112.303	126.142	70.4667	106.99	84.5435	107.32
Vitvi11g00308	242.995	176.699	200.731	141.377	115.014	171.407	185.888	109.617	151.82	136.562	161.861	126.323
Vitvi07g01705	49.4178	32.2783	41.0792	52.4501	50.5225	55.6001	44.9202	74.0118	66.1702	70.0814	49.0832	76.1237
Vitvi19g00757	19.2319	18.5559	18.413	19.4883	19.8097	17.5562	21.3725	33.7348	30.4924	28.6841	36.7152	34.4273
Vitvi14g00195	65.1569	32.5674	34.0737	44.0874	40.0083	47.3671	48.938	75.2632	76.447	74.1485	73.3938	78.2019
Vitvi09g00178	38.9409	36.3832	29.1103	76.6061	110.244	65.5432	41.4929	138.569	80.8798	163.632	99.7713	140.791
Vitvi06g00451	51.615	70.5498	82.1968	52.5503	53.2266	78.5914	114.732	32.4834	61.5196	39.4056	54.8552	33.3351
Vitvi19g00740	23.6424	36.5048	35.5727	47.3497	61.0262	45.1081	45.1151	76.8399	68.7593	69.8961	79.7188	75.8761
Vitvi04g00749	14.3718	24.3757	21.8707	30.1536	36.6942	22.3002	31.071	39.64	43.9335	35.2767	52.9348	39.3715
Vitvi09g01122	438.77	141.435	66.5404	61.0643	566.118	190.569	56.2105	5.43219	2.89835	2.79277	3.60865	3.10577
Vitvi05g00219	178.371	99.8065	117.786	195.202	189.745	188.103	122.887	106.691	122.858	137.701	134.986	131.419
Vitvi10g00425	36.2108	11.2845	12.9045	29.3257	51.0091	22.6523	13.2996	46.8277	34.2577	34.3831	35.6495	35.5655
Vitvi11g00331	13.6168	20.7856	18.7123	23.595	26.7544	16.1884	31.0778	59.892	63.5372	49.3246	76.8532	58.3438
Vitvi13g00597	39.5733	45.4983	46.3017	117.78	94.6059	104.483	45.8452	51.7836	73.9782	56.7847	88.6787	58.8166
Vitvi02g00656	14.7649	20.1063	19.0639	42.3326	45.053	25.5547	27.7067	51.6764	40.4017	43.5139	45.7847	51.1811
Vitvi05g00150	44.9377	107.237	77.2685	132.739	75.8079	189.184	112.126	79.941	113.064	91.8736	149.995	86.8452
Vitvi07g02247	279.948	57.5498	122.035	94.3351	52.7203	130.898	82.8691	28.4037	28.3962	32.6817	23.6318	30.114
Vitvi14g01872	19.8066	31.4778	30.4806	26.0656	34.9415	24.8211	39.3884	35.8397	42.8914	34.7156	38.2111	38.5408
Vitvi00g01098	39.0362	68.3009	88.6511	13.6623	6.08955	20.9196	131.392	20.7932	9.14984	20.3167	4.87616	23.9806
Vitvi08g00642	56.952	49.6114	45.3396	106.734	71.6295	89.3874	64.7608	42.1332	95.2635	44.3263	90.7854	45.9008
Vitvi14g01692	160.597	103.137	134.192	102.77	100.773	157.903	82.8214	122.829	138.997	156.082	96.4438	133.192
Vitvi11g01432	51.4619	47.2645	46.816	99.1154	111.13	90.0931	40.9221	74.7236	77.2029	87.7176	77.0791	81.5639
Vitvi00g01319	174.105	112.879	179.336	100.536	436.157	262.393	109.328	28.7679	98.9013	37.4561	48.0856	33.4282
Vitvi07g00025	297.088	163.052	187.501	194.941	200.783	276.579	154.992	138.954	136.799	181.372	144.379	151.644
Vitvi10g00798	48.148	50.7945	44.0282	156.193	157.741	94.2079	53.4659	198.67	150.995	257.898	197.507	205.101
Vitvi15g01145	57.6847	46.6756	51.8433	61.9077	58.2585	55.0927	75.5467	35.0375	48.1297	29.3487	46.5733	34.2256
Vitvi16g01218	33.2846	38.271	34.8128	33.6943	52.1119	29.4127	63.4568	61.9772	71.1873	48.5319	78.2221	53.6327
Vitvi19g00760	34.8748	41.475	32.303	173.857	120.288	89.4952	111.035	79.291	102.7	93.0255	88.1831	83.5764
Vitvi17g01512	117.609	115.455	108.176	94.7673	92.6855	110.332	102.268	78.622	101.744	108.741	104.803	93.8057
Vitvi18g02692	37.6643	67.3311	65.9053	271.348	268.078	209.266	12.1837	0.908789	3.17906	0.630135	2.01473	0.736081
Vitvi01g02057	291.884	502.384	383.304	54.2455	83.8156	67.993	123.904	15.3074	64.1829	21.401	41.5538	16.6998
Vitvi05g00453	8.92769	15.7019	15.937	20.3283	26.2046	20.9081	26.4778	71.4402	57.9037	67.1208	58.9576	72.8331
Vitvi17g00540	31.4915	71.5802	66.6129	136.685	83.531	74.9589	114.487	80.7691	61.4874	83.7562	83.7824	83.2261
Vitvi08g01499	109.445	96.1092	90.4172	113.014	98.6385	120.212	140.159	106.951	163.843	137.946	147.257	123.073
Vitvi10g01046	138.213	211.772	383.394	6.77617	1.4965	40.9123	4.43977	0.474408	0.794709	0.438593	0.901487	0.135618
Vitvi04g00474	59.6629	41.2728	51.9892	82.4328	77.6207	85.5253	43.23	81.195	73.5912	86.2964	71.5617	80.7791
Vitvi18g00371	332.81	316.217	382.321	76.0856	72.2068	170.68	127.047	35.0971	31.2168	56.0144	42.3166	34.7638
Vitvi02g00458	35.6613	32.0066	27.5835	73.6168	76.5101	45.9564	53.5899	156.651	139.11	160.835	160.889	167.383
Vitvi06g00368	57.4645	49.3942	43.3795	29.5309	35.1347	17.5759	71.268	37.5641	43.1484	40.2992	43.4536	34.783
Vitvi01g00523	11.7985	13.1566	14.2979	22.9162	24.0212	13.7316	18.9537	41.9801	30.9802	34.1784	32.9055	37.3099
Vitvi05g01046	93.4947	65.309	74.9943	134.593	151.741	141.341	69.1005	129.142	115.252	158.942	135.037	137.233
Vitvi17g00096	21.1768	41.864	35.8666	66.9006	72.6525	43.6755	32.5181	86.5629	83.6421	77.9478	97.9194	78.7771
Vitvi04g00992	10.691	15.8584	18.7373	14.9283	13.0828	11.9183	13.7736	19.9063	17.3232	14.1785	20.4235	18.2373
Vitvi07g00825	174.266	137.49	150.969	148.254	134.436	170.568	171.49	109.444	142.058	153.743	154.102	130.809
Vitvi03g01189	32.0605	33.7016	36.1319	47.9982	53.3723	33.318	41.8232	61.267	38.4506	62.8402	37.8309	66.7035
Vitvi03g01520	265.092	525.832	395.963	305.46	170.322	287.88	701.106	108.89	307.011	174.92	390.11	143.585
Vitvi19g01712	78.0043	127.171	106.861	90.0479	97.1975	92.2776	127.16	114.595	120.546	133.586	141.046	114.862
Vitvi05g00924	40.5371	30.287	32.5723	56.5866	53.7378	41.9556	45.3134	86.9342	80.2232	97.7451	90.3994	96.7596
Vitvi15g00697	49.8085	51.1116	56.0479	60.6316	66.7389	61.4668	65.7739	69.8446	83.8867	79.9563	80.1372	73.661
Vitvi02g00284	13.9865	20.578	21.1067	38.702	42.5534	25.4092	30.0445	78.4043	65.4102	66.8557	66.2762	72.0144
Vitvi17g00313	15.3629	26.2283	22.6661	82.2466	109.403	52.8627	43.942	60.7439	50.7675	62.036	68.8532	58.1383
Vitvi06g00397	77.3158	76.1725	62.8313	83.0423	295.107	67.3557	47.3645	9.22122	83.5551	9.24495	9.77797	7.57619
Vitvi16g00864	31.2809	43.6015	34.6626	67.2799	81.5842	48.4684	36.7026	70.4636	162.917	76.8345	186.17	63.3703
Vitvi19g00531	52.7828	73.9557	75.0367	44.5087	50.0594	46.8525	59.2559	48.6338	57.0926	43.1696	55.829	47.2742
Vitvi17g00640	25.8528	61.0771	55.5875	28.7679	29.6219	21.8823	58.9562	50.4181	48.5089	40.0988	57.4458	49.4052
Vitvi08g01713	31.8739	35.1012	32.6527	77.2791	74.5434	67.6643	40.1198	92.6829	74.263	87.8548	73.1703	92.2931
Vitvi19g02014	325.075	241.123	211.098	266.915	235.168	381.32	326.475	111.263	207.611	172.294	217.404	129.757
Vitvi08g02205	23.2941	31.176	26.9637	41.7685	34.3875	21.2915	49.5211	110.147	162.837	84.2373	241.603	100.583
Vitvi14g02042	55.1678	47.4278	50.7076	73.2047	71.6979	59.2522	73.3051	80.5565	79.9121	88.3951	87.3253	94.4708
Vitvi15g00791	44.6789	37.4372	35.319	92.9505	66.9062	62.1273	45.6997	80.3256	77.4768	89.6622	83.2389	82.2725
Vitvi04g01280	43.5223	43.2425	40.5345	78.4924	74.3	74.3979	57.4217	82.2808	70.5654	81.5539	79.2893	85.2888
Vitvi10g00554	118.853	79.0966	89.4015	132.291	141.11	149.945	128.835	140.637	111.15	144.807	118.927	156.341
Vitvi08g01798	26.7363	30.7399	29.4518	35.9024	39.8121	32.3717	35.9046	52.7558	47.4811	44.9786	40.812	51.8822
Vitvi18g02538	80.9888	194.79	158.423	120.42	73.1591	231.332	138.747	45.4147	42.7483	49.2089	41.7076	54.4119
Vitvi07g00691	27.0575	22.4317	20.7318	43.4364	63.647	42.095	31.6693	66.5386	107.846	64.1082	108.421	66.9865
Vitvi12g01979	128.921	76.014	71.4925	105.09	207.979	132.399	18.2085	3.67795	15.6961	4.15453	6.73482	4.77912
Vitvi19g01794	26.8851	37.0181	31.7078	18.86	21.9919	23.8281	49.8418	68.6356	43.3309	66.208	43.7582	58.7562
Vitvi02g00246	12.7101	14.1854	14.6082	27.1901	42.197	18.5932	22.9868	64.3649	48.828	49.2685	45.2412	59.8721
Vitvi01g00108	39.7011	54.1874	55.0348	22.5606	36.4632	33.6035	71.4426	31.8851	42.2664	30.0159	41.2032	35.6572
Vitvi08g02396	191.891	165.428	154.538	227.302	227.033	298.483	142.529	155.095	148.457	205.245	166.994	160.402
Vitvi09g01397	51.0932	63.3277	57.5571	65.982	59.8594	68.5259	82.3291	58.4155	78.4428	57.0632	73.5241	63.2372
Vitvi12g00102	21.3851	27.0001	21.8278	29.2389	28.8171	21.0259	30.2703	36.3536	41.3042	29.6216	46.8341	38.6671
Vitvi04g00949	27.2344	21.5422	20.6419	70.0838	100.418	62.3104	21.1768	79.6479	52.5689	90.0312	58.6268	85.7016
Vitvi14g01525	5.76069	24.4663	17.0725	90.8284	98.2799	47.4858	327.841	447.148	278.661	660.69	414.669	445.488
Vitvi04g02027	134.979	173.056	178.164	116.147	112.044	119.9	161.781	65.6636	69.4644	81.6282	84.4467	67.4418
Vitvi01g00219	12.0061	13.2813	11.1253	23.9252	43.3024	21.7886	22.2665	51.4174	52.8474	44.2983	53.0695	47.4053
Vitvi19g00421	25.1126	27.368	27.003	49.1169	49.4079	43.2652	32.3897	46.139	41.882	35.0645	41.6732	45.9346
Vitvi06g01782	125.901	96.3319	92.2178	184.876	201.794	177.138	114.513	200.707	205.604	220.919	186.384	198.464
Vitvi02g00311	67.4727	53.5324	55.7724	80.5887	66.162	82.7256	77.4321	64.7028	59.4642	60.5083	56.2212	71.1272
Vitvi18g02642	136.031	42.61	47.6114	30.1874	61.3676	12.5293	37.0726	84.4591	120.627	65.5822	128.385	64.2696
Vitvi04g00276	18.3817	25.065	24.4244	44.4466	46.3947	37.6121	43.5991	55.5553	64.4411	52.5425	65.8848	57.975
Vitvi09g00225	6.27033	24.5858	21.0632	41.5044	36.9006	32.9539	14.5382	86.1267	36.361	72.5294	39.9514	74.9706
Vitvi05g01911	864.722	484.2	1196.29	65.1018	14.7367	193.593	21.2679	0.581999	16.6887	2.09844	2.39619	3.16111
Vitvi17g00256	20.2377	38.3417	21.6001	55.2757	87.5774	50.1765	88.024	103.396	84.5837	90.7307	109.85	100.796
Vitvi11g00920	24.1021	39.5801	35.3273	33.6666	37.7147	25.4108	33.9402	21.1877	21.3626	17.4837	18.2848	18.2417
Vitvi01g01707	14.7815	16.3789	15.388	29.9531	27.7	17.0492	25.2902	40.1925	29.1186	30.0514	32.2776	36.0539
Vitvi16g01018	151.547	114.929	132.465	253.954	288.018	201.715	47.6944	104.598	120.641	147.274	141.167	104.895
Vitvi17g00080	205.191	165.821	139.802	78.5187	67.2456	159.249	121.889	71.0844	92.4047	100.731	78.4222	83.7052
Vitvi11g00545	14.5903	27.8061	24.301	113.524	132.102	49.605	14.7942	31.9269	27.9018	24.7454	30.4728	31.8875
Vitvi07g02242	1.47713	12.0518	6.88386	121.703	82.582	48.3572	12.3427	155.883	202.479	187.795	263.667	176.268
Vitvi08g01583	12.3831	18.3595	19.8791	31.0354	24.7995	18.0398	18.6383	34.8302	25.1367	21.2413	28.5573	26.7857
Vitvi08g01125	118.751	118.641	131.249	104.755	117.615	88.574	111.3	206.962	175.806	185.774	174.553	206.723
Vitvi01g01667	209.561	214.463	213.382	192.276	208.128	218.557	141.931	75.3378	98.8352	109.516	101.018	81.1113
Vitvi06g00258	25.441	21.8496	22.9843	56.8908	65.9688	51.1608	40.0462	45.5675	32.3839	45.8208	27.5549	47.1836
Vitvi05g00825	45.8163	63.2412	59.2026	63.896	59.5761	58.1198	77.2246	58.8336	59.9448	66.7696	59.4655	60.0971
Vitvi07g01566	40.1482	34.8518	37.417	78.359	76.4705	66.3182	62.8207	117.044	104.045	122.189	106.354	130.643
Vitvi07g00669	483.311	502.297	437.107	213.041	176.021	385.912	290.584	142.524	193.47	239.682	209.753	163.144
Vitvi06g00759	6.64994	15.3308	14.5968	23.0397	43.9334	14.9113	27.1456	178.033	151.328	203.595	154.097	185.866
Vitvi02g00796	36.1202	52.2726	47.1633	59.4387	63.2221	53.2376	69.661	78.6561	77.3102	80.9692	78.4434	85.1302
Vitvi03g01254	123.311	222.309	140.103	146.931	316.025	218.48	152.526	49.5748	91.5892	47.5023	115.784	54.2473
Vitvi17g00074	27.0328	40.6333	35.9843	39.9542	44.5547	56.8771	50.1409	105.567	100.346	128.438	105.712	121.127
Vitvi01g00183	29.0807	34.1487	34.8271	28.7076	32.8428	29.726	41.0754	47.6045	40.1025	41.7669	40.6216	49.5789
Vitvi09g01457	31.9551	47.823	42.7047	58.786	64.5899	43.0642	41.248	52.7304	45.9405	51.9496	48.9465	56.3213
Vitvi12g00594	401.228	361.533	288.449	277.188	242.868	112.675	91.7364	29.6049	79.1741	42.257	47.0846	35.0123
Vitvi15g00606	18.2215	24.8897	23.5039	42.862	45.7666	30.348	31.6013	71.7209	54.3946	63.5849	60.6419	65.8696
Vitvi05g00097	117.05	86.2991	80.5829	171.652	148.683	148.573	85.1765	67.471	154.017	84.9529	155.169	81.4301
Vitvi16g02068	313.04	213.064	203.26	228.712	197.053	334.893	152.25	173.01	166.122	254.014	201.833	185.31
Vitvi18g01126	108.519	36.3909	40.5973	91.0266	124.158	68.4524	36.5236	66.9496	80.1784	48.9206	81.8183	56.2211
Vitvi14g01332	223.392	184.599	187.097	126.868	85.438	165.254	177.755	91.9798	111.957	124.557	111.806	96.9957
Vitvi13g01060	11.1798	16.2191	14.6541	22.1045	36.255	19.6512	23.9418	50.3189	41.4232	37.8223	42.0352	44.88
Vitvi17g01557	48.0011	50.2983	40.1464	177.501	206.942	111.905	87.6047	257.498	231.371	285.08	270.49	237.551
Vitvi12g00704	18.8539	25.01	25.6711	52.5226	63.881	39.9327	30.019	59.4	46.0682	68.6864	44.4327	61.4993
Vitvi09g00386	27.5592	30.0438	29.048	59.1263	62.1357	54.5471	43.3313	57.3132	57.15	61.7119	57.7052	59.0149
Vitvi11g00611	12.1286	31.1253	28.3054	193.333	163.719	75.1937	43.1486	87.35	111.487	76.8277	143.236	84.5794
Vitvi18g02540	212.385	173.717	153.064	233.227	220.974	198.042	183.345	190.481	197.812	270.387	214.096	217.463
Vitvi05g00267	256.423	243.23	270.998	226.634	176.064	195.556	180.723	79.3738	90.0941	102.08	92.2664	89.4476
Vitvi14g01534	271.082	152.06	144.911	254.707	229.193	281.817	120.116	158.932	179.405	216.319	181.711	162.681
Vitvi01g01790	13.1745	20.7577	21.7365	39.2109	39.0471	33.881	38.5115	48.4621	51.2804	41.3059	50.1818	49.9521
Vitvi08g01604	49.1726	83.253	59.2634	273.425	184.292	123.863	80.1053	118.207	177.226	118.453	263.766	113.642
Vitvi14g01934	29.5001	40.3169	38.6157	41.0941	53.53	36.9245	50.1042	69.0499	59.6565	64.8526	65.0671	63.2665
Vitvi10g01065	88.2959	104.884	91.8546	102.915	98.1204	119.013	93.6027	87.1365	83.7238	105.648	98.8444	90.328
Vitvi04g00327	35.7088	43.3647	39.3858	62.6216	64.6231	60.4411	45.6888	81.201	75.3571	75.3992	78.7073	79.1027
Vitvi18g01171	33.8085	86.5209	87.3299	120.691	79.6031	114.878	72.2395	63.3583	168.623	82.0051	173.201	79.6508
Vitvi05g02251	296.6	120.902	92.7767	63.3844	526.117	274.454	0.985937	1.53638	3.99676	1.909	0.233558	1.05408
Vitvi13g01805	28.7469	23.3084	24.0114	64.55	62.7582	34.9628	22.9764	59.2011	93.0019	52.3372	106.729	55.4195
Vitvi11g00354	29.948	27.7569	26.4278	73.0329	97.3177	45.1103	36.2629	107.232	85.7088	120.936	100.576	114.102
Vitvi03g00131	14.4682	16.9473	16.5123	39.4318	70.6397	32.0707	25.9333	50.6237	53.4218	47.6039	48.4951	46.824
Vitvi15g01160	878.853	98.5968	97.8715	76.3233	88.3937	42.405	93.5415	41.1393	120.786	50.0304	112.274	38.3686
Vitvi08g00163	29.332	36.8783	33.5532	60.0099	61.9649	58.6067	52.5032	63.4342	71.2076	67.9967	64.6137	68.3692
Vitvi05g00092	38.1674	41.4416	40.7203	89.4632	100.245	71.4472	27.369	70.7035	62.4753	76.1792	66.1503	84.3409
Vitvi02g01150	42.4828	21.7389	22.5545	66.7996	82.2683	45.7117	28.313	109.53	82.3203	115.089	106.926	120.269
Vitvi09g00275	19.8813	107.216	71.014	194.805	167.137	158.181	100.247	223.557	37.6038	210.981	51.0989	222.014
Vitvi01g01580	12.3444	14.3943	13.7476	31.7535	38.3664	18.8727	22.6337	45.3461	34.7891	39.8945	36.198	43.3898
Vitvi08g02140	46.8066	45.9355	44.1914	59.3125	57.6478	51.6114	54.476	77.5121	64.1412	81.9146	65.3	78.2272
Vitvi11g00292	59.6576	79.0667	71.0413	103.276	117.213	96.583	83.9601	79.0687	75.9962	79.5099	69.8318	85.3738
Vitvi05g01537	41.7142	29.7504	32.4932	44.1644	57.1263	45.895	47.3423	81.5168	69.798	79.6684	79.0962	79.2852
Vitvi02g00752	42.0802	48.1421	48.7064	47.8354	48.6358	36.8358	64.3484	51.014	73.0441	46.9723	60.5825	51.4165
Vitvi18g02134	83.8165	78.181	75.1531	92.3737	77.8738	116.259	101.129	79.3714	85.5277	98.8332	85.4755	94.0711
Vitvi08g01245	44.18	52.9685	47.207	233.973	222.911	114.417	20.6476	68.0669	57.7474	80.8722	79.94	79.8268
Vitvi11g00698	39.6806	61.4114	57.2415	61.9125	47.8721	52.9678	85.9951	56.6043	59.0434	61.3904	68.495	69.6616
Vitvi14g01422	57.9187	70.1577	67.4011	51.8525	58.6867	65.4666	99.2136	86.1221	90.1837	100.607	86.9509	90.1911
Vitvi18g01305	39.2519	75.38	70.5839	68.5359	73.0073	59.9036	102.301	104.352	98.2898	112.668	114.125	101.057
Vitvi19g00257	140.969	128.975	145.891	89.5556	79.4099	97.968	59.3896	48.7858	11	46.418	12.7979	50.635
Vitvi04g00372	16.6505	25.8674	26.1737	72.1573	84.0436	58.192	30.3549	107.374	77.4673	96.1361	78.5491	96.2865
Vitvi07g00484	19.2144	18.6687	18.9037	34.5112	97.5555	32.531	24.1897	51.6314	47.5891	44.6487	58.5716	47.9409
Vitvi18g02359	29.6322	32.0912	31.6445	24.7692	32.6973	21.1931	48.5914	48.103	53.5289	47.1412	48.7116	45.129
Vitvi10g00948	63.0876	91.1643	82.846	60.2353	64.2899	77.6007	73.5314	80.4529	64.3048	91.7829	76.0849	83.9132
Vitvi07g01246	75.6178	72.4386	67.3944	42.2405	51.5938	41.2591	63.4462	20.8029	28.6166	23.2687	30.5033	22.2222
Vitvi09g00283	35.6895	16.6806	12.7385	38.339	50.3083	23.2805	35.3125	148.096	75.8844	142.78	93.2002	146.654
Vitvi07g00181	195.619	148.503	176.354	29.8084	28.5557	69.9861	144.829	35.7194	59.4317	58.3582	56.3154	39.3375
Vitvi01g01650	27.8394	70.9385	48.8003	118.377	103.307	89.0159	42.1734	47.3172	112.338	50.3664	155.393	49.0874
Vitvi07g02059	71.0668	108.701	91.626	84.319	76.1019	94.1923	106.21	55.9508	68.7005	87.9593	82.9107	71.8401
Vitvi19g00775	83.6095	176.184	170.19	255.73	199.71	177.293	172.643	109.666	361.69	196.714	459.95	128.848
Vitvi03g00586	140.816	180.395	121.886	13.6005	13.4662	28.9615	41.2774	1.39907	5.13185	1.64716	4.05113	1.69773
Vitvi07g00119	168.662	121.496	131.128	125.805	128.468	170.899	109.999	119.374	106.902	158.592	95.1559	133.573
Vitvi05g01356	18.6488	13.544	15.5054	31.5512	32.5035	23.1127	20.9838	56.4692	36.054	47.4054	38.9821	54.413
Vitvi12g00032	42.1546	42.9138	37.6394	37.3665	53.6111	43.131	42.936	35.118	36.5244	28.8309	40.212	34.2503
Vitvi19g00558	107.078	162.559	155.053	73.5044	69.8642	98.1408	158.311	62.0758	127.662	82.59	133.448	73.1327
Vitvi07g00687	11.2082	67.1908	48.8397	264.793	225.414	105.249	47.8187	246.795	126.281	266.798	176.345	253.684
Vitvi15g01490	47.9356	48.0428	41.9469	112.171	97.6316	119.407	60.5006	83.7916	94.3648	90.6112	103.881	101.956
Vitvi10g01029	161.277	80.3293	76.3675	47.7311	249.985	178.97	1.67351	1.39902	2.00256	2.45065	1.44583	1.30504
Vitvi18g01157	35.3437	28.2378	28.1219	80.6669	84.164	56.6954	38.9706	77.7444	82.0854	78.1101	76.6737	77.084
Vitvi04g00162	16.798	20.9794	21.7496	28.9809	31.8943	23.2882	27.862	60.1723	36.4813	51.0105	42.0588	58.3754
Vitvi04g01748	82.6814	8.38455	14.1374	151.075	324.796	92.9202	2.54332	62.5216	17.866	42.5343	32.3025	52.7506
Vitvi12g02040	86.0153	44.143	52.5212	96.1907	72.7568	123.895	37.9879	111.302	56.2059	125.866	49.5712	117.941
Vitvi07g00109	142.439	116.535	115.539	177.79	161.933	195.672	102.348	138.302	152.471	164.887	152.339	151.095
Vitvi19g00497	61.6533	73.9587	73.0843	46.7041	32.6367	49.6878	64.9215	18.1249	39.6178	17.8437	36.5654	20.892
Vitvi01g01538	173.14	91.0591	195.296	48.1605	20.6671	71.7049	58.2946	38.9077	73.3219	40.8026	150.908	35.944
Vitvi19g00280	67.6892	25.3597	27.0637	34.927	53.7771	35.7444	20.4751	26.2108	35.7322	23.2031	39.9813	23.8133
Vitvi07g00697	33.7569	55.5891	48.2245	53.6595	62.6259	52.5483	49.18	68.2851	72.3484	71.653	72.7123	72.1954
Vitvi08g02226	156.581	326.346	292.675	137.621	220.276	190.747	29.2629	16.5889	20.4331	22.6213	11.9086	19.206
Vitvi02g00009	16.8747	14.9622	13.4622	58.5733	53.9307	33.9675	20.9942	74.8738	57.0465	67.1927	68.217	71.65
Vitvi04g01781	166.169	95.4651	95.9988	302.659	309.195	300.729	90.2674	143.533	468.572	234.397	550.731	139.179
Vitvi01g00390	23.2611	28.9379	29.3604	70.1186	80.263	38.6289	31.461	91.0246	67.7526	83.2917	88.659	93.4359
Vitvi14g00037	24.0956	33.8827	31.0211	61.8184	64.5684	51.0585	35.8144	43.5055	43.7415	44.7497	48.6183	46.9793
Vitvi03g00783	88.8862	27.9235	10.2072	26.8113	157.014	84.4783	25.9877	2.39706	20.1832	2.10911	21.1257	2.85912
Vitvi17g00168	14.0303	15.5715	15.0322	22.735	22.6086	19.2594	31.5269	43.0752	42.7555	34.6501	41.9841	43.3349
Vitvi11g00523	55.0591	54.0873	48.1984	68.4816	65.9156	63.4491	66.9746	52.6646	51.3312	53.957	51.221	49.4381
Vitvi05g01348	45.31	32.0379	32.5225	89.4731	84.6086	123.406	70.4319	57.5297	82.6069	54.3768	94.0233	63.6023
Vitvi08g01602	275.446	264.709	329.878	30.5774	34.9279	59.5422	129.079	133.864	80.4407	169.365	164.456	152.973
Vitvi14g02463	359.623	469.195	610.915	64.2675	30.7124	172.775	518.804	35.8713	123.489	49.1098	112.64	58.4721
Vitvi04g02210	6.43011	49.3888	38.0299	107.984	348.893	207.68	4.35408	63.5956	49.0478	84.1516	55.4724	76.0205
Vitvi18g00670	27.0583	26.6353	27.484	89.0038	97.6255	59.0855	25.6627	98.8675	89.3669	96.54	113.061	97.2656
Vitvi17g00054	18.9118	23.3261	22.6284	26.761	25.5581	19.761	35.5156	46.6817	89.2141	37.0319	90.4671	48.1913
Vitvi16g01416	38.7296	38.7858	33.7641	55.9466	51.2923	41.5844	17.2431	39.5776	47.8458	39.068	57.7466	39.3518
Vitvi14g01962	503.041	401.037	349.385	185.476	122.476	329.735	405.967	154.111	204.767	234.569	198.626	179.967
Vitvi16g01562	84.9199	84.2546	85.2902	99.2503	117.767	121.206	98.8812	119.895	100.41	166.943	114.9	131.373
Vitvi08g01910	19.6805	28.663	23.9494	37.2911	38.6941	28.8091	30.0571	57.7811	44.9257	47.8813	49.2658	56.3706
Vitvi19g00483	38.7406	58.3061	55.7667	50.4948	55.6682	46.3793	89.9435	101.966	99.6005	126.051	114.063	110.489
Vitvi11g00543	19.051	20.458	18.1342	67.1414	76.3928	44.0092	29.2348	62.7806	67.7093	61.2599	79.7783	61.4171
Vitvi07g00448	30.683	40.9973	36.2534	25.0726	30.865	23.0222	45.8116	47.4499	45.4466	38.6847	41.416	44.5206
Vitvi10g00176	28.6424	38.4682	38.8	58.0756	62.1784	63.4746	59.7105	57.5405	74.0145	65.2529	75.0512	65.8282
Vitvi02g00043	11.2732	11.0159	10.0799	61.2802	81.5213	35.65	13.7422	92.666	41.1399	74.8906	50.9536	78.4422
Vitvi08g01037	191.537	123.539	119.551	165.363	137.327	217.854	98.0296	134.616	142.978	184.267	149.181	133.159
Vitvi13g00236	12.1491	17.351	17.1011	20.2067	24.7598	18.8693	30.9314	41.5536	43.5337	40.3848	37.89	45.3451
Vitvi04g01396	27.2196	34.7594	32.3841	49.3433	47.6241	41.6498	52.0846	72.1391	59.9109	65.5963	69.2368	67.1428
Vitvi08g01560	28.7077	33.9521	30.6305	49.4036	48.5896	42.3472	50.5064	81.3422	82.3439	75.633	88.3609	79.017
Vitvi07g01627	81.5591	68.1661	108.438	17.4062	11.2572	32.8912	56.4348	10.0954	13.2156	15.9965	11.0364	11.2719
Vitvi08g00752	22.9394	26.3499	21.651	30.366	32.6715	26.1998	36.8515	39.1784	52.3499	35.8785	60.3936	42.1795
Vitvi03g01396	108.527	107.567	139.301	160.661	127.327	115.088	57.4697	71.6324	37.9152	78.526	33.7761	77.3335
Vitvi07g01641	17.4952	26.2625	22.5172	57.5152	69.9284	45.7729	27.0481	108.342	61.1375	101.537	66.1818	100.925
Vitvi15g00852	50.3395	48.0699	43.7641	80.2493	74.1066	72.5197	63.942	119.609	100.492	117.911	108.542	115.034
Vitvi08g01900	90.6361	49.5136	50.849	103.287	189.104	118.604	25.6692	108.149	188.681	122.749	164.902	119.324
Vitvi14g01515	8.86241	9.48252	10.2193	22.3916	30.3473	13.2015	15.46	43.2557	37.7212	32.0944	40.9456	35.5695
Vitvi07g00396	109.034	206.966	157.122	132.369	140.276	163.611	149.523	140.472	197.18	175.402	247.943	143.536
Vitvi11g00105	106.932	50.4363	58.5652	191.789	202.223	134.476	38.4514	102.591	132.388	118.242	138.462	115.987
Vitvi08g01488	16.6237	27.2994	29.6092	104.842	151.904	43.6882	16.5935	198.501	126.281	201.946	203.453	183.818
Vitvi11g01220	19.1868	28.3269	24.0294	38.7803	50.0022	35.2511	34.7717	73.0822	66.8759	80.5401	70.1427	74.5622
Vitvi14g01773	101.765	125.678	151.227	85.819	60.1452	98.7228	102.776	28.099	18.3845	29.1968	17.6443	28.9821
Vitvi09g01484	17.5116	18.603	19.8862	38.7092	36.3776	29.2398	32.0711	59.5718	54.8031	54.7204	49.5029	61.5079
Vitvi05g00496	18.1939	23.0942	22.7062	17.77	22.5561	11.1812	28.0711	25.9743	26.248	19.3602	26.3795	25.0654
Vitvi10g01173	84.8402	113.327	123.377	181.695	177.146	228.962	139.743	55.5141	129.617	73.6915	107.482	59.2956
Vitvi17g00376	13.2883	16.2391	15.5622	27.5283	31.9145	19.8762	19.6698	60.5586	27.5333	52.8594	34.0401	54.8696
Vitvi06g01513	247.647	378.477	524.917	15.1348	3.80834	100.052	110.549	0.744496	7.74699	0.578163	3.01806	1.36209
Vitvi04g00748	10.1783	8.64685	8.59401	11.8417	15.3673	7.14271	9.77273	21.4772	18.4526	15.7534	18.4646	20.8831
Vitvi17g00524	78.8346	39.2838	32.0615	58.172	79.1914	42.8025	48.99	70.7324	131.16	89.129	145.487	70.6498
Vitvi01g00272	23.079	27.5864	25.3451	18.7837	29.5973	16.5872	28.1235	38.838	72.0097	30.2567	67.7878	37.5611
Vitvi06g00201	142.951	76.86	87.8304	79.9702	83.7617	198.49	25.7232	36.9384	40.2225	42.0604	33.7331	40.6134
Vitvi09g01301	36.1592	41.1521	35.0583	140.344	139.987	114.026	58.5641	116.295	102.871	125.046	105.675	129.532
Vitvi17g00575	105.948	79.7329	80.3417	143.53	151.326	154.847	101.302	154.225	146.204	214.334	150.397	163.744
Vitvi15g00006	101	27.107	35.7624	93.0902	77.4822	99.5235	38.5654	34.8446	29.2077	35.0009	34.1591	38.2054
Vitvi18g00117	24.8869	30.837	25.6522	93.3202	141.323	80.1909	43.915	101.627	99.3365	101.71	106.032	95.6197
Vitvi11g00719	36.8864	51.6008	47.1202	78.7706	68.8466	68.8301	73.4965	178.933	114.491	212.493	119.668	170.207
Vitvi08g01757	24.2416	26.7963	21.8392	28.0248	27.8453	15.634	50.7049	49.1847	65.2477	44.523	79.6373	50.0765
Vitvi08g00940	57.8564	82.3321	91.2415	176.104	49.7044	146.812	50.0871	16.8987	85.7252	24.8935	95.2742	26.8884
Vitvi02g01312	20.1402	17.4533	21.8861	26.8992	33.0645	17.1236	14.6344	37.8398	25.2368	28.6206	22.6764	37.2678
Vitvi01g02276	330.96	300.413	251.734	294.637	298.052	253.846	285.293	264.309	227.78	253.145	268.012	220.434
Vitvi11g00064	702.406	528.536	522.932	411.136	347.159	610.084	444.658	277.03	309.583	436.606	312.088	307.531
Vitvi07g00801	20.3342	25.8101	28.1732	52.6972	69.455	39.1994	25.7087	102.681	100.027	81.5046	132.968	85.7338
Vitvi03g00235	19.3714	15.0793	13.6953	30.8975	42.8242	17.4977	21.0725	126.885	81.8062	112.964	95.1387	106.018
Vitvi09g00162	14.0686	17.7081	17.3209	29.3941	36.0349	17.5513	17.2446	43.3362	32.2317	26.8986	36.0781	34.9078
Vitvi18g00524	52.4602	70.4755	38.6551	326.857	480.606	262.858	30.6454	143.61	134.924	124.37	133.812	123.343
Vitvi01g00313	19.0474	20.7058	19.1317	32.0954	34.0038	27.8163	29.0428	46.3295	48.696	40.0525	47.3443	46.3642
Vitvi10g00510	34.9803	50.5553	52.1377	29.272	29.3304	31.1752	66.7195	38.3431	43.2027	37.4286	41.3436	37.6707
Vitvi05g00075	46.9571	43.4894	39.4176	53.0576	35.465	45.2485	62.9035	18.8649	84.2743	18.5916	84.5241	18.6697
Vitvi05g00580	149.901	144.258	133.545	232.138	204.289	207.697	134.872	156.655	161.403	204.883	184.369	174.893
Vitvi18g01384	62.7295	74.4241	46.6735	26.5507	49.3433	30.1972	49.1987	25.1486	36.5218	23.6321	20.9422	24.8604
Vitvi10g01892	109.721	149.397	140.105	80.0739	49.3967	59.8589	140.61	25.7627	229.627	30.7396	313.448	22.6503
Vitvi09g00617	56.0964	50.0522	40.1251	228.745	187.917	146.113	95.5379	190.811	188.437	224.012	230.218	198.359
Vitvi18g01603	89.9459	103.862	76.9965	67.2135	109.899	63.9507	92.738	96.5604	101.805	117.744	121.131	94.0814
Vitvi10g00515	36.9358	45.0286	40.3217	54.1297	60.6286	49.4707	62.4315	53.8167	45.2893	53.7223	52.572	52.168
Vitvi06g01217	40.5006	39.9224	45.9862	29.4663	25.9269	33.2438	44.3565	31.8453	35.0777	27.9664	38.0405	32.5212
Vitvi18g00056	53.809	66.1445	57.5905	69.4776	44.1991	63.8968	96.6101	30.7034	36.9836	32.7585	40.1305	36.813
Vitvi06g00632	31.2194	31.3428	33.0443	67.2769	68.723	65.8377	56.1978	73.971	87.6499	71.7589	72.0442	73.1182
Vitvi14g00151	184.687	140.153	152.5	150.829	119.554	165.934	101.221	69.259	87.9686	85.0897	92.6596	88.4552
Vitvi05g00458	37.7931	41.7499	42.7959	41.6339	42.8635	40.7409	53.9882	52.0711	40.0735	46.0367	42.7832	52.4054
Vitvi10g00073	30.6652	37.021	33.2884	81.4144	76.8549	69.453	37.8398	78.7348	63.7834	73.4757	72.0887	78.0973
Vitvi17g00263	33.4298	26.6962	27.2096	69.6941	70.2014	65.6254	38.7944	83.6099	83.764	106.783	78.2064	92.3315
Vitvi03g01203	295.657	168.536	192.306	245.114	770.947	368.969	36.0957	111.929	167.607	113.563	265.963	91.6227
Vitvi07g01120	6.28739	68.4205	49.7802	65.584	47.3224	57.0952	20.2776	40.7563	325.184	43.1488	372.653	42.2424
Vitvi08g01234	32.3217	37.4576	30.7779	109.437	111.536	74.3322	29.5002	76.4674	91.1924	82.8604	111.629	88.5586
Vitvi02g00326	22.6411	31.956	27.246	97.2149	96.8103	84.8509	24.6621	68.9792	68.7206	60.7923	64.7165	72.941
Vitvi16g01286	14.5773	23.6799	22.4393	16.3968	19.6815	16.0194	43.6103	41.1663	44.7096	35.9939	40.8074	44.0309
Vitvi03g00374	59.0755	121.925	79.5879	67.2843	66.8146	81.1152	88.0168	56.4636	59.6227	64.1742	64.7766	63.7066
Vitvi05g00542	29.6129	48.3347	49.9494	4.95356	3.59915	8.21436	22.7722	7.5964	6.65096	6.32062	6.74419	9.32705
Vitvi18g00238	11.1297	25.0681	25.7013	60.7265	62.0509	38.7905	28.4934	91.6037	46.7436	94.8853	46.4777	96.4272
Vitvi19g01624	26.4554	30.0315	29.7717	46.9934	47.6817	37.3741	32.7018	54.716	52.2966	51.1434	51.6726	56.3926
Vitvi12g00301	19.7527	14.8553	12.5999	27.5176	48.1362	22.8714	17.1976	67.3201	73.5098	62.2377	74.6158	59.0446
Vitvi03g01237	42.2207	76.0133	65.0157	69.0557	53.736	65.8455	106.4	46.1415	66.5648	48.1762	66.8833	55.2849
Vitvi05g00759	132.869	58.5515	54.2387	73.603	54.5656	48.6296	51.4556	22.2425	33.9778	19.702	44.2944	22.7704
Vitvi06g01130	43.7766	78.1155	75.1086	62.2407	63.2489	79.0426	91.6954	72.3054	78.8315	93.9158	80.5822	87.3102
Vitvi04g00516	50.3105	39.8256	32.2719	129.889	130.967	81.6931	55.7181	135.455	121.206	158.698	146.846	140.477
Vitvi05g01790	32.9301	36.2787	38.9137	97.1306	115.677	59.4326	46.4295	92.0064	116.093	123.727	151.48	101.916
Vitvi18g00266	117.952	80.179	86.9726	152.693	173.202	155.816	79.83	143.182	141.049	187.665	138.036	153.744
Vitvi16g00114	23.2503	39.8893	36.2407	56.1768	43.0068	58.004	39.5319	96.4697	70.2124	102.787	83.8261	97.2104
Vitvi11g01521	64.5356	62.8014	41.1736	242.164	240.017	157.169	137.695	559.133	413.885	576.175	435.249	555.589
Vitvi04g00167	31.6645	56.1189	49.6383	31.9741	23.1882	32.6516	47.3999	27.4159	44.6049	22.7557	46.1296	29.4848
Vitvi04g00006	13.5522	18.4744	17.081	16.5985	19.2214	13.7852	21.4098	35.3808	38.3804	31.1238	43.2851	33.5097
Vitvi17g00673	52.1696	76.1043	83.2115	37.3599	29.0848	55.1531	63.6792	22.2304	23.5785	21.7903	27.1844	29.5758
Vitvi02g00597	86.6568	84.8366	75.0532	91.6208	116.481	79.8821	69.1612	132.645	99.3913	136.646	119.692	126.376
Vitvi14g01394	9.69879	71.1652	58.6247	38.9483	35.3767	30.3614	38.6109	55.1803	225.297	43.4032	299.713	50.3279
Vitvi05g02099	15.5626	23.148	20.3809	33.243	32.8253	27.8135	32.3971	47.3041	45.4111	36.1797	39.8286	43.8358
Vitvi06g00496	21.0501	20.5501	19.8278	47.7816	49.7429	41.984	30.722	53.9394	64.9878	51.87	59.2025	55.7709
Vitvi10g01743	228.513	116.417	69.3074	133.24	265.444	184.269	7.74558	28.5701	69.3124	30.4355	71.2351	23.1216
Vitvi18g00407	18.1403	19.3701	18.8882	58.2912	49.9486	32.2193	27.4488	64.9641	40.2284	61.457	45.7771	59.2025
Vitvi09g00348	87.1032	95.0608	88.1236	121.525	110.9	126.557	81.593	101.955	110.658	115.554	108.575	105.246
Vitvi18g00560	33.3752	33.2008	28.7238	64.4324	63.8227	63.06	53.3757	84.833	67.9729	86.3691	87.062	91.9139
Vitvi03g00389	119.083	170.787	143.05	116.757	99.7455	106.898	175.052	93.3374	160.551	92.6779	196.832	94.395
Vitvi17g00451	63.4587	70.2303	64.9503	106.351	99.7454	94.2097	107.574	80.7471	61.3766	94.5994	91.1155	79.5293
Vitvi05g00409	27.9034	25.7365	28.7208	35.2196	42.007	32.4058	32.0708	50.6752	49.0247	45.1751	45.1528	47.9337
Vitvi04g01775	59.3461	66.5717	63.9977	125.13	107.427	120.532	72.7025	213.488	250.386	235.503	313.93	211.787
Vitvi03g00349	21.2418	22.276	25.3959	28.4478	36.3228	23.0416	37.963	55.3505	44.8512	50.6811	39.8143	55.2284
Vitvi12g00303	15.409	23.1862	24.2818	67.0397	32.5851	28.8877	28.0646	89.8568	71.7923	96.3431	103.966	96.7477
Vitvi02g00696	23.0599	20.2075	18.3382	74.8857	141.498	53.6736	29.1198	78.854	66.8035	67.3518	70.3196	68.2235
Vitvi12g00348	25.2843	7.06663	5.81317	122.971	176.973	84.8988	2.96675	109.532	54.2424	93.704	56.7943	95.471
Vitvi07g00164	3.70253	8.48985	7.55609	44.7241	46.6235	27.064	20.4413	68.8364	224.084	90.0397	237.357	78.1471
Vitvi06g01486	299.276	191.083	194.523	161.352	154.534	222.01	163.074	126.968	151.525	181.477	130.711	139.363
Vitvi18g00280	49.0654	37.8867	42.5584	96.3693	102.504	116.687	46.3863	68.1802	72.9885	72.1003	76.4098	77.1985
Vitvi02g00604	42.6318	12.5153	16.1896	72.362	121	56.7521	17.1763	74.6047	43.448	77.6563	35.2905	68.7577
Vitvi18g00948	57.7508	82.0219	67.4694	172.3	137.207	130.069	88.0312	202.05	167.812	258.445	231.635	229.289
Vitvi17g00447	26.5813	76.5629	82.282	88.6191	61.3635	75.1558	83.0203	63.1561	246.573	78.268	306.905	65.3705
Vitvi03g00055	153.493	130.164	138.109	144.178	136.527	184.211	144.839	111.657	117.95	153.698	118.111	123.309
Vitvi08g00923	65.9347	126.023	140	58.2147	49.8375	59.8263	156.289	66.4808	81.4656	76.5393	91.0083	67.0754
Vitvi10g00579	170.443	166.489	168.413	97.1624	92.0485	72.0135	89.5489	40.6126	48.7752	41.5854	51.7176	41.4073
Vitvi00g00790	20.4087	26.2857	24.2901	22.9901	24.9966	25.7512	36.6057	39.6919	30.9148	39.253	29.6878	37.6318
Vitvi19g00194	48.0584	122.157	79.0532	132.505	131.762	149.652	130.555	235.717	197.589	357.647	258.414	267.502
Vitvi06g00845	166.478	195.291	193.141	76.0233	78.555	137.016	120.44	53.2105	57.3592	64.8666	66.7812	65.1603
Vitvi05g00771	14.3096	20.9829	21.3551	16.9538	19.8963	16.9665	34.4961	48.6045	30.7082	40.0405	32.525	41.928
Vitvi18g00539	9.85632	13.5119	14.4173	11.6525	13.7109	8.79271	16.8154	15.8169	14.1763	10.8611	15.2425	15.8192
Vitvi05g00576	84.0041	89.3988	75.5608	69.9548	39.6515	94.0683	67.8423	26.3694	40.9851	22.4007	42.0966	31.9744
Vitvi16g00311	44.3356	66.4006	52.7634	204.329	185.438	106.262	60.501	114.33	101.493	122.607	116.48	129.579
Vitvi12g00059	18.9236	17.5638	17.9168	39.9446	48.5284	38.3678	32.9955	56.8342	48.4019	52.2564	55.6844	60.3715
Vitvi06g00515	21.2889	27.2451	29.2146	72.8237	70.5043	59.7281	40.0373	117.853	91.1627	121.387	104.699	118.6
Vitvi02g00423	124.549	47.7542	55.9943	116.466	120.35	104.695	47.5124	132.368	84.9703	153.751	113.22	146.305
Vitvi11g00349	22.3662	28.3314	20.3867	49.2448	43.1205	45.2816	32.4118	56.3478	53.9634	54.4239	61.2625	58.1278
Vitvi18g00256	60.2675	93.3191	64.4459	87.2289	62.3593	119.384	69.4868	38.5718	43.4219	37.8967	49.2693	42.7223
Vitvi16g01130	23.4478	23.9998	25.0421	69.3463	67.2927	60.3036	35.8098	74.0466	63.0242	76.0511	66.0286	73.8338
Vitvi06g00442	41.0255	36.1548	35.3434	83.0765	92.5039	50.2089	33.621	123.439	87.5954	104.727	94.1807	106.902
Vitvi18g00912	228.604	161.484	158.545	160.993	179.646	182.897	116.771	141.589	178.421	167.599	203.739	130.21
Vitvi07g02598	289.974	223.043	148.029	161.235	241.632	256.183	75.9904	129.611	304.865	167.676	267.156	127.403
Vitvi13g00355	38.126	43.0245	50.072	44.5484	34.2943	85.1574	66.2021	38.9331	69.7413	37.1579	70.5191	40.5406
Vitvi18g02310	34.5689	61.89	46.4427	123.734	112.927	94.321	62.6681	108.663	107.452	119.335	132.581	107.017
Vitvi11g01039	33.3219	53.8257	53.1958	77.5112	103.86	68.1907	46.1137	76.8032	59.8558	75.8205	67.4917	77.0692
Vitvi01g01546	37.0283	55.4262	55.3744	34.0556	40.0535	34.2714	50.0023	48.2272	85.6052	38.1865	90.223	46.1429
Vitvi18g00192	52.1443	51.8352	52.8057	46.9374	58.3651	63.5436	51.9206	44.7793	61.7637	48.7879	48.9919	49.6303
Vitvi04g01197	35.0371	33.7065	33.5496	70.2446	70.5197	50.3341	46.1701	96.148	84.049	99.0508	89.4302	100.903
Vitvi03g00243	17.6726	21.1226	20.4164	28.9843	29.4405	24.4084	26.1989	41.8375	32.8775	36.7036	33.6584	38.3425
Vitvi04g01205	315.625	243.095	209.369	146.924	134.486	272.228	134.423	116.187	128.422	197.327	127.46	141.292
Vitvi01g00782	8.8143	6.50577	7.0473	54.1375	126.187	31.6574	9.0423	135.974	33.8262	107.193	20.2376	143.522
Vitvi04g00260	38.467	46.8652	53.2255	71.4872	61.7908	59.2438	60.1898	74.9336	68.275	79.1001	73.4868	73.4491
Vitvi05g00322	33.282	40.3299	40.781	55.2625	52.1526	41.4788	50.2032	88.082	63.9929	91.2317	72.0649	83.1857
Vitvi05g00098	330.058	267.01	236.447	247.264	197.268	322.619	227.764	129.972	164.389	217.263	176.753	167.591
Vitvi15g01619	54.761	51.8495	45.8612	58.9864	46.1447	54.3712	94.5696	75.3092	83.9046	85.0623	102.552	80.8002
Vitvi18g01136	57.6858	66.8627	69.1961	60.0498	48.5885	67.956	61.7173	53.9458	73.8803	71.8557	71.0205	60.6539
Vitvi07g00622	50.7435	46.1147	48.7142	49.3914	40.3105	55.928	56.2218	42.5465	47.3902	40.7714	45.7663	42.0232
Vitvi14g02990	19.3458	168.393	123.079	31.1467	35.5894	19.3781	70.0424	21.6759	158.73	23.9573	189.183	24.8786
Vitvi13g01113	34.1483	47.4142	46.8616	73.112	89.6	68.2601	58.1822	82.8173	75.7147	101.02	90.31	97.2059
Vitvi13g00500	224.298	97.4901	116.788	254.921	237.466	293.4	99.9341	158.625	151.185	252.536	152.384	177.967
Vitvi18g00454	15.81	32.3867	25.7511	46.0706	41.0314	22.703	41.5871	58.3468	56.2915	49.3409	75.6552	54.1519
Vitvi10g00358	87.3677	30.8217	29.6692	145.455	190.623	204.586	18.0234	56.4572	16.907	42.1941	13.145	66.6125
Vitvi09g00342	11.0155	15.786	19.0317	70.0747	63.8502	70.7575	25.6072	60.6352	86.8722	51.7798	97.5	68.8116
Vitvi09g00430	23.3475	23.2706	24.5984	45.5408	40.9483	34.0026	44.6037	84.7207	53.6823	66.6897	64.3193	73.2453
Vitvi13g00778	17.403	18.8512	18.3483	44.3367	58.1375	25.7094	18.0293	53.1811	27.142	42.1537	29.2801	50.207
Vitvi19g00025	99.8853	26.9861	38.1163	49.424	68.1399	52.0494	26.6045	34.4705	65.1909	35.2313	51.2921	34.1319
Vitvi18g01678	5.71706	2.74777	3.29757	85.1004	128.852	39.304	3.31382	114.822	58.5271	99.929	53.9447	102.698
Vitvi16g01915	40.7545	79.5331	73.6015	56.1006	46.0692	92.2541	136.292	21.5232	58.1383	30.9294	45.3298	27.2645
Vitvi01g00571	38.8982	44.829	48.8436	51.9472	49.2672	43.0271	81.1735	41.7951	84.4449	36.596	73.4037	41.3731
Vitvi04g01506	26.4646	43.696	33.5787	39.7395	41.2142	41.285	44.9461	54.1121	47.3528	56.7414	44.0941	58.6751
Vitvi06g00619	87.0173	113.475	133.689	165.248	159.005	174.918	141.423	106.576	107.653	159.518	115.791	116.166
Vitvi14g01757	76.1163	47.4865	46.6747	37.0352	374.904	113.555	29.6614	30.4074	48.69	37.3887	59.7607	28.3472
Vitvi17g00683	30.7858	18.1988	14.9577	53.5024	52.2013	26.9587	17.8143	42.2945	90.0265	42.6908	104.482	47.6006
Vitvi01g01824	27.2275	28.3832	23.2721	119.535	126.899	89.7288	24.9766	114.934	106.55	127.163	130.748	126.65
Vitvi05g00767	71.6914	52.7374	53.4084	91.4135	87.9132	72.65	68.324	105.941	112.793	95.3325	120.666	95.2299
Vitvi13g00708	18.5068	19.5939	18.6915	40.2529	47.9736	27.2929	29.6839	75.2734	72.9995	64.8298	85.2859	77.3473
Vitvi04g01184	33.3447	19.4963	23.9162	44.2559	90.0353	30.2785	36.1965	32.9913	52.1078	34.8624	49.8158	34.3375
Vitvi06g00274	27.4082	32.2722	29.9715	48.6314	47.8839	36.9293	52.4624	62.0065	49.5592	60.8146	47.3078	62.7104
Vitvi13g00222	12.1923	14.0544	13.2866	33.2627	47.5497	27.8637	18.2185	62.0639	59.7259	60.1972	61.903	61.9997
Vitvi03g00721	276.74	70.4079	162.812	22.3168	28.1916	28.9191	56.4111	28.5621	58.7548	29.3092	47.2652	24.4574
Vitvi01g00087	27.0354	53.1427	37.5557	65.0743	51.8816	116.767	316.442	96.434	89.3383	128.285	102.72	121.681
Vitvi14g00165	280.328	180.515	176.904	172.431	132.894	224.136	122.039	146.879	129.596	210.479	132.041	153.89
Vitvi18g01276	184.607	161.228	93.189	55.5175	237.26	77.8205	43.4026	2.55098	19.6069	3.2849	5.48224	2.7607
Vitvi12g01969	47.1214	42.7513	43.488	78.2676	79.115	65.6286	49.923	67.718	58.5381	60.0361	61.0573	69.0583
Vitvi12g02485	333.647	234.105	380.951	35.6355	30.1808	87.9883	34.4248	9.32293	7.87431	12.0421	10.3764	13.4779
Vitvi16g01643	259.898	74.9827	75.6835	243.364	711.996	133.214	2.68462	28.139	58.861	42.2976	24.6015	25.4689
Vitvi10g00349	30.2239	58.1074	54.3644	94.9475	94.9611	100.236	56.7543	167.955	112.417	142.041	141.316	149.274
Vitvi04g01858	344.754	336.537	262.231	258.591	193.124	396.481	166.321	117.281	123.79	156.361	141.162	121.017
Vitvi01g01722	154.414	79.0749	151.06	21.6397	28.39	54.3975	163.761	4.61737	214.611	4.36176	41.3511	5.17527
Vitvi19g00572	88.8927	104.192	110.205	26.7772	23.042	57.6499	123.563	23.168	32.4164	25.8534	26.9397	22.957
Vitvi07g01877	32.8183	42.3488	36.7569	38.54	35.9981	35.5558	65.7578	61.5141	70.7742	58.9381	70.0716	67.3639
Vitvi14g00627	16.4798	19.624	20.6915	33.7869	42.8413	20.878	18.6538	49.3925	36.7711	40.8457	46.3321	50.0172
Vitvi05g00435	36.8405	51.1365	44.4816	120.613	131.205	98.6904	65.9915	147.574	149.182	169.033	144.049	142.071
Vitvi06g00212	32.1741	28.7633	26.2021	46.7767	51.6724	61.794	22.3065	74.3173	68.1595	94.1006	66.1718	74.4259
Vitvi18g00163	128.244	96.7137	119.76	106.255	96.0222	149.885	85.4898	61.4339	116.55	92.1138	137.91	71.1225
Vitvi05g01765	49.7321	54.2862	54.2597	74.5258	79.4306	54.8482	88.7691	79.3044	96.6333	72.5478	90.6239	80.1229
Vitvi05g00050	41.9167	31.9523	33.2365	47.9065	44.6438	45.2557	41.6898	80.2394	91.8075	84.4827	98.7586	79.2134
Vitvi16g00054	41.3396	35.8105	19.5833	29.1238	372.846	92.0817	5.53847	2.18483	4.09331	2.64421	3.48669	2.82274
Vitvi06g00132	36.7865	45.5303	40.4673	72.312	57.9293	66.2588	65.431	89.8315	88.6785	85.0782	93.8389	83.6912
Vitvi18g00321	25.9363	33.3919	23.1159	48.0944	55.9119	43.0989	45.8868	51.5368	90.183	47.7247	94.7282	46.5419
Vitvi14g01594	43.3915	30.9044	31.6174	61.9006	66.7006	48.9965	39.0987	67.6148	62.5934	63.3564	59.9117	63.2611
Vitvi08g01629	26.7992	36.3881	31.0787	50.5463	64.5155	37.0983	48.3105	114.838	75.1077	117.809	89.1939	110.333
Vitvi16g00302	113.119	65.7086	72.5256	172.922	158.891	173.852	62.2757	148.189	136.188	165.95	132.462	147.899
Vitvi08g02374	220.945	53.5071	475.321	5.86847	0.513744	6.46773	0.854455	0	1.61942	0.607746	0.231327	0.261003
Vitvi06g00259	11.5207	26.1937	27.3501	33.1532	25.5919	24.7418	36.0386	35.7942	29.0194	27.314	28.5905	38.006
Vitvi06g00811	451.42	186.312	219.909	280.625	267.621	256.117	291.287	151.969	154.096	188.385	208.733	164.585
Vitvi01g00492	54.1606	37.936	42.8481	87.621	88.1332	108.515	47.6217	80.6871	70.8247	88.269	73.5231	76.7679
Vitvi11g01192	20.8795	26.6826	25.7545	56.3238	60.271	41.6009	31.1324	121.664	76.2732	114.46	84.8295	115.586
Vitvi06g00013	95.5678	86.5745	88.6615	174.1	185.102	123.721	76.1474	132.553	103.528	130.757	115.692	131.442
Vitvi17g00270	17.9483	26.257	21.8216	51.54	51.5159	36.7861	33.7135	55.8386	42.241	47.3505	45.0348	53.4147
Vitvi06g01644	131.438	127.341	128.539	67.2751	59.0606	124.539	145.013	34.3349	53.2389	43.0695	49.3085	42.6624
Vitvi18g00716	43.3502	47.7871	48.6371	51.5932	41.3141	50.9371	118.397	46.2607	100.175	47.0481	72.8239	50.5433
Vitvi06g00342	60.1952	35.5469	37.8074	200.39	146.742	148.346	58.4823	120.914	117.323	176.72	95.5952	133.812
Vitvi04g00443	192.442	159.611	165.57	93.4734	79.805	127.597	119.38	86.972	90.0371	111.255	103.101	75.6323
Vitvi03g00250	15.19	41.8164	36.2865	21.6434	16.476	24.7754	124.576	171.438	133.535	202.76	187.857	168.552
Vitvi07g02483	83.9078	72.89	70.0233	82.6617	61.2906	105.642	181.968	118.726	135.585	158.556	123.289	132.501
Vitvi11g00489	52.1732	60.336	48.5323	95.6194	97.4822	80.5421	68.6383	129.517	123.505	141.916	132.512	124.318
Vitvi07g00530	17.948	17.2818	19.2139	26.2828	36.4018	23.4894	23.933	48.3166	43.8878	38.1309	41.0577	45.2282
Vitvi07g00037	18.0898	24.8558	22.5556	58.6074	63.8211	46.0723	32.7966	93.5734	77.2827	93.7007	84.8591	102.63
Vitvi06g00279	91.7872	238.166	224.673	91.613	43.1722	102.488	225.732	86.0483	34.7084	132.883	21.6379	124.408
Vitvi07g01114	48.6003	51.4007	50.2687	34.8615	46.0538	33.8498	55.4174	57.4911	56.4924	68.9153	55.6793	54.4321
Vitvi15g00614	37.1422	40.409	38.1585	66.0002	70.3913	53.3546	49.442	106.119	56.8877	104.129	64.1609	105.323
Vitvi18g01526	68.21	73.8192	60.0377	190.909	195.676	135.094	70.8275	198.51	128.605	251.257	158.012	221.467
Vitvi18g01092	28.4647	43.7587	39.1972	15.6799	18.6532	37.8755	49.0181	52.0933	29.9156	50.5448	35.647	51.8038
Vitvi19g00189	15.7892	29.5638	25.4323	53.9222	55.5595	47.8277	36.2441	105.375	72.185	116.214	84.9604	103.884
Vitvi19g00557	156.139	54.9218	125.487	47.9268	18.3138	265.534	10.4768	0.883522	63.9105	2.00299	4.76905	0.702804
Vitvi05g00355	36.1764	29.1835	27.6278	65.5831	84.4893	38.8767	35.6079	52.5301	44.0995	54.6366	46.7507	53.2469
Vitvi16g01284	29.5744	38.5402	37.338	60.6652	68.3128	60.7562	56.0299	70.2011	77.062	65.7247	79.7184	64.7751
Vitvi14g02046	14.0355	18.6708	19.2834	17.6356	17.4935	10.9326	23.2681	29.859	25.8771	23.1333	25.8215	27.6656
Vitvi09g00997	10.1156	22.0416	19.0722	40.1512	50.8171	22.0039	22.0807	89.4184	52.3257	91.5408	63.5519	82.975
Vitvi15g00935	70.7906	86.8671	76.454	155.371	138.587	141.32	103.624	107.757	108.857	134.256	117.178	117.067
Vitvi03g00499	53.4881	33.1387	26.7905	28.1096	78.7758	19.0455	18.8749	81.7435	77.7611	75.118	51.1513	77.6505
Vitvi09g01317	101.593	144.996	156.709	19.8746	12.3584	37.4961	117.801	11.0171	8.16823	11.0041	8.30218	9.64065
Vitvi04g01604	40.6286	29.8938	35.2863	135.838	141.966	160.303	37.9784	64.6434	92.0704	52.6223	66.1453	61.1307
Vitvi19g00304	27.947	59.8203	54.8694	77.8058	81.0935	97.0741	81.4088	113.505	107.068	163.085	113.515	125.772
Vitvi19g01522	14.6654	17.8567	16.7996	39	48.7233	30.2823	20.4953	49.4265	47.3535	41.3162	46.5433	43.6892
Vitvi06g01050	19.2468	39.4637	34.2786	30.0904	29.2985	30.2921	56.6621	48.4864	45.0985	48.7058	48.0621	49.1072
Vitvi09g00042	41.4921	33.0218	36.8518	49.6436	46.8448	31.3136	36.6184	61.3018	52.3092	49.9655	45.6759	51.9002
Vitvi12g00153	105.607	127.736	300.129	14.7065	2.00832	42.4665	0.718603	0.140218	0.414506	0.0388895	0.222038	0.0801672
Vitvi17g00141	43.665	38.5832	37.4496	52.2182	51.6557	57.2197	52.4161	70.9465	71.1472	90.4141	68.5555	73.057
Vitvi15g00958	12.5468	12.5038	10.305	66.2657	72.3629	47.3428	8.82978	86.6094	63.6107	82.0832	83.3807	82.0275
Vitvi13g02105	350.14	186.311	188.081	301.099	291.707	314.945	112.308	170.339	169.749	294.222	182.694	199.757
Vitvi04g01422	37.2677	54.4476	53.5245	72.353	72.5636	80.9792	85.2604	101.224	92.9039	100.883	113.687	105.495
Vitvi15g00883	59.8327	30.817	38.6898	62.2765	64.506	53.1187	53.4284	90.3755	119.488	103.179	122.563	89.2682
Vitvi18g00969	39.9201	113.611	93.0223	42.3927	31.8397	58.0747	153.371	14.1913	26.9662	19.9911	24.6255	19.9256
Vitvi01g00188	125.458	139.658	105.53	72.8351	48.754	184.536	70.032	4.91677	148.031	9.59815	23.657	5.08158
Vitvi05g00464	13.468	14.6459	12.0923	31.3922	39.2525	22.8927	12.0671	42.185	31.2836	36.672	33.1218	40.6066
Vitvi17g00642	150.914	65.1242	46.781	44.1319	69.0832	32.7304	33.958	35.6777	50.0446	38.2374	51.9561	34.1716
Vitvi08g01711	20.6497	24.0232	28.3327	38.3752	46.1219	31.9204	17.9236	52.582	40.3464	49.4885	46.9573	55.6965
Vitvi02g00651	24.6749	38.6648	40.51	179.916	161.495	142.722	29.7632	133.757	146.303	157.483	188.429	152.877
Vitvi09g00064	247.865	127.997	96.3009	36.0019	190.233	116.524	283.892	15.5375	36.5956	13.3835	31.9252	12.2777
Vitvi12g00065	58.6312	69.0104	58.5908	99.7966	51.1158	223.275	36.9368	28.5869	26.698	31.9165	31.8319	34.7287
Vitvi08g00828	29.3742	67.3337	49.0715	36.3906	40.4497	46.223	48.8631	34.2989	121.854	35.4531	128.049	34.6389
Vitvi04g01477	15.782	25.6153	22.6111	41.6114	67.6145	36.5413	33.7837	63.7786	57.7522	63.7523	60.1405	62.7825
Vitvi04g01175	100.383	95.3362	85.1143	112.149	103.876	114.96	79.8147	73.7588	71.0997	77.834	73.1094	75.2834
Vitvi12g00823	37.3368	57.0733	45.248	77.4062	85.9725	68.5522	48.4903	82.416	70.1177	85.6193	87.6155	90.2749
Vitvi19g00730	9.39989	10.9199	10.5576	41.6008	54.557	23.6186	11.6816	51.5933	36.8381	44.1978	43.3095	52.969
Vitvi02g01315	221.756	172.7	157.452	178.329	177.504	218.205	164.653	195.079	197.401	256.523	207.116	195.597
Vitvi08g01864	90.3323	64.7716	69.4798	74.8156	81.7538	65.1036	78.7627	93.7807	175.378	87.779	170.984	87.3503
Vitvi14g02659	78.6624	41.433	32.4226	122.259	136.283	111.121	50.4014	67.2966	67.8161	77.0835	85.9308	91.2812
Vitvi01g01374	57.3744	30.8074	32.285	71.3946	85.2541	57.377	31.6147	79.4114	92.939	96.7575	88.3238	89.9586
Vitvi06g00746	6.04092	7.36019	8.08384	16.5343	21.2811	11.5097	15.4969	33.4798	24.633	26.356	26.868	30.3352
Vitvi11g00323	48.0946	39.7353	43.3241	113.364	127.939	115.016	41.8939	105.542	90.474	121.248	100.886	108.099
Vitvi17g00546	106.43	69.5625	68.8835	112.576	98.2599	163.383	55.7148	40.846	60.6806	50.9729	51.859	46.0353
Vitvi13g00219	14.5416	19.8783	18.3546	33.1086	34.2573	22.4222	21.0917	44.4946	31.7567	37.7627	33.7746	42.5723
Vitvi10g00765	70.1318	56.3901	54.6934	43.7146	37.8126	63.3935	41.1661	26.4038	31.5298	34.2951	32.1942	28.0162
Vitvi07g01830	33.7033	55.5906	42.2832	111.815	87.9397	70.6468	47.176	77.2077	77.2213	77.041	93.5146	80.353
Vitvi07g01261	38.6865	54.709	48.0489	70.8152	81.1289	63.1647	56.8975	79.6249	67.2404	64.8895	69.2456	75.5572
Vitvi02g00381	86.28	95.0314	77.261	34.502	39.8031	86.9143	53.1279	29.9824	39.4819	31.8227	28.0346	29.275
Vitvi14g01125	24.8101	25.2638	22.208	37.2177	30.4805	36.1122	26.9328	32.0172	30.8735	25.4441	37.2697	30.8842
Vitvi09g00981	9.39677	30.3619	32.6002	54.0129	26.7255	59.0308	41.6855	57.8896	76.2822	63.6961	106.429	65.3644
Vitvi17g00521	14.5001	17.3546	16.1793	17.2037	17.8166	12.9148	23.0301	33.4573	28.8564	22.7987	33.2121	33.693
Vitvi08g02087	17.9217	15.4783	14.783	23.4084	23.7889	19.9428	23.2555	30.7199	21.8602	24.2562	22.7384	27.175
Vitvi02g00554	62.507	86.1469	66.6616	127.308	138.238	110.094	53.2804	121.68	101.011	151.998	124.199	125.858
Vitvi12g00003	21.3998	28.4605	27.1329	41.7715	43.7175	50.0633	38.2227	58.2569	57.3003	66.4658	56.036	64.9853
Vitvi03g00846	9.54496	10.6016	10.1491	28.2838	36.3951	23.7917	13.4562	48.874	26.0696	39.0392	26.3205	41.9348
Vitvi06g01493	28.815	28.6974	30.9761	55.8914	57.5163	59.8328	37.9364	82.9007	78.1467	91.1226	87.8467	92.9327
Vitvi11g00916	22.4937	18.9057	18.9842	41.943	44.6569	26.7476	23.3271	28.6691	19.4368	24.5179	14.8174	24.5059
Vitvi15g01023	186.049	211.908	198.327	110.818	85.4435	137.266	175.298	52.4428	84.343	62.6878	89.2163	54.7185
Vitvi02g00308	24.5837	35.6325	37.3168	19.2595	17.6625	15.7245	58.3499	41.5183	34.2799	32.7975	32.9755	41.1857
Vitvi06g00786	227.761	193.549	184.375	115.576	109.103	176.583	161.47	90.1112	114.15	123.917	100.916	88.6413
Vitvi14g01448	135.352	112.954	152.292	74.0914	88.4762	220.692	74.7735	28.953	48.0705	41.3919	27.3892	39.3336
Vitvi08g02401	490.275	426.898	305.914	182.942	611.205	121.027	229.424	5.90082	18.9168	5.52807	1.49506	4.49827
Vitvi11g01300	52.6144	61.6036	67.3762	54.1201	39.2455	74.1642	70.3787	43.2979	58.1886	43.999	44.3991	49.1013
Vitvi08g01176	221.856	138.361	140.362	171.677	181.808	193.171	160.812	157.233	168.38	246.643	201.303	193.409
Vitvi06g00667	195.893	127.882	54.5406	48.8391	101.77	36.9896	17.1916	35.7464	61.4907	32.3	16.5462	34.8176
Vitvi01g00189	64.2555	152.324	143.562	91.9931	47.6035	83.9307	52.5312	18.0231	18.758	23.4364	14.2763	19.7558
Vitvi06g01682	296.089	82.717	91.1276	298.698	356.936	251.016	12.8593	15.585	69.792	18.1461	14.5632	14.7332
Vitvi05g00010	160.261	138.164	137.824	175.624	165.725	209.924	125.445	123.174	114.224	185.239	125.253	134.748
Vitvi01g00476	119.35	65.3075	79.7705	192.035	214.681	175.137	64.4747	159.871	155.805	232.143	172.694	189.66
Vitvi08g01597	42.8459	63.1503	58.5921	132.539	108.483	134.208	122.2	193.389	185.025	221.457	224.013	191.343
Vitvi18g01210	58.3041	40.1803	36.5132	52.3988	120.069	46.7392	38.8039	58.8122	118.628	56.3361	135.934	51.2421
Vitvi12g02020	53.171	46.243	43.2619	72.4587	77.4235	63.6436	74.0602	93.4746	92.5931	98.2012	97.6957	94.7724
Vitvi02g00737	13.8031	12.136	14.2381	19.3132	28.0647	15.9054	17.9775	26.9774	28.9574	23.9696	28.1285	27.2227
Vitvi12g00355	44.7101	346.406	211.681	299.445	160.325	308.768	777.172	29.9055	136.662	38.8277	185.62	34.7934
Vitvi17g00603	56.3402	38.9022	45.5927	110.159	115.143	88.2239	30.6868	77.9576	68.1058	73.458	74.3354	71.8179
Vitvi15g00516	323.593	218.435	214.571	183.323	148.653	300.093	136.701	104.622	95.9547	130.444	102.127	116.474
Vitvi08g00868	210.721	229.423	194.343	44.3738	37.5101	49.8361	106.399	5.20678	40.3401	6.97986	17.7956	8.6206
Vitvi07g00599	116.085	80.6009	90.148	85.4811	69.8729	117.214	69.0171	55.6171	46.4711	71.1666	62.8974	64.0229
Vitvi08g00797	184.462	257.197	230.552	536.141	425.836	424.305	223.642	415.605	366.34	511.941	479.07	443.966
Vitvi10g00352	58.1403	76.0325	56.2516	94.1551	108.256	93.4323	85.9762	132.254	110.377	175.057	133.745	161.991
Vitvi03g00153	297.387	223.805	233.218	212.232	217.608	343.773	223.198	186.693	191.452	250.929	177.337	184.36
Vitvi04g00057	44.6018	70.9893	71.9529	61.2598	45.0416	64.3266	70.7705	54.0808	72.7782	68.2815	73.4746	60.1067
Vitvi04g02280	66.2752	33.5911	36.1115	53.0473	69.3017	41.4308	38.9564	65.0448	61.7232	60.5165	66.2853	61.9089
Vitvi11g00091	16.243	24.9083	21.5751	42.5742	43.39	29.0052	24.5668	59.0831	53.804	47.7917	60.7399	58.1553
Vitvi08g02190	32.1627	24.1656	23.6973	41.4545	48.7731	43.0451	35.4677	101.027	75.7065	112.554	75.3676	104.634
Vitvi14g01385	67.9755	73.5792	68.5083	110.944	142.612	92.9671	51.2728	105.078	72.4846	110.496	75.9533	103.9
Vitvi12g02061	41.3474	25.7222	30.2777	50.4826	73.7325	39.6545	40.1087	59.8504	36.3436	59.62	40.3497	57.3802
Vitvi04g01429	12.9596	25.8489	18.6403	34.7861	34.5224	34.8731	38.8512	164.514	134.203	180.477	178.361	162.12
Vitvi14g01500	74.2607	64.8618	54.023	60.2427	99.4737	51.0818	30.5624	35.6583	148.263	41.4455	187.572	37.2657
Vitvi02g00037	90.9222	26.2364	25.0839	102.125	105.373	85.7289	29.6117	115.977	81.7847	125.235	104.181	112.898
Vitvi19g00155	23.769	28.5588	29.5448	68.4137	93.1778	63.6241	40.5601	68.2451	60.3005	69.1006	55.2656	70.3975
Vitvi04g00101	45.1327	35.4983	30.455	142.365	134.775	91.0241	29.5446	147.084	120.76	184.696	138.121	155.399
Vitvi04g00128	28.788	42.9422	41.1402	31.0202	27.5806	30.4243	45.0552	42.9244	36.1756	40.7929	38.2197	49.0063
Vitvi15g01079	34.3081	26.7244	23.566	108.558	97.9997	85.7284	28.3206	77.8431	65.1485	76.0266	62.7168	82.8668
Vitvi01g00479	118.468	106.959	105.976	151.064	135.799	151.296	128.457	122.706	117.807	153.367	133.95	124.96
Vitvi08g01254	47.5119	21.1466	27.6146	34.2913	39.293	22.2767	28.7326	48.718	34.7651	42.9765	34.7011	43.2781
Vitvi12g02136	25.7179	43.5054	38.8285	32.567	41.1669	25.9122	40.085	50.9458	37.8165	53.3364	41.46	47.9856
Vitvi14g01224	45.845	38.996	41.9274	69.8686	57.8794	76.0116	47.7102	77.634	76.0947	88.9361	67.9051	85.6676
Vitvi12g00075	46.7129	43.8865	39.5352	71.3572	56.8294	80.1509	43.8984	62.1802	66.3206	64.2024	66.2327	61.7853
Vitvi18g00616	72.0108	25.2895	24.9898	25.5482	30.6726	37.6085	19.4629	18.2567	20.4243	16.5647	19.0871	18.024
Vitvi17g00954	49.9662	50.287	48.2301	46.3396	40.1484	56.8314	48.6942	46.8329	62.6077	45.0736	77.3756	46.3543
Vitvi18g01277	21.4052	22.4629	23.9737	25.6759	44.5875	20.2301	27.4436	25.3088	29.4046	21.185	26.2744	23.716
Vitvi10g01479	66.7092	47.4648	49.859	136.987	118.335	125.186	70.8474	109.397	121.877	135.851	116.874	125.553
Vitvi09g01496	40.6374	75.4326	68.7436	18.7807	27.1569	33.7015	86.8682	29.7038	154.922	36.3376	153.646	31.308
Vitvi03g00053	45.4036	52.5537	48.5917	86.8048	85.0539	74.8335	48.9968	98.4367	104.497	107.153	100.059	105.231
Vitvi07g02159	39.3409	34.3797	33.403	42.1979	36.1651	30.1031	49.6151	48.7207	54.0025	45.0792	47.076	49.8672
Vitvi09g00194	54.2141	42.8307	46.3554	88.0343	91.1426	77.6789	57.8719	78.8531	78.6399	96.582	68.7649	84.8594
Vitvi01g00870	65.5259	54.2744	54.0789	83.4001	89.5511	78.7345	52.6648	62.3287	71.8092	70.1242	72.4216	66.6049
Vitvi14g00183	63.7595	9.38221	14.0164	13.5295	166.793	42.1353	16.0223	11.4659	46.5333	13.3366	52.2739	11.6372
Vitvi05g00044	34.2098	32.9369	34.5167	44.923	32.0411	46.3057	55.1726	33.0033	50.6122	34.3766	45.4462	41.4822
Vitvi13g01484	28.5347	28.7649	29.9292	44.0317	35.5772	30.8263	43.2834	43.726	44.6657	32.7284	47.3531	42.2167
Vitvi18g00918	27.694	20.1565	25.1064	24.2592	22.3131	16.6866	26.0694	58.5886	27.7372	41.8062	33.5452	50.8924
Vitvi01g00836	8.26144	11.6496	12.3834	15.2552	14.342	10.2715	15.8301	19.3817	17.1786	14.8463	18.5869	18.1161
Vitvi13g01841	21.5319	18.3699	15.4874	51.0862	48.3922	42.2975	36.9764	72.5424	53.6195	69.4861	61.1114	71.0532
Vitvi18g00044	17.7766	21.3705	20.9095	38.4351	56.5512	29.4181	21.4301	76.5688	57.0381	68.0062	59.8198	67.4867
Vitvi08g01652	11.2544	23.4015	19.2523	35.4484	36.7721	30.6675	28.6483	76.4051	41.2957	75.1489	43.8895	75.4424
Vitvi14g01555	87.1897	26.4461	54.0695	47.5415	136.893	86.1398	12.1376	20.7089	39.3976	19.9793	34.616	21.3391
Vitvi19g00099	78.5721	91.6291	111.656	60.1834	44.7676	72.9353	90.5377	37.7712	46.7537	46.4951	37.3633	46.3606
Vitvi06g00048	9.26348	13.6867	13.2421	12.6247	14.1223	9.60916	22.0259	24.8855	18.427	19.1773	18.8763	22.4721
Vitvi01g00143	38.432	57.1026	61.2562	37.3188	36.2474	50.8173	87.0735	56.2064	62.419	54.8412	52.392	59.2062
Vitvi19g00703	21.0191	27.3663	26.2384	32.1327	39.3589	25.1088	24.8254	45.5178	33.628	45.2357	39.3404	45.04
Vitvi06g01289	33.604	59.2007	66.0181	59.7658	56.8928	74.6397	76.061	19.198	70.8458	14.8648	50.1102	23.1041
Vitvi11g00080	19.6551	50.6739	39.8331	65.2585	47.6275	67.6958	86.6561	112.09	164.966	141.458	175.144	123.119
Vitvi13g00131	241.721	82.9452	79.3637	73.6029	74.4269	173.667	237.282	34.1848	89.8102	42.4932	82.2236	35.128
Vitvi07g02025	44.2511	44.9836	45.669	42.1164	37.1636	38.2066	76.6968	63.9829	64.2807	63.0216	68.1022	59.1472
Vitvi06g00670	37.4633	45.4311	45.8705	98.9346	86.0846	81.9235	53.5838	67.4936	68.4731	72.6387	72.6697	75.091
Vitvi06g00599	47.9453	64.1975	61.93	105.098	83.9658	120.489	71.5914	97.1678	94.8022	114.896	73.3247	98.0771
Vitvi08g00791	92.9933	57.6689	57.4914	32.2516	62.8316	24.4582	33.0723	34.1068	59.5494	31.4368	29.4562	32.2061
Vitvi08g00239	51.5058	57.6112	59.483	88.0888	92.1025	71.3752	65.2726	91.7913	84.8303	88.276	91.8569	92.9014
Vitvi07g01647	25.7139	34.4926	29.4752	50.0824	52.8258	39.5598	50.0339	103.505	68.8423	88.3298	71.4554	97.4188
Vitvi01g00511	44.8456	17.7758	12.8391	60.6058	86.2295	33.8618	16.7713	100.759	96.9357	104.063	105.515	92.0745
Vitvi06g00216	4.2988	11.4289	9.65221	63.5797	48.7994	32.4385	24.6441	70.891	54.7895	58.5933	85.8252	72.8163
Vitvi14g00346	25.5245	31.0144	27.5138	41.2423	43.3052	25.276	79.7243	111.555	121.974	93.789	147.14	103.808
Vitvi08g00788	139.082	102.83	189.768	5.97073	3.45498	25.649	101.594	3.88546	21.3834	5.23712	4.60018	4.69204
Vitvi14g03084	503.345	221.205	477.993	39.7128	18.063	59.1262	13.1886	5.88525	4.07605	7.83495	1.70413	5.86437
Vitvi11g00153	41.1899	38.4521	28.04	68.2533	70.1001	50.0713	14.5478	59.6344	42.059	55.9614	48.9056	56.1828
Vitvi14g00482	9.19888	14.224	13.5068	11.4488	16.9392	8.25646	25.8104	31.1548	24.533	26.1412	23.6435	29.3394
Vitvi05g01361	22.8315	27.8628	30.0559	59.3434	54.3372	55.1739	39.2276	66.0468	50.0463	68.3518	53.6529	72.9702
Vitvi16g01391	60.2342	39.9838	31.4679	38.9461	32.9838	44.8066	44.4197	46.0538	55.1924	44.7956	30.238	47.2972
Vitvi06g00450	56.9985	60.2555	60.3148	36.725	43.1366	34.8339	65.3832	28.8872	32.1283	29.6969	31.5661	31.3141
Vitvi10g02082	53.7609	76.8292	84.2312	146.695	131.365	135.145	49.795	47.7593	90.7109	58.5589	79.5987	50.231
Vitvi03g00233	20.1521	26.6195	26.2931	30.4385	20.3165	19.4253	34.1397	23.6658	24.3176	16.9753	20.2975	21.916
Vitvi05g01682	18.6281	26.0332	28.2067	30.6082	49.0713	38.1838	67.292	47.965	38.8727	46.4129	31.3521	52.2714
Vitvi01g01173	58.5264	49.8787	37.9468	56.1543	54.7844	40.6481	17.6333	24.6862	50.8099	22.8086	58.9656	23.0513
Vitvi04g01686	27.4586	49.8581	45.2283	60.8	55.0505	40.6727	43.3624	58.1129	62.5811	54.685	70.1388	57.9695
Vitvi08g01340	67.6529	40.6411	42.7078	95.676	93.7019	75.0615	33.9021	87.0433	75.1599	88.0525	69.2149	90.3746
Vitvi10g02338	48.7486	66.568	64.5579	107.973	106.167	88.0977	76.3294	127.915	114.794	148.637	113.635	128.605
[truncated: 41,049 more rows]
