# Supplementary material for: Discovery of cold-resistance genes in Vitis amurensis using bud-based quantitative trait locus mapping and RNA-seq
Source: BMC Genomics. 2022 Aug 3;23:551. doi: 10.1186/s12864-022-08788-y (PMC9347155; doi:10.1186/s12864-022-08788-y)
Supplement: Supplementary file 4 — Additional file 4. Differentially expressed genes between SY60d vs. RG60d. [file 12864_2022_8788_MOESM4_ESM.xls]

## Sheet: RG0d1vsSY0d_deg_all
Differentially expressed genes between SY0d vs. RG0d
gene_id	log2FoldChange	pvalue	padj	gene_name	gene_chr	gene_start	gene_end	gene_strand	gene_length	gene_biotype	gene_description	tf_family
Vitvi05g01943	10.5904	1.45388e-87	3.43536e-83	Vitvi05g01943	chr05	7756319	7757205	-	594	-	- && -	-
Vitvi05g01944	10.5864	1.42386e-64	1.68222e-60	Vitvi05g01944	chr05	7762305	7763208	-	904	-	- && -	-
Vitvi08g02120	5.85118	6.89017e-61	5.42693e-57	Vitvi08g02120	chr08	12071081	12073725	+	1573	-	- && Q93Y09.1 RecName: Full=Serine carboxypeptidase-like 45; Flags: Precursor	Peptidase_S10
Vitvi03g01703	-10.5571	2.94041e-52	1.73698e-48	Vitvi03g01703	chr03	10833550	10835789	+	1851	-	- && D1MI46.1 RecName: Full=Geraniol 8-hydroxylase; AltName: Full=Cytochrome P450 76B10; AltName: Full=Geraniol 10-hydroxylase; Short=SmG10H	p450
Vitvi05g01938	7.23354	3.9728e-47	1.87747e-43	Vitvi05g01938	chr05	7653887	7654612	-	726	-	- && -	-
Vitvi13g01481	4.45577	8.47123e-43	3.33611e-39	Vitvi13g01481	chr13	23176042	23189888	+	9373	-	- && Q9LRR4.1 RecName: Full=Putative disease resistance RPP13-like protein 1	NB-ARC
Vitvi14g00297	9.47764	1.45471e-42	4.91046e-39	Vitvi14g00297	chr14	3821848	3837810	-	5215	-	- && -	-
Vitvi05g00194	10.1361	8.75468e-42	2.58581e-38	Vitvi05g00194	chr05	2038696	2053470	+	3319	-	- && Q8CCP0.2 RecName: Full=Nuclear export mediator factor Nemf; AltName: Full=Serologically defined colon cancer antigen 1 homolog	-
Vitvi05g01940	9.3839	5.6156e-39	1.47434e-35	Vitvi05g01940	chr05	7697454	7698251	-	798	-	- && -	-
Vitvi10g01029	5.9459	7.70798e-38	1.82132e-34	Vitvi10g01029	chr10	13647734	13657519	-	1731	-	- && Q9SVG3.1 RecName: Full=Berberine bridge enzyme-like 21; Short=AtBBE-like 21; Flags: Precursor	FAD_binding_4
Vitvi05g01793	7.95272	4.3402e-37	9.32314e-34	Vitvi05g01793	chr05	1665733	1668481	+	668	-	- && Q9LUV2.1 RecName: Full=Stress-response A/B barrel domain-containing protein HS1; AltName: Full=Pop3 family protein At3g17210; AltName: Full=Protein HEAT STABLE 1; Short=AtHS1	-
Vitvi16g00043	-3.91792	6.71724e-37	1.32268e-33	Vitvi16g00043	chr16	494884	497275	+	2196	-	- && Q9SRQ1.1 RecName: Full=Cytochrome P450 89A9	p450
Vitvi09g00478	7.04016	8.90725e-37	1.619e-33	Vitvi09g00478	chr09	5316144	5323420	-	4608	-	- && Q76CU2.1 RecName: Full=Pleiotropic drug resistance protein 1; AltName: Full=NtPDR1	ABC2_membrane
Vitvi04g00432	4.92804	4.93179e-36	8.32381e-33	Vitvi04g00432	chr04	4396092	4409623	+	1625	-	- && Q9FUY2.2 RecName: Full=Transcriptional corepressor LEUNIG; AltName: Full=Protein ROTUNDA2	-
Vitvi14g02924	10.7868	7.20089e-36	1.13433e-32	Vitvi14g02924	chr14	23741202	23741864	-	663	-	- && -	-
Vitvi02g01621	6.03003	1.11231e-35	1.64267e-32	Vitvi02g01621	chr02	15700015	15702498	-	990	-	- && Q3LRV4.1 RecName: Full=Bifunctional nitrilase/nitrile hydratase NIT4B; Short=LaNIT4B; AltName: Full=3-cyanoalanine hydratase; AltName: Full=Cyanoalanine nitrilase B	CN_hydrolase
Vitvi05g02085	5.08123	1.4624e-35	2.03265e-32	Vitvi05g02085	chr05	17962589	17980463	+	2438	-	- && -	-
Vitvi12g00153	8.68728	1.96661e-35	2.58161e-32	Vitvi12g00153	chr12	2402141	2403958	+	1818	-	- && Q93ZA3.1 RecName: Full=Berberine bridge enzyme-like 13; Short=AtBBE-like 13; Flags: Precursor	FAD_binding_4
Vitvi17g00476	4.04136	2.98079e-32	3.707e-29	Vitvi17g00476	chr17	5659400	5659619	-	84	-	- && -	-
Vitvi07g03172	-6.85773	1.5523e-30	1.83396e-27	Vitvi07g03172	chr00	26708378	26709948	+	865	-	- && O94260.1 RecName: Full=Putative G3BP-like protein	-
Vitvi11g01472	5.58732	1.76428e-30	1.98516e-27	Vitvi11g01472	chr11	6526839	6527442	-	604	-	- && -	-
Vitvi05g00670	8.73098	2.94527e-30	3.06555e-27	Vitvi05g00670	chr05	6989281	6989770	-	394	-	- && P05118.1 RecName: Full=Wound-induced proteinase inhibitor 1; AltName: Full=Wound-induced proteinase inhibitor I; Flags: Precursor	-
Vitvi03g00410	8.75337	2.98395e-30	3.06555e-27	Vitvi03g00410	chr03	4480649	4482762	-	1751	-	- && Q9SZ46.1 RecName: Full=Cytochrome P450 82C4	p450
Vitvi17g00477	3.77538	7.09262e-30	6.98298e-27	Vitvi17g00477	chr17	5659927	5660192	+	183	-	- && Q10JL1.1 RecName: Full=COBRA-like protein 5; AltName: Full=Protein BRITTLE CULM1; Flags: Precursor >A2XHZ9.1 RecName: Full=COBRA-like protein 5; AltName: Full=Protein BRITTLE CULM1; Flags: Precursor	-
Vitvi12g01699	4.20001	1.04399e-28	9.86737e-26	Vitvi12g01699	chr12	16741397	16742707	-	1311	-	- && D3THI6.1 RecName: Full=UDP-glycosyltransferase 71A15; AltName: Full=UDP-glucose:chalcone 2'-O-glucosyltransferase; AltName: Full=UDP-glucose:flavonol 2'-O-glucosyltransferase	UDPGT
Vitvi08g02228	7.91682	1.18715e-28	1.07889e-25	Vitvi08g02228	chr08	15495103	15496312	+	1122	-	- && Q03662.1 RecName: Full=Probable glutathione S-transferase; AltName: Full=Auxin-induced protein PGNT1/PCNT110	GST_C
Vitvi05g00657	-3.28209	3.68273e-28	3.22293e-25	Vitvi05g00657	chr05	6784853	6797774	-	3032	-	- && Q39214.1 RecName: Full=Disease resistance protein RPM1; AltName: Full=Resistance to Pseudomonas syringae protein 3	NB-ARC
Vitvi19g02039	4.21615	1.4527e-27	1.22592e-24	Vitvi19g02039	chr19	7441182	7441958	+	674	-	- && -	-
Vitvi02g01598	5.69848	1.96583e-27	1.60175e-24	Vitvi02g01598	chr02	14735956	14737878	-	1499	-	- && -	-
Vitvi11g01596	-5.13986	2.28631e-27	1.80078e-24	Vitvi11g01596	chr11	15042437	15043635	+	314	-	- && -	-
Vitvi11g01512	-5.11215	8.5296e-27	6.50148e-24	Vitvi11g01512	chr11	9004015	9006149	+	1261	-	- && Q9SD82.1 RecName: Full=Replication protein A 70 kDa DNA-binding subunit B; Short=AtRPA70B; AltName: Full=AtRPA1-5; AltName: Full=Replication factor A protein 1B; AltName: Full=Replication protein A 1B; Short=AtRPA1B	-
Vitvi11g01637	-4.40177	1.24823e-25	9.21703e-23	Vitvi11g01637	chr11	17751482	17754683	-	3141	-	- && O81825.1 RecName: Full=Probable disease resistance protein At4g27220	NB-ARC
Vitvi16g01371	3.65715	5.83914e-25	4.181e-22	Vitvi16g01371	chr16	23014574	23018871	-	2886	-	- && Q2EF88.1 RecName: Full=Metal-nicotianamine transporter YSL3; AltName: Full=Protein YELLOW STRIPE LIKE 3; Short=AtYSL3	OPT
Vitvi18g02935	7.53851	6.10696e-25	4.24416e-22	Vitvi18g02935	chr18	21413337	21416310	+	1931	-	- && Q84J37.1 RecName: Full=Laccase-15; AltName: Full=Benzenediol:oxygen oxidoreductase 15; AltName: Full=Diphenol oxidase 15; AltName: Full=Protein TRANSPARENT TESTA 10; AltName: Full=Urishiol oxidase 15; Flags: Precursor	-
Vitvi07g02682	11.0981	2.81571e-24	1.90093e-21	Vitvi07g02682	chr07	23692568	23693132	-	565	-	- && -	-
Vitvi12g02160	8.06379	2.32088e-23	1.52333e-20	Vitvi12g02160	chr12	24045286	24051566	+	2850	-	- && Q9SZ05.2 RecName: Full=B3 domain-containing protein At4g34400	B3
Vitvi12g00563	13.2496	2.68902e-23	1.71727e-20	VviTPS32	chr12	7438931	7441551	+	1942	-	- && B9RPM3.1 RecName: Full=Probable terpene synthase 9; Short=RcSeTPS9	-
Vitvi05g01824	4.99151	2.92046e-23	1.81599e-20	Vitvi05g01824	chr05	2147694	2150249	+	1193	-	- && Q9VBX1.2 RecName: Full=Nuclear export mediator factor NEMF homolog; AltName: Full=Protein Caliban	-
Vitvi03g00407	12.3491	5.13876e-23	3.11343e-20	Vitvi03g00407	chr03	4421345	4423900	-	1585	-	- && Q9SZ46.1 RecName: Full=Cytochrome P450 82C4	p450
Vitvi14g02594	12.1829	5.9538e-23	3.51706e-20	Vitvi14g02594	chr14	4488404	4494092	+	1959	-	- && -	-
Vitvi17g00556	6.43812	6.96923e-23	4.01648e-20	Vitvi17g00556	chr17	6447693	6451943	+	2241	-	- && Q9LXG8.1 RecName: Full=Probable WRKY transcription factor 72; AltName: Full=WRKY DNA-binding protein 72	WRKY
Vitvi16g01449	7.60705	1.24048e-22	6.97886e-20	VviMYB196	chr16	1905332	1907861	+	1234	-	- && Q9LXV2.1 RecName: Full=Transcription factor MYB46; AltName: Full=Myb-related protein 46; Short=AtMYB46	-
Vitvi08g00656	6.3827	1.40294e-22	7.7093e-20	Vitvi08g00656	chr08	7600688	7603572	-	1477	-	- && Q39224.1 RecName: Full=Protein SRG1; Short=AtSRG1; AltName: Full=Protein SENESCENCE-RELATED GENE 1	2OG-FeII_Oxy
Vitvi14g01657	9.05699	2.00691e-22	1.07776e-19	Vitvi14g01657	chr14	26742617	26745909	+	2484	-	- && Q6F4F5.1 RecName: Full=Cytochrome P450 724B1; AltName: Full=Dwarf protein 11; AltName: Full=OsDWARF11	p450
Vitvi16g01499	6.02996	2.32406e-22	1.22034e-19	Vitvi16g01499	chr16	539516	543630	-	756	-	- && Q03662.1 RecName: Full=Probable glutathione S-transferase; AltName: Full=Auxin-induced protein PGNT1/PCNT110	-
Vitvi04g01887	5.01172	3.13418e-22	1.60995e-19	Vitvi04g01887	chr04	4197999	4200090	-	578	-	- && -	-
Vitvi14g03084	5.68056	3.87157e-22	1.90379e-19	Vitvi14g03084	chr14	29446285	29447938	-	758	-	- && P46690.2 RecName: Full=Gibberellin-regulated protein 4; AltName: Full=GAST1 protein homolog 4; Flags: Precursor	-
Vitvi18g00878	3.343	3.90717e-22	1.90379e-19	Vitvi18g00878	chr18	9846466	9848564	+	1876	-	- && O49858.1 RecName: Full=Cytochrome P450 82A3; AltName: Full=Cytochrome P450 CP6	p450
Vitvi14g02593	11.9207	3.94794e-22	1.90379e-19	Vitvi14g02593	chr14	4485650	4487271	+	1566	-	- && Q9T048.1 RecName: Full=Disease resistance protein At4g27190	NB-ARC
Vitvi14g02945	10.8108	5.35893e-22	2.53253e-19	Vitvi14g02945	chr14	24240476	24246281	+	1469	-	- && Q9SGA8.1 RecName: Full=UDP-glycosyltransferase 83A1	UDPGT
Vitvi09g00560	-6.45606	5.77728e-22	2.66702e-19	Vitvi09g00560	chr09	6355920	6357186	-	902	-	- && -	-
Vitvi07g01719	-12.5538	5.86927e-22	2.66702e-19	Vitvi07g01719	chr07	22862445	22863166	+	722	-	- && Q9LJB4.1 RecName: Full=Malonyl-CoA:anthocyanidin 5-O-glucoside-6''-O-malonyltransferase; AltName: Full=Anthocyanin 5-aromatic acyltransferase-like protein; Short=At5MAT	-
Vitvi05g01819	12.0794	8.74809e-22	3.8466e-19	Vitvi05g01819	chr05	2077901	2086845	-	1238	-	- && -	-
Vitvi05g00090	-7.03499	8.79074e-22	3.8466e-19	Vitvi05g00090	chr05	868859	873471	-	2045	-	- && Q8VZF1.1 RecName: Full=Acetate/butyrate--CoA ligase AAE7, peroxisomal; AltName: Full=AMP-binding protein 7; Short=AtAMPBP7; AltName: Full=Acetyl-CoA synthetase; AltName: Full=Acyl-activating enzyme 7; AltName: Full=Butyryl-CoA synthetase; AltName: Full=Protein ACETATE NON-UTILIZING 1	AMP-binding
Vitvi19g00177	-4.13977	9.03958e-22	3.88357e-19	Vitvi19g00177	chr19	2231065	2232444	+	1380	-	- && Q9FN28.1 RecName: Full=UDP-glycosyltransferase 79B9	UDPGT
Vitvi10g00126	-7.6965	1.02525e-21	4.326e-19	Vitvi10g00126	chr10	1344126	1348915	-	584	-	- && Q8RWU7.1 RecName: Full=Plant UBX domain-containing protein 4; Short=PUX4; AltName: Full=CDC48-interacting UBX-domain protein 4	-
Vitvi05g02240	5.60874	1.18435e-21	4.90965e-19	Vitvi05g02240	chr05	24146834	24147335	+	502	-	- && -	-
Vitvi08g02128	4.80911	1.2371e-21	5.03992e-19	Vitvi08g02128	chr08	12137535	12140182	+	1457	-	- && Q8VY01.1 RecName: Full=Serine carboxypeptidase-like 46; Flags: Precursor	Peptidase_S10
Vitvi07g01718	-12.6803	1.35179e-21	5.41381e-19	Vitvi07g01718	chr07	22857116	22857646	+	531	-	- && Q9SND9.1 RecName: Full=Uncharacterized acetyltransferase At3g50280	-
Vitvi00g00956	-4.11878	1.39555e-21	5.49589e-19	Vitvi00g00956	chr00	20631595	20635265	-	498	-	- && C0LGT1.1 RecName: Full=Probable LRR receptor-like serine/threonine-protein kinase At5g10290; Flags: Precursor	Pkinase
Vitvi15g00787	5.64892	1.56978e-21	6.08071e-19	Vitvi15g00787	chr15	15505706	15506920	-	1215	-	- && O64640.1 RecName: Full=Probable carboxylesterase 8; AltName: Full=AtCXE8	Abhydrolase_3
Vitvi14g02663	-3.83016	1.78579e-21	6.80588e-19	Vitvi14g02663	chr14	7051600	7058543	-	1550	-	- && C6TBN2.1 RecName: Full=Probable aldo-keto reductase 1; Short=GmAKR1	Aldo_ket_red
Vitvi19g01412	-5.57455	1.91052e-21	7.16566e-19	Vitvi19g01412	chr19	17804473	17807838	-	1438	-	- && -	Agenet
Vitvi18g02231	2.38827	2.27201e-21	8.38834e-19	Vitvi18g02231	chr18	31625233	31644065	-	1358	-	- && Q8NFV4.1 RecName: Full=Protein ABHD11; AltName: Full=Alpha/beta hydrolase domain-containing protein 11; Short=Abhydrolase domain-containing protein 11; AltName: Full=Williams-Beuren syndrome chromosomal region 21 protein	-
Vitvi15g01711	-5.97079	2.40254e-21	8.73377e-19	Vitvi15g01711	chr15	20303485	20304465	-	433	-	- && Q8H5T6.1 RecName: Full=Hydrophobic protein LTI6A; AltName: Full=Low temperature-induced protein 6A	-
Vitvi15g01687	11.7874	4.20002e-21	1.50367e-18	Vitvi15g01687	chr15	19846479	19848493	+	2015	-	- && -	-
Vitvi02g00032	4.41702	5.42838e-21	1.91443e-18	Vitvi02g00032	chr02	284553	287662	-	2098	-	- && P31531.1 RecName: Full=1-aminocyclopropane-1-carboxylate synthase; Short=ACC synthase; AltName: Full=S-adenosyl-L-methionine methylthioadenosine-lyase	Aminotran_1_2
Vitvi13g01952	5.65624	9.13707e-21	3.175e-18	Vitvi13g01952	chr13	2546183	2547465	-	544	-	- && F4K5J1.2 RecName: Full=Myosin-17; AltName: Full=Myosin XI K; Short=AtXIK	-
Vitvi03g01374	7.37322	1.00767e-20	3.45077e-18	Vitvi03g01374	chr03	1050448	1058022	-	3378	-	- && Q9SX38.2 RecName: Full=Putative disease resistance protein At1g50180	NB-ARC
Vitvi13g01972	3.93355	1.08658e-20	3.66782e-18	Vitvi13g01972	chr13	2905284	2908883	-	1508	-	- && -	-
Vitvi08g02084	5.24336	1.37709e-20	4.58301e-18	Vitvi08g02084	chr08	9868363	9872062	-	1992	-	- && F4KGN5.1 RecName: Full=Solute carrier family 40 member 2; AltName: Full=Ferroportin-2; AltName: Full=Iron-regulated transporter 2; Short=AtIREG2	-
novel.387	7.60522	1.45083e-20	4.76135e-18	-	chr12	3358991	3362336	-	625	-	-	-
Vitvi02g00702	5.24217	2.41395e-20	7.81359e-18	Vitvi02g00702	chr02	7647736	7649191	+	706	-	- && -	-
Vitvi18g01321	3.27232	3.98378e-20	1.27206e-17	Vitvi18g01321	chr18	14868749	14920388	+	1986	-	- && Q40863.1 RecName: Full=Embryogenesis-associated protein EMB8	Abhydrolase_1
Vitvi14g02573	11.5222	4.19588e-20	1.30668e-17	Vitvi14g02573	chr14	3838133	3839858	-	1665	-	- && Q9C8T9.1 RecName: Full=Putative disease resistance protein At1g63350	NB-ARC
Vitvi17g01442	6.34444	4.2028e-20	1.30668e-17	Vitvi17g01442	chr17	5711993	5718391	+	2340	-	- && -	-
Vitvi12g02641	6.0241	4.32145e-20	1.32612e-17	Vitvi12g02641	chr12	18884019	18892016	+	5130	-	- && Q40392.1 RecName: Full=TMV resistance protein N	TIR
Vitvi06g01786	-3.04233	8.41175e-20	2.54822e-17	Vitvi06g01786	chr06	9579885	9587298	-	1777	-	- && Q8BKC5.3 RecName: Full=Importin-5; Short=Imp5; AltName: Full=Importin subunit beta-3; AltName: Full=Karyopherin beta-3; AltName: Full=Ran-binding protein 5; Short=RanBP5	-
Vitvi09g01697	-5.01103	1.13961e-19	3.4086e-17	Vitvi09g01697	chr09	8294947	8298016	+	870	-	- && Q53FA7.2 RecName: Full=Quinone oxidoreductase PIG3; AltName: Full=Tumor protein p53-inducible protein 3; AltName: Full=p53-induced gene 3 protein	-
Vitvi19g00064	4.20402	1.38563e-19	4.09264e-17	Vitvi19g00064	chr19	929691	938363	-	2766	-	- && O82484.1 RecName: Full=Putative disease resistance protein At4g10780	NB-ARC
Vitvi16g01925	5.49346	1.92913e-19	5.58042e-17	Vitvi16g01925	chr16	19619257	19620347	+	421	-	- && O03982.1 RecName: Full=Heavy metal-associated isoprenylated plant protein 39; Short=AtHIP39; Flags: Precursor	-
Vitvi00g01383	-4.18095	1.93658e-19	5.58042e-17	Vitvi00g01383	chr00	26590920	26592592	+	1673	-	- && Q9SHP0.1 RecName: Full=Phosphoserine aminotransferase 2, chloroplastic; Short=AtPSAT2; Flags: Precursor	Aminotran_5
Vitvi13g02327	4.52954	2.01591e-19	5.73902e-17	Vitvi13g02327	chr13	22418343	22430511	-	1269	-	- && Q4GZK2.1 RecName: Full=Two-component response regulator ORR9; AltName: Full=Type A response regulator 9; Short=OsRR9 >Q2RAP3.2 RecName: Full=Two-component response regulator ORR9; AltName: Full=OsRR9; AltName: Full=OsRRA1	-
Vitvi08g02373	9.91068	2.28652e-19	6.43192e-17	Vitvi08g02373	chr08	21197504	21200034	-	1329	-	- && P35336.1 RecName: Full=Polygalacturonase; Short=PG; AltName: Full=Pectinase; Flags: Precursor [Actinidia deliciosa]	-
Vitvi10g00650	4.56308	3.14268e-19	8.73627e-17	Vitvi10g00650	chr10	7085992	7098852	+	2871	-	- && C0LGE0.1 RecName: Full=Probable LRR receptor-like serine/threonine-protein kinase At1g07650; Flags: Precursor	Pkinase
Vitvi12g00326	5.18286	3.21895e-19	8.84425e-17	Vitvi12g00326	chr12	4758949	4761771	+	2118	-	- && Q8LPS2.1 RecName: Full=Protein ACCELERATED CELL DEATH 6	-
Vitvi02g00963	5.1656	3.35836e-19	9.12123e-17	Vitvi02g00963	chr02	13347313	13349725	+	1284	-	- && Q42966.1 RecName: Full=Bifunctional nitrilase/nitrile hydratase NIT4B; Short=TNIT4B; AltName: Full=Cyanoalanine nitrilase B; AltName: Full=Nitrilase 4B	CN_hydrolase
Vitvi17g01350	4.08089	4.43076e-19	1.18971e-16	Vitvi17g01350	chr17	1135746	1141381	+	1815	-	- && Q5MAU8.1 RecName: Full=Probable inactive purple acid phosphatase 27; Flags: Precursor	Metallophos
Vitvi19g00476	7.20288	6.79237e-19	1.80334e-16	Vitvi19g00476	chr19	6273383	6279227	+	1638	-	- && -	-
Vitvi05g01949	12.5203	9.90543e-19	2.60062e-16	Vitvi05g01949	chr05	7805349	7805976	-	628	-	- && -	-
Vitvi07g01171	4.63235	1.32278e-18	3.43472e-16	Vitvi07g01171	chr07	16199034	16200055	-	937	-	- && -	-
Vitvi07g02589	2.82588	1.78284e-18	4.57898e-16	Vitvi07g02589	chr07	20191452	20196097	-	990	-	- && Q8LDD3.1 RecName: Full=Protein CURVATURE THYLAKOID 1D, chloroplastic; Flags: Precursor	-
Vitvi05g02251	6.26447	1.87564e-18	4.76553e-16	Vitvi05g02251	chr05	24305614	24307001	-	1037	-	- && Q9M2U5.1 RecName: Full=Endochitinase EP3; AltName: Full=Chitinase class IV; Short=AtchitIV; AltName: Full=Protein HOMOLOG OF CARROT EP3-3 CHITINASE; Short=AtEP3; Flags: Precursor	-
Vitvi10g02309	7.59115	2.00174e-18	5.03181e-16	Vitvi10g02309	chr00	19837051	19838060	+	847	-	- && -	-
Vitvi15g01503	4.96298	2.26023e-18	5.6218e-16	Vitvi15g01503	chr15	15139203	15140787	-	1009	-	- && Q40316.1 RecName: Full=Vestitone reductase	Epimerase
Vitvi05g01668	-2.7681	2.8727e-18	7.07074e-16	Vitvi05g01668	chr05	25136683	25138286	-	1053	-	- && Q8H1H9.1 RecName: Full=Primary amine oxidase; AltName: Full=Amine oxidase [copper-containing]; Flags: Precursor	-
Vitvi13g00235	3.05843	3.14673e-18	7.64549e-16	Vitvi13g00235	chr13	2260585	2262754	+	1161	-	- && Q9C942.1 RecName: Full=Caffeoylshikimate esterase; AltName: Full=Lysophospholipase 2; Short=LysoPL2	-
Vitvi12g02556	-7.21278	3.17092e-18	7.64549e-16	Vitvi12g02556	chr12	13836279	13837113	-	726	-	- && -	-
Vitvi09g01429	10.7455	3.45174e-18	8.2385e-16	Vitvi09g01429	chr09	22154680	22159973	-	2313	-	- && O82140.1 RecName: Full=Beta-Amyrin Synthase 1	-
Vitvi09g01395	-8.86051	3.67751e-18	8.68958e-16	Vitvi09g01395	chr09	21709227	21726296	+	1116	-	- && Q9C7N4.1 RecName: Full=GDSL esterase/lipase At1g29670; AltName: Full=Extracellular lipase At1g29670; Flags: Precursor	Lipase_GDSL
Vitvi05g01820	11.1217	5.3044e-18	1.24097e-15	Vitvi05g01820	chr05	2086846	2092729	-	834	-	- && -	-
Vitvi10g00882	3.94659	5.52784e-18	1.28056e-15	Vitvi10g00882	chr10	10998517	10999630	+	487	-	- && Q9SUI5.2 RecName: Full=Photosystem I reaction center subunit psaK, chloroplastic; AltName: Full=PSI-K; AltName: Full=Photosystem I subunit X; Flags: Precursor	-
Vitvi09g00243	-8.0428	5.93271e-18	1.36101e-15	Vitvi09g00243	chr09	2633818	2647009	+	1917	-	- && O64556.3 RecName: Full=Putative leucine-rich repeat receptor-like serine/threonine-protein kinase At2g19230; Flags: Precursor	-
Vitvi10g01748	-12.6979	7.84669e-18	1.78278e-15	Vitvi10g01748	chr10	3789730	3791153	-	1194	-	- && Q8GX77.1 RecName: Full=F-box protein At1g61340	-
Vitvi17g00616	4.1307	9.00286e-18	2.02599e-15	Vitvi17g00616	chr17	7019990	7021551	-	1233	-	- && Q9C554.1 RecName: Full=Expansin-A1; Short=AtEXPA1; AltName: Full=Alpha-expansin-1; Short=At-EXP1; Short=AtEx1; AltName: Full=Ath-ExpAlpha-1.2; Flags: Precursor	-
Vitvi19g02299	10.7773	1.6263e-17	3.62528e-15	Vitvi19g02299	chr19	21995759	22008917	+	2928	-	- && Q7XA42.2 RecName: Full=Putative disease resistance protein RGA1; AltName: Full=RGA3-blb	NB-ARC
Vitvi13g02145	3.44093	1.73579e-17	3.83318e-15	Vitvi13g02145	chr13	11337547	11342042	+	489	-	- && Q9SRM9.1 RecName: Full=Aluminum-activated malate transporter 8; Short=AtALMT8	-
Vitvi02g01003	10.5758	2.08823e-17	4.54214e-15	Vitvi02g01003	chr02	14139881	14141542	-	1033	-	- && P52581.1 RecName: Full=Isoflavone reductase homolog	NmrA
novel.401	-12.0666	2.09528e-17	4.54214e-15	-	chr12	22682992	22686021	-	2763	-	-	-
Vitvi15g01290	10.6799	2.27747e-17	4.8922e-15	Vitvi15g01290	chr15	3726743	3734574	-	4285	-	- && O82500.1 RecName: Full=Putative disease resistance protein At4g11170	TIR
Vitvi02g01702	-6.34561	2.56407e-17	5.45823e-15	Vitvi02g01702	chr00	5730851	5746074	-	1349	-	- && B0UV30.1 RecName: Full=Transaldolase	-
Vitvi16g01160	3.78905	2.76964e-17	5.8432e-15	Vitvi16g01160	chr16	20243027	20244593	-	1469	-	- && Q9FLX4.1 RecName: Full=Probable membrane-associated kinase regulator 5	-
Vitvi17g00258	-4.1066	3.07488e-17	6.42977e-15	Vitvi17g00258	chr17	2899614	2902222	-	1491	-	- && Q9FHB6.1 RecName: Full=Protein DETOXIFICATION 16; Short=AtDTX16; AltName: Full=Multidrug and toxic compound extrusion protein 16; Short=MATE protein 16	MatE
Vitvi04g02290	-4.69789	3.33466e-17	6.91182e-15	Vitvi04g02290	chr00	9899511	9901265	-	1755	-	- && -	-
Vitvi04g00304	-7.2887	4.791e-17	9.84405e-15	Vitvi04g00304	chr04	2870292	2871369	-	1014	-	- && Q9C5U1.1 RecName: Full=Histidine kinase 3; AltName: Full=Arabidopsis histidine kinase 3; Short=AtHK3; AltName: Full=Protein AUTHENTIC HIS-KINASE 3; AltName: Full=Protein ORESARA 12	Response_reg
Vitvi09g00244	-8.29473	4.95181e-17	1.00868e-14	Vitvi09g00244	chr09	2650219	2656658	+	2889	-	- && O65924.1 RecName: Full=Putative leucine-rich repeat receptor-like protein kinase At2g19210; Flags: Precursor	Pkinase_Tyr
Vitvi00g00811	-7.09583	5.41958e-17	1.09452e-14	Vitvi00g00811	chr00	17591517	17594051	-	982	-	- && Q10Q08.1 RecName: Full=Replication protein A 70 kDa DNA-binding subunit B; Short=OsRPA70b; AltName: Full=Replication factor A protein 1B; AltName: Full=Replication protein A 1B	-
Vitvi08g02129	5.54171	6.3649e-17	1.27454e-14	Vitvi08g02129	chr08	12141474	12142880	+	1026	-	- && -	-
Vitvi00g02261	11.2545	8.01858e-17	1.59219e-14	Vitvi00g02261	chr00	25532113	25533081	-	969	-	- && -	-
Vitvi13g00870	3.0801	8.51274e-17	1.66967e-14	Vitvi13g00870	chr13	10391393	10398633	+	1785	-	- && -	MFS_1
Vitvi08g02375	9.87434	8.55008e-17	1.66967e-14	Vitvi08g02375	chr08	21217781	21220401	-	1361	-	- && P35336.1 RecName: Full=Polygalacturonase; Short=PG; AltName: Full=Pectinase; Flags: Precursor [Actinidia deliciosa]	-
Vitvi18g02712	11.1407	8.97608e-17	1.73849e-14	Vitvi18g02712	chr18	9725961	9731137	+	1946	-	- && O49858.1 RecName: Full=Cytochrome P450 82A3; AltName: Full=Cytochrome P450 CP6	p450
Vitvi05g01953	9.60853	1.49797e-16	2.87768e-14	Vitvi05g01953	chr05	7852318	7853334	-	1017	-	- && -	-
Vitvi14g02607	-3.15223	1.6294e-16	3.10493e-14	Vitvi14g02607	chr14	5076427	5081608	+	499	-	- && Q9SQL5.1 RecName: Full=Superoxide dismutase [Cu-Zn]	-
Vitvi05g01825	10.275	1.72173e-16	3.25463e-14	Vitvi05g01825	chr05	2156569	2161412	+	3756	-	- && -	-
Vitvi01g00403	8.23006	1.94157e-16	3.64105e-14	Vitvi01g00403	chr01	4359580	4363135	+	1083	-	- && Q6NLC8.1 RecName: Full=Uncharacterized protein At1g66480	-
Vitvi07g02582	-10.3507	1.96485e-16	3.6557e-14	Vitvi07g02582	chr07	20078326	20081037	-	1059	-	- && P32438.1 RecName: Full=IMPACT family member in pol 5'region	-
Vitvi05g01948	8.93504	2.02777e-16	3.7433e-14	Vitvi05g01948	chr05	7797142	7797955	-	814	-	- && -	-
Vitvi09g00477	6.92153	2.15912e-16	3.95488e-14	Vitvi09g00477	chr09	5294437	5301677	-	4610	-	- && Q76CU2.1 RecName: Full=Pleiotropic drug resistance protein 1; AltName: Full=NtPDR1	ABC2_membrane
Vitvi16g01471	5.0485	2.23712e-16	4.06622e-14	VviSTS30	chr16	18014451	18016225	-	1421	-	- && A5AEM3.1 RecName: Full=Stilbene synthase 4; AltName: Full=Resveratrol synthase 4; AltName: Full=Trihydroxystilbene synthase 4; Short=StSy 4	Chal_sti_synt_N
Vitvi19g01884	5.75656	2.55551e-16	4.60948e-14	Vitvi19g01884	chr19	3050184	3055579	+	1719	-	- && Q94KB1.1 RecName: Full=MLO-like protein 14; Short=AtMlo14	-
Vitvi13g00005	2.45505	2.99284e-16	5.35742e-14	Vitvi13g00005	chr13	106656	107987	+	1184	-	- && -	C2
Vitvi00g01998	-10.5548	3.43988e-16	6.11136e-14	Vitvi00g01998	chr00	18503340	18503676	-	337	-	- && C0LGT1.1 RecName: Full=Probable LRR receptor-like serine/threonine-protein kinase At5g10290; Flags: Precursor	-
Vitvi11g01709	3.89312	3.58429e-16	6.32038e-14	Vitvi11g01709	chr00	21251677	21253090	-	1414	-	- && -	-
Vitvi10g01046	6.99871	3.72157e-16	6.51385e-14	Vitvi10g01046	chr10	13782739	13784350	+	1612	-	- && Q9SA85.1 RecName: Full=Berberine bridge enzyme-like 8; Short=AtBBE-like 8; Flags: Precursor	FAD_binding_4
Vitvi02g00805	6.95621	4.14021e-16	7.19331e-14	Vitvi02g00805	chr02	9407169	9412214	+	1588	-	- && Q8VWZ7.1 RecName: Full=Geraniol 8-hydroxylase; AltName: Full=Cytochrome P450 76B6; AltName: Full=Geraniol 10-hydroxylase; Short=CrG10H	p450
Vitvi11g01470	2.8246	4.2237e-16	7.28481e-14	Vitvi11g01470	chr11	6516629	6519427	+	1406	-	- && -	-
Vitvi09g01181	10.3245	5.85668e-16	1.00281e-13	Vitvi09g01181	chr09	17316695	17320826	-	3455	-	- && -	LRRNT_2
novel.74	10.4164	7.72906e-16	1.31388e-13	-	chr00	24303667	24307754	-	4088	-	PF07727:Reverse transcriptase (RNA-dependent DNA polymerase)	RVT_2
Vitvi19g00334	6.4569	8.03253e-16	1.34957e-13	Vitvi19g00334	chr19	4497925	4500892	+	2079	-	- && O81905.1 RecName: Full=Receptor-like serine/threonine-protein kinase SD1-8; AltName: Full=Arabidopsis thaliana receptor kinase 3; AltName: Full=S-domain-1 (SD1) receptor kinase 8; Short=SD1-8; Flags: Precursor	Pkinase_Tyr
Vitvi12g02235	7.24242	8.05323e-16	1.34957e-13	Vitvi12g02235	chr12	2410265	2412113	+	1849	-	- && Q93ZA3.1 RecName: Full=Berberine bridge enzyme-like 13; Short=AtBBE-like 13; Flags: Precursor	FAD_binding_4
Vitvi18g02378	9.97091	9.03981e-16	1.50424e-13	Vitvi18g02378	chr18	33621945	33631553	-	1382	-	- && Q9FIK7.1 RecName: Full=Probable acetyl-CoA acetyltransferase, cytosolic 2; AltName: Full=Cytosolic acetoacetyl-CoA thiolase 2; Short=Thiolase 2	Thiolase_C
Vitvi13g01272	2.90581	9.61647e-16	1.589e-13	Vitvi13g01272	chr13	19165216	19174793	+	7612	-	- && Q9LRR5.1 RecName: Full=Putative disease resistance protein At3g14460	-
Vitvi10g00254	-10.219	1.0022e-15	1.63929e-13	Vitvi10g00254	chr10	2652074	2652782	+	709	-	- && Q39117.1 RecName: Full=Trihelix transcription factor GT-2; AltName: Full=Trihelix DNA-binding protein GT-2	-
Vitvi10g02188	5.71098	1.00595e-15	1.63929e-13	Vitvi10g02188	chr00	13614910	13615994	-	736	-	- && -	-
Vitvi09g02014	-3.70723	1.03324e-15	1.67222e-13	Vitvi09g02014	chr09	22831232	22832101	+	712	-	- && -	-
Vitvi13g02234	-8.82774	1.05666e-15	1.69849e-13	Vitvi13g02234	chr13	17644570	17645227	-	462	-	- && Q9SD82.1 RecName: Full=Replication protein A 70 kDa DNA-binding subunit B; Short=AtRPA70B; AltName: Full=AtRPA1-5; AltName: Full=Replication factor A protein 1B; AltName: Full=Replication protein A 1B; Short=AtRPA1B	-
Vitvi18g02761	5.00427	1.08408e-15	1.73079e-13	Vitvi18g02761	chr18	10974257	10985796	-	2069	-	- && Q9AR07.3 RecName: Full=Jasmonate O-methyltransferase; AltName: Full=S-adenosyl-L-methionine:jasmonic acid carboxyl methyltransferase	-
Vitvi08g02226	3.52905	1.20756e-15	1.915e-13	Vitvi08g02226	chr08	15473065	15474220	+	922	-	- && Q9SR36.1 RecName: Full=Glutathione S-transferase U8; Short=AtGSTU8; AltName: Full=GST class-tau member 8	GST_C
Vitvi19g02221	-9.23747	1.53406e-15	2.41655e-13	Vitvi19g02221	chr19	17814301	17818805	-	1238	-	- && -	-
Vitvi18g02715	10.3738	1.63326e-15	2.55579e-13	Vitvi18g02715	chr18	9754013	9758947	+	1936	-	- && O49858.1 RecName: Full=Cytochrome P450 82A3; AltName: Full=Cytochrome P450 CP6	p450
novel.593	10.3668	1.84677e-15	2.87087e-13	-	chr18	19350039	19352994	-	1462	-	-	-
Vitvi07g01319	4.92548	1.87788e-15	2.90016e-13	Vitvi07g01319	chr07	18558908	18564035	+	3249	-	- && Q9FKZ1.1 RecName: Full=Probable disease resistance protein At5g66900	NB-ARC
Vitvi11g01483	5.75846	2.34949e-15	3.58242e-13	Vitvi11g01483	chr11	7146277	7147002	-	377	-	- && Q5SMI4.1 RecName: Full=60S ribosomal protein L39-3	-
Vitvi02g01807	-7.21653	2.34998e-15	3.58242e-13	Vitvi02g01807	chr00	16883151	16883961	-	306	-	- && O23596.2 RecName: Full=Putative glycerol-3-phosphate transporter 4; Short=G-3-P transporter 4; AltName: Full=Glycerol-3-phosphate permease 4; Short=AtG3Pp4; Short=G-3-P permease 4	-
Vitvi18g02717	10.4095	2.43599e-15	3.68974e-13	Vitvi18g02717	chr18	9788991	9791446	+	1790	-	- && O49858.1 RecName: Full=Cytochrome P450 82A3; AltName: Full=Cytochrome P450 CP6	p450
Vitvi19g02170	9.89247	2.55073e-15	3.83893e-13	Vitvi19g02170	chr19	13901314	13902738	-	217	-	- && -	-
Vitvi08g02376	6.66916	2.70408e-15	4.04397e-13	Vitvi08g02376	chr08	21222813	21225605	-	1581	-	- && P35336.1 RecName: Full=Polygalacturonase; Short=PG; AltName: Full=Pectinase; Flags: Precursor [Actinidia deliciosa]	-
Vitvi10g01318	-3.11802	2.99578e-15	4.43035e-13	Vitvi10g01318	chr10	18474774	18476998	+	2151	-	- && Q9FG16.1 RecName: Full=Pentatricopeptide repeat-containing protein At5g06540	-
Vitvi18g02023	-10.2322	2.99994e-15	4.43035e-13	Vitvi18g02023	chr18	28773988	28775624	+	204	-	- && -	-
Vitvi10g01616	10.8145	3.3239e-15	4.87828e-13	Vitvi10g01616	chr10	510740	511472	+	733	-	- && -	-
Vitvi19g01991	-10.9549	3.39794e-15	4.95617e-13	Vitvi19g01991	chr19	5760225	5763398	-	2195	-	- && O65278.2 PUTATIVE PSEUDOGENE: RecName: Full=Putative ubiquitin-like-specific protease 1B	Peptidase_C48
Vitvi19g00700	7.67649	4.12219e-15	5.97565e-13	Vitvi19g00700	chr19	8806095	8809770	-	2358	-	- && Q651X6.1 RecName: Full=Cellulose synthase-like protein E6; AltName: Full=OsCslE6	-
Vitvi18g03146	9.86933	4.19034e-15	6.03742e-13	Vitvi18g03146	chr18	29880113	29903882	+	4155	-	- && Q40392.1 RecName: Full=TMV resistance protein N	TIR
Vitvi07g02090	9.86488	4.34231e-15	6.21845e-13	Vitvi07g02090	chr07	422739	429196	-	513	-	- && Q9SZY7.1 RecName: Full=V-type proton ATPase subunit c''1; Short=V-ATPase subunit c''1; AltName: Full=Vacuolar H(+)-ATPase subunit c'' isoform 1; AltName: Full=Vacuolar proton pump subunit c''1	-
Vitvi07g02980	3.23271	4.41624e-15	6.28622e-13	Vitvi07g02980	chr00	17548860	17549846	-	662	-	- && Q9SA23.1 RecName: Full=Syntaxin-51; Short=AtSYP51	SNARE
Vitvi07g00350	7.82924	4.5778e-15	6.47717e-13	Vitvi07g00350	chr07	3738086	3740123	-	1717	-	- && Q9SRX4.1 RecName: Full=Probable pectinesterase/pectinesterase inhibitor 7; Includes: RecName: Full=Pectinesterase inhibitor 7; AltName: Full=Pectin methylesterase inhibitor 7; Includes: RecName: Full=Pectinesterase 7; Short=PE 7; AltName: Full=Pectin methylesterase 1; Short=AtPME1; AltName: Full=Pectin methylesterase 7; Flags: Precursor	-
Vitvi13g00022	5.19662	4.84001e-15	6.80742e-13	Vitvi13g00022	chr13	247893	257078	+	2101	-	- && P32068.1 RecName: Full=Anthranilate synthase alpha subunit 1, chloroplastic; AltName: Full=Anthranilate synthase component 1-1; AltName: Full=Anthranilate synthase component I-1; AltName: Full=Protein A-METHYL TRYPTOPHAN RESISTANT 1; AltName: Full=Protein JASMONATE-INDUCED DEFECTIVE LATERAL ROOT 1; AltName: Full=Protein TRYPTOPHAN BIOSYNTHESIS 5; AltName: Full=Protein WEAK ETHYLENE INSENSITI…	-
Vitvi12g00573	11.1345	5.74344e-15	8.03028e-13	VviTPS34	chr12	7533283	7535838	-	1806	-	- && Q50L36.1 RecName: Full=Isoprene synthase, chloroplastic; Short=PaIspS; Flags: Precursor	-
Vitvi09g01026	-9.86592	5.83383e-15	8.10868e-13	Vitvi09g01026	chr09	14041282	14042216	+	422	-	- && Q9M5K3.2 RecName: Full=Dihydrolipoyl dehydrogenase 1, mitochondrial; Short=AtmLPD1; Short=mtLPD1; AltName: Full=Dihydrolipoamide dehydrogenase 1; AltName: Full=Glycine cleavage system L protein 1; AltName: Full=Pyruvate dehydrogenase complex E3 subunit 1; Short=E3-1; Short=PDC-E3 1; Flags: Precursor	-
Vitvi02g01597	9.82671	6.09388e-15	8.41497e-13	Vitvi02g01597	chr02	14734693	14735799	-	651	-	- && Q8GYL3.2 RecName: Full=Ubiquitin-like-specific protease 1A	Peptidase_C48
Vitvi03g00207	6.39118	6.12541e-15	8.41497e-13	Vitvi03g00207	chr03	2465528	2466981	-	1240	-	- && Q9ZVP8.2 RecName: Full=NAC domain-containing protein 35; Short=ANAC035; AltName: Full=Protein LONG VEGETATIVE PHASE 1; Short=AtLOV1	NAM
Vitvi18g02379	9.94877	6.96932e-15	9.51896e-13	Vitvi18g02379	chr18	33632175	33637882	-	3299	-	- && -	-
Vitvi09g00021	3.71755	7.55944e-15	1.02656e-12	Vitvi09g00021	chr09	271423	275080	-	2043	-	- && -	-
Vitvi14g01344	-6.19145	8.83218e-15	1.19255e-12	VviSEP1	chr14	23363477	23379323	-	732	-	- && P29382.2 RecName: Full=Developmental protein SEPALLATA 1; AltName: Full=Agamous-like MADS-box protein AGL2	K-box
Vitvi02g00125	6.15794	9.30683e-15	1.2495e-12	Vitvi02g00125	chr02	1143706	1148325	+	2731	-	- && Q42059.2 RecName: Full=Endoglucanase 6; AltName: Full=Endo-1,4-beta glucanase 6; Flags: Precursor	-
Vitvi11g01575	4.67843	9.80088e-15	1.30839e-12	Vitvi11g01575	chr11	13429396	13431592	+	166	-	- && -	-
Vitvi16g02105	10.2857	9.96525e-15	1.31845e-12	Vitvi16g02105	chr00	10067490	10070170	-	2044	-	- && P93604.1 RecName: Full=Rust resistance kinase Lr10; AltName: Full=Probable receptor-like serine/threonine-protein kinase LRK10; Flags: Precursor	Pkinase
Vitvi04g01589	7.39277	9.9878e-15	1.31845e-12	Vitvi04g01589	chr04	21781315	21784054	+	1180	-	- && Q1KLZ2.1 RecName: Full=L-3-cyanoalanine synthase 1, mitochondrial; Short=MdCAS1; Flags: Precursor	PALP
Vitvi13g00490	-5.55035	1.05698e-14	1.38752e-12	Vitvi13g00490	chr13	4328302	4329676	+	1095	-	- && P19243.1 RecName: Full=18.1 kDa class I heat shock protein; AltName: Full=HSP 18.1	-
Vitvi10g00368	-4.14681	1.13859e-14	1.48639e-12	Vitvi10g00368	chr10	3820284	3827948	-	1538	-	- && Q84MD8.1 RecName: Full=Bifunctional riboflavin kinase/FMN phosphatase; Includes: RecName: Full=FMN phosphatase; AltName: Full=FMN phosphohydrolase; Includes: RecName: Full=Riboflavin kinase; AltName: Full=Flavokinase	-
Vitvi16g01469	5.43835	1.3454e-14	1.74673e-12	VviSTS28	chr16	17987961	17989669	-	1285	-	- && A5AEM3.1 RecName: Full=Stilbene synthase 4; AltName: Full=Resveratrol synthase 4; AltName: Full=Trihydroxystilbene synthase 4; Short=StSy 4	Chal_sti_synt_N
Vitvi03g01633	-2.75948	1.41389e-14	1.82562e-12	Vitvi03g01633	chr03	8241019	8242075	-	516	-	- && Q9FME0.1 RecName: Full=Replication protein A 70 kDa DNA-binding subunit D; Short=AtRPA70D; AltName: Full=AtRPA1-4; AltName: Full=Replication factor A protein 1D; AltName: Full=Replication protein A 1D; Short=AtRPA1D	-
Vitvi12g01976	8.49061	1.46561e-14	1.88212e-12	Vitvi12g01976	chr12	21214667	21216497	+	1708	-	- && Q9FLD5.1 RecName: Full=AAA-ATPase ASD, mitochondrial; AltName: Full=AAA-ATPase 1; AltName: Full=Protein ATPASE-IN-SEED-DEVELOPMENT	AAA
Vitvi02g01607	5.53037	1.50191e-14	1.91831e-12	Vitvi02g01607	chr02	15362076	15364088	-	1183	-	- && Q3LRV4.1 RecName: Full=Bifunctional nitrilase/nitrile hydratase NIT4B; Short=LaNIT4B; AltName: Full=3-cyanoalanine hydratase; AltName: Full=Cyanoalanine nitrilase B	CN_hydrolase
Vitvi03g01542	7.00874	1.53713e-14	1.95273e-12	Vitvi03g01542	chr03	4747413	4748881	+	1101	-	- && Q9ZSA7.1 RecName: Full=Protein DMR6-LIKE OXYGENASE 2; AltName: Full=2-oxoglutarate (2OG)-Fe(II) oxygenase-like protein DLO2; AltName: Full=Salicylate 3-hydroxylase DLO2; Short=S3H DLO2; Short=SA 3-hydroxylase DLO2; Short=Salicylic acid 3-hydroxylase DLO2	2OG-FeII_Oxy
Vitvi14g01439	-5.32654	1.54658e-14	1.95424e-12	Vitvi14g01439	chr14	24611871	24616688	+	2724	-	- && A7P514.1 RecName: Full=Retinoblastoma-related protein	-
Vitvi18g02534	5.27271	1.66933e-14	2.09811e-12	Vitvi18g02534	chr18	2914955	2920663	+	1371	-	- && Q7Y1X1.1 RecName: Full=Esterase; AltName: Full=Early nodule-specific protein homolog; AltName: Full=Latex allergen Hev b 13; AltName: Allergen=Hev b 13; Flags: Precursor	Lipase_GDSL
Vitvi19g00682	5.33211	1.7856e-14	2.23237e-12	Vitvi19g00682	chr19	8597359	8599046	+	1688	-	- && Q9FM65.1 RecName: Full=Fasciclin-like arabinogalactan protein 1; Flags: Precursor	-
Vitvi17g01015	3.30733	1.80558e-14	2.23593e-12	Vitvi17g01015	chr17	12361432	12388789	+	2135	-	- && -	B3
novel.12	5.69483	1.80736e-14	2.23593e-12	-	chr00	8055005	8056792	+	1209	-	PF01657:Salt stress response/antifungal	-
Vitvi14g01735	2.75999	1.85159e-14	2.27507e-12	Vitvi14g01735	chr14	27415650	27419502	-	1605	-	- && Q02166.1 RecName: Full=Anthranilate phosphoribosyltransferase, chloroplastic; Flags: Precursor	Glycos_trans_3N
Vitvi07g03084	4.71001	1.85826e-14	2.27507e-12	Vitvi07g03084	chr00	18019402	18021809	+	1177	-	- && Q9ZRF1.1 RecName: Full=Probable mannitol dehydrogenase; AltName: Full=NAD-dependent mannitol dehydrogenase	ADH_N
Vitvi02g01596	9.67891	2.37032e-14	2.87935e-12	Vitvi02g01596	chr02	14732860	14734074	-	499	-	- && -	-
Vitvi01g01615	9.58	2.3762e-14	2.87935e-12	Vitvi01g01615	chr01	21788546	21792757	+	2685	-	- && Q93Y94.1 RecName: Full=DNA-directed RNA polymerase 1, mitochondrial; AltName: Full=NsRpoT-A; AltName: Full=T7 bacteriophage-type single subunit RNA polymerase 1; Flags: Precursor	-
Vitvi19g00063	10.1309	2.60606e-14	3.14177e-12	Vitvi19g00063	chr19	918102	921897	-	750	-	- && Q9ZV88.1 RecName: Full=BES1/BZR1 homolog protein 4	-
Vitvi14g01525	-4.50474	2.76053e-14	3.31109e-12	Vitvi14g01525	chr14	25498771	25499379	+	609	-	- && -	-
Vitvi18g02523	-3.57453	2.78194e-14	3.31992e-12	Vitvi18g02523	chr18	2086159	2087705	-	1497	-	- && -	-
Vitvi05g01822	9.62191	2.81578e-14	3.34342e-12	Vitvi05g01822	chr05	2126338	2128102	-	886	-	- && -	-
Vitvi03g01265	4.55383	2.86641e-14	3.38652e-12	Vitvi03g01265	chr03	19876621	19878360	+	1710	-	- && Q66PF3.1 RecName: Full=Putative UDP-glucose flavonoid 3-O-glucosyltransferase 3; Short=FaGT3; AltName: Full=Flavonol 3-O-glucosyltransferase 3	UDPGT
Vitvi01g02012	4.71497	2.90237e-14	3.41194e-12	Vitvi01g02012	chr01	6420881	6421734	-	584	-	- && -	-
Vitvi03g01872	2.38229	3.09952e-14	3.62567e-12	Vitvi03g01872	chr03	20374038	20375329	+	1191	-	- && Q00451.1 RecName: Full=36.4 kDa proline-rich protein	-
Vitvi17g01417	-9.63797	3.20511e-14	3.73072e-12	Vitvi17g01417	chr17	4323023	4326534	+	523	-	- && -	-
Vitvi15g01136	9.70468	3.31759e-14	3.84271e-12	Vitvi15g01136	chr15	19454499	19457785	+	3287	-	- && Q9SX38.2 RecName: Full=Putative disease resistance protein At1g50180	NB-ARC
Vitvi14g00485	9.98895	3.47266e-14	4.0027e-12	Vitvi14g00485	chr14	7571619	7577106	+	605	-	- && P29063.1 RecName: Full=Pathogenesis-related protein PR-4B; Flags: Precursor	-
Vitvi07g02091	7.21349	3.66388e-14	4.20262e-12	Vitvi07g02091	chr07	430004	430818	+	183	-	- && -	-
Vitvi01g02026	6.63444	3.70553e-14	4.22985e-12	Vitvi01g02026	chr01	7026716	7030205	-	1811	-	- && Q9LIP5.1 RecName: Full=Cytochrome P450 71B35	p450
Vitvi05g00913	-2.96296	3.80918e-14	4.32726e-12	Vitvi05g00913	chr05	11141564	11147170	-	4560	-	- && Q40392.1 RecName: Full=TMV resistance protein N	TIR
Vitvi03g00772	9.66665	4.0001e-14	4.52241e-12	Vitvi03g00772	chr03	9286043	9295905	-	1149	-	- && -	-
Vitvi10g01735	5.28654	4.02717e-14	4.53134e-12	Vitvi10g01735	chr10	3380505	3391346	-	663	-	- && Q6NQE2.1 RecName: Full=Probable NAD(P)H dehydrogenase (quinone) FQR1-like 1	FMN_red
Vitvi10g02118	9.81888	4.68124e-14	5.24232e-12	Vitvi10g02118	chr00	19918510	19922133	-	760	-	- && -	-
Vitvi19g01058	9.62465	5.00779e-14	5.58156e-12	Vitvi19g01058	chr19	13603235	13607460	+	1574	-	- && H2DH21.1 RecName: Full=Cytochrome P450 CYP72A219; AltName: Full=Cytochrome P450 CYP72A129 [Panax ginseng]	p450
Vitvi18g03028	7.24945	5.25551e-14	5.83016e-12	Vitvi18g03028	chr18	25331516	25334431	-	1905	-	- && Q6Z8L2.1 RecName: Full=Putative laccase-9; AltName: Full=Benzenediol:oxygen oxidoreductase 9; AltName: Full=Diphenol oxidase 9; AltName: Full=Urishiol oxidase 9; Flags: Precursor	-
Vitvi08g00970	5.60944	5.60671e-14	6.19069e-12	Vitvi08g00970	chr08	12155263	12157998	+	1688	-	- && Q93Y09.1 RecName: Full=Serine carboxypeptidase-like 45; Flags: Precursor	Peptidase_S10
Vitvi02g01468	9.64444	5.77542e-14	6.34732e-12	Vitvi02g01468	chr02	5745007	5749305	+	2180	-	- && -	-
novel.375	5.38746	6.17264e-14	6.75246e-12	-	chr12	3260312	3271279	+	379	-	-	-
Vitvi18g02850	9.41571	7.54141e-14	8.21179e-12	Vitvi18g02850	chr18	14385826	14389903	-	771	-	- && -	-
Vitvi04g00747	4.64826	7.61482e-14	8.25369e-12	Vitvi04g00747	chr04	9002663	9004333	+	1671	-	- && Q9SJA7.1 RecName: Full=Probable sarcosine oxidase	DAO
Vitvi10g02308	6.34303	7.6729e-14	8.27868e-12	Vitvi10g02308	chr00	19841295	19842037	+	465	-	- && P19177.1 RecName: Full=Histone H2A	-
Vitvi12g01825	9.87383	8.13102e-14	8.73308e-12	Vitvi12g01825	chr12	18824899	18833013	+	645	-	- && Q40392.1 RecName: Full=TMV resistance protein N	TIR
novel.112	-10.6172	8.34959e-14	8.92726e-12	-	chr01	24077086	24079379	-	2028	-	-	-
Vitvi16g00591	-6.54727	8.55081e-14	9.10122e-12	Vitvi16g00591	chr16	11208097	11209545	+	1449	-	- && Q0WQ57.1 RecName: Full=Auxilin-related protein 2	-
Vitvi05g01285	4.91032	9.52433e-14	1.00919e-11	Vitvi05g01285	chr05	19088750	19089800	+	1051	-	- && F8WKW0.1 RecName: Full=Crocetin glucosyltransferase, chloroplastic; AltName: Full=UDP-glucose glucosyltransferase 1; Short=GjUGT1; AltName: Full=UDP-glycosyltransferase 75L6; Flags: Precursor	-
Vitvi12g02393	9.78019	9.83865e-14	1.03785e-11	Vitvi12g02393	chr12	6643777	6645063	+	1210	-	- && Q6WUC2.1 RecName: Full=(R,S)-reticuline 7-O-methyltransferase; Short=7OMT	-
Vitvi00g00903	-3.66864	1.02466e-13	1.07196e-11	Vitvi00g00903	chr00	19608724	19611116	+	1659	-	- && P18260.1 RecName: Full=ATP synthase subunit alpha, mitochondrial	-
Vitvi14g02770	9.48902	1.02528e-13	1.07196e-11	Vitvi14g02770	chr14	13116639	13122838	-	675	-	- && Q84VY3.2 RecName: Full=Stearoyl-[acyl-carrier-protein] 9-desaturase 6, chloroplastic; Short=Stearoyl-ACP desaturase 6; AltName: Full=Acyl-[acyl-carrier-protein] desaturase 6; Flags: Precursor	-
Vitvi18g01248	9.52126	1.06024e-13	1.10363e-11	Vitvi18g01248	chr18	13805309	13806761	+	1178	-	- && P16273.2 RecName: Full=Pathogen-related protein	-
Vitvi14g01625	8.37457	1.15867e-13	1.2008e-11	Vitvi14g01625	chr14	26410242	26412831	-	1280	-	- && P57758.1 RecName: Full=Cystinosin homolog	-
Vitvi18g02949	8.53034	1.47841e-13	1.52547e-11	Vitvi18g02949	chr18	21797761	21800831	-	2028	-	- && Q84J37.1 RecName: Full=Laccase-15; AltName: Full=Benzenediol:oxygen oxidoreductase 15; AltName: Full=Diphenol oxidase 15; AltName: Full=Protein TRANSPARENT TESTA 10; AltName: Full=Urishiol oxidase 15; Flags: Precursor	-
Vitvi14g02629	9.57402	1.50722e-13	1.54843e-11	Vitvi14g02629	chr14	5538949	5542425	+	3268	-	- && -	-
Vitvi11g00950	9.53762	1.52102e-13	1.5519e-11	Vitvi11g00950	chr11	12980378	12985301	+	483	-	- && Q9SJ81.1 RecName: Full=Fasciclin-like arabinogalactan protein 7; Flags: Precursor	-
Vitvi02g01833	-2.87604	1.52372e-13	1.5519e-11	Vitvi02g01833	chr00	24941985	24943603	-	1619	-	- && Q8H1H9.1 RecName: Full=Primary amine oxidase; AltName: Full=Amine oxidase [copper-containing]; Flags: Precursor	-
Vitvi10g02264	-9.27481	1.59711e-13	1.61967e-11	Vitvi10g02264	chr00	16790432	16791043	+	396	-	- && -	-
Vitvi13g02337	10.2456	1.64072e-13	1.65678e-11	Vitvi13g02337	chr13	22862522	22863968	-	1329	-	- && Q8GWZ6.2 RecName: Full=Protein SENSITIVITY TO RED LIGHT REDUCED 1	-
Vitvi19g00383	9.35172	1.89833e-13	1.90875e-11	Vitvi19g00383	chr19	5167089	5172519	+	1453	-	- && -	-
Vitvi07g00741	7.63787	2.01142e-13	2.01389e-11	Vitvi07g00741	chr07	8615746	8618864	+	1651	-	- && Q9SVU5.1 RecName: Full=GDSL esterase/lipase At4g28780; AltName: Full=Extracellular lipase At4g28780; Flags: Precursor	Lipase_GDSL
Vitvi16g00779	-4.36547	2.02902e-13	2.02294e-11	Vitvi16g00779	chr16	14679983	14700893	-	3558	-	- && Q9LE81.1 RecName: Full=Probable serine/threonine protein kinase IRE; AltName: Full=Protein INCOMPLETE ROOT HAIR ELONGATION; Short=AtIRE	Pkinase
Vitvi18g01407	9.32813	2.09342e-13	2.07838e-11	Vitvi18g01407	chr18	17738305	17740132	-	357	-	- && Q9SZY7.1 RecName: Full=V-type proton ATPase subunit c''1; Short=V-ATPase subunit c''1; AltName: Full=Vacuolar H(+)-ATPase subunit c'' isoform 1; AltName: Full=Vacuolar proton pump subunit c''1	-
Vitvi13g01953	9.41206	2.23087e-13	2.20558e-11	Vitvi13g01953	chr13	2552899	2556198	-	2882	-	- && Q5S4V7.1 RecName: Full=F-box protein At2g39490	-
Vitvi09g00675	-5.81952	2.31544e-13	2.27965e-11	Vitvi09g00675	chr09	7943093	7961049	+	3373	-	- && -	LRRNT_2
Vitvi16g01294	5.26328	2.52021e-13	2.47096e-11	Vitvi16g01294	chr16	22360703	22363766	+	2421	-	- && P93604.1 RecName: Full=Rust resistance kinase Lr10; AltName: Full=Probable receptor-like serine/threonine-protein kinase LRK10; Flags: Precursor	Pkinase
Vitvi05g01947	8.01766	2.54892e-13	2.48877e-11	Vitvi05g01947	chr05	7792158	7797141	-	1393	-	- && -	-
Vitvi13g02250	6.9259	2.58879e-13	2.51731e-11	Vitvi13g02250	chr13	18641719	18647890	-	2281	-	- && -	-
Vitvi13g01389	5.50327	2.70037e-13	2.61504e-11	Vitvi13g01389	chr13	21643631	21645132	-	1502	-	- && Q9SX25.1 RecName: Full=Probable carboxylesterase 6; AltName: Full=AtCXE6	Abhydrolase_3
Vitvi09g01592	-5.74498	2.77242e-13	2.67386e-11	Vitvi09g01592	chr09	3683182	3686303	+	1623	-	- && -	-
Vitvi05g01817	9.24112	2.87351e-13	2.76009e-11	Vitvi05g01817	chr05	2018599	2020958	-	619	-	- && -	-
Vitvi02g00972	2.69257	3.01543e-13	2.88468e-11	Vitvi02g00972	chr02	13487160	13512775	-	3532	-	- && -	-
Vitvi16g01463	4.57133	3.17537e-13	3.02544e-11	VviSTS20	chr16	17896781	17898584	-	1466	-	- && A5AEM3.1 RecName: Full=Stilbene synthase 4; AltName: Full=Resveratrol synthase 4; AltName: Full=Trihydroxystilbene synthase 4; Short=StSy 4	Chal_sti_synt_N
Vitvi01g01388	-3.76226	3.37578e-13	3.19556e-11	Vitvi01g01388	chr01	18335783	18336182	-	400	-	- && -	-
Vitvi09g01815	-2.06606	3.38097e-13	3.19556e-11	Vitvi09g01815	chr09	14049847	14056510	-	1149	-	- && Q8BKC5.3 RecName: Full=Importin-5; Short=Imp5; AltName: Full=Importin subunit beta-3; AltName: Full=Karyopherin beta-3; AltName: Full=Ran-binding protein 5; Short=RanBP5	-
Vitvi12g00398	-9.59481	3.48584e-13	3.28155e-11	Vitvi12g00398	chr12	5886192	5886515	-	168	-	- && -	-
Vitvi15g01523	-9.31243	3.61986e-13	3.39419e-11	Vitvi15g01523	chr15	15882434	15885335	-	1648	-	- && Q50EK3.1 RecName: Full=Cytochrome P450 704C1; AltName: Full=Cytochrome P450 CYPD [Pinus taeda]	p450
Vitvi18g02033	-5.3373	3.6524e-13	3.40545e-11	Vitvi18g02033	chr18	28874629	28877558	+	699	-	- && Q9SD82.1 RecName: Full=Replication protein A 70 kDa DNA-binding subunit B; Short=AtRPA70B; AltName: Full=AtRPA1-5; AltName: Full=Replication factor A protein 1B; AltName: Full=Replication protein A 1B; Short=AtRPA1B	-
Vitvi14g00961	9.9804	3.66069e-13	3.40545e-11	Vitvi14g00961	chr14	17608704	17609472	-	321	-	- && Q5J907.1 RecName: Full=Translationally-controlled tumor protein homolog; Short=TCTP	-
Vitvi13g00263	-2.65764	3.91429e-13	3.62709e-11	Vitvi13g00263	chr13	2609288	2619938	+	3134	-	- && -	-
Vitvi07g00522	7.4892	4.2256e-13	3.90026e-11	Vitvi07g00522	chr07	5271282	5272174	-	688	-	- && Q5NB11.1 RecName: Full=Chitinase 10; AltName: Full=Pathogenesis related (PR)-3 chitinase 10; Flags: Precursor	-
Vitvi12g00208	-10.3025	4.25844e-13	3.91528e-11	Vitvi12g00208	chr12	3151022	3152354	-	1105	-	- && Q84MB3.1 RecName: Full=1-aminocyclopropane-1-carboxylate oxidase homolog 1	2OG-FeII_Oxy
novel.259	10.5568	4.41718e-13	4.04549e-11	-	chr07	18323036	18325293	-	2024	-	-	-
Vitvi14g00149	4.03444	4.66832e-13	4.25899e-11	Vitvi14g00149	chr14	1541544	1545073	-	2293	-	- && Q10LN5.1 RecName: Full=Bidirectional sugar transporter SWEET16; Short=OsSWEET16	-
Vitvi19g01157	9.41552	5.01312e-13	4.55597e-11	Vitvi19g01157	chr19	13897681	13898056	+	291	-	- && -	-
Vitvi18g02902	10.3651	5.28799e-13	4.78736e-11	Vitvi18g02902	chr18	19077428	19082046	-	1844	-	- && Q9FY79.1 RecName: Full=Laccase-14; AltName: Full=Benzenediol:oxygen oxidoreductase 14; AltName: Full=Diphenol oxidase 14; AltName: Full=Urishiol oxidase 14; Flags: Precursor	-
Vitvi12g01917	4.66149	5.81542e-13	5.24475e-11	Vitvi12g01917	chr12	20470240	20476893	-	2592	-	- && Q9LRR4.1 RecName: Full=Putative disease resistance RPP13-like protein 1	NB-ARC
Vitvi16g02159	-9.51848	6.4072e-13	5.75649e-11	Vitvi16g02159	chr00	5395657	5401435	-	405	-	- && -	-
Vitvi07g01636	5.16159	6.88122e-13	6.15895e-11	Vitvi07g01636	chr07	22112714	22114437	+	1125	-	- && -	-
Vitvi12g00907	-1.95559	6.91376e-13	6.16473e-11	Vitvi12g00907	chr12	12697373	12776228	+	2178	-	- && Q9SZC9.1 RecName: Full=Copper-transporting ATPase PAA1, chloroplastic; AltName: Full=Protein HEAVY METAL ATPASE 6; AltName: Full=Protein glucose insensitive root 1; Flags: Precursor	E1-E2_ATPase
Vitvi12g02705	9.095	6.9597e-13	6.18236e-11	Vitvi12g02705	chr12	21338350	21343996	+	4624	-	- && Q9LRR5.1 RecName: Full=Putative disease resistance protein At3g14460	-
Vitvi13g02022	-4.04796	7.34507e-13	6.4984e-11	Vitvi13g02022	chr13	4205869	4207951	+	1977	-	- && U3U992.1 RecName: Full=7-deoxyloganetic acid glucosyltransferase; AltName: Full=UDP-glucose glucosyltransferase 8; Short=CrUGT8; AltName: Full=UDP-glycosyltransferase 709C2	UDPGT
Vitvi12g01846	-3.09682	7.37049e-13	6.4984e-11	Vitvi12g01846	chr12	19097578	19106353	+	6423	-	- && Q9LRR4.1 RecName: Full=Putative disease resistance RPP13-like protein 1	-
Vitvi07g02339	-9.35224	7.83354e-13	6.88099e-11	Vitvi07g02339	chr07	10043905	10047592	+	513	-	- && -	-
Vitvi07g01678	4.86886	7.9064e-13	6.91927e-11	Vitvi07g01678	chr07	22536930	22539697	+	2410	-	- && C0LGS3.1 RecName: Full=Probable LRR receptor-like serine/threonine-protein kinase At4g37250; Flags: Precursor	Pkinase
Vitvi06g00560	7.00993	8.20468e-13	7.15381e-11	CTR7	chr06	6521141	6521662	-	522	-	- && Q39065.2 RecName: Full=Copper transporter 1; Short=AtCOPT1	-
Vitvi11g01643	-5.79375	9.54571e-13	8.29248e-11	Vitvi11g01643	chr11	18067651	18071492	-	1144	-	- && Q9SLN8.1 RecName: Full=2-alkenal reductase (NADP(+)-dependent); AltName: Full=Alkenal double bound reductase; AltName: Full=Allylic alcohol dehydrogenase 1; Short=allyl-ADH1; AltName: Full=Flavin-free double bond reductase; Short=NtDBR; AltName: Full=Pulegone reductase; Short=NtRed-1	ADH_zinc_N
Vitvi01g01941	4.83664	9.75644e-13	8.4445e-11	Vitvi01g01941	chr01	3318059	3319121	+	1063	-	- && Q9CA36.1 RecName: Full=VQ motif-containing protein 8, chloroplastic; Short=AtVQ8; Flags: Precursor	-
Vitvi07g01445	6.83218	1.00805e-12	8.69311e-11	Vitvi07g01445	chr07	20047197	20049869	-	1038	-	- && P32438.1 RecName: Full=IMPACT family member in pol 5'region	-
Vitvi18g00236	2.43802	1.0503e-12	9.02457e-11	Vitvi18g00236	chr18	2438057	2443353	+	2884	-	- && Q9LNG5.1 RecName: Full=Serine/threonine-protein phosphatase 7 long form homolog	-
Vitvi10g00652	5.44309	1.07198e-12	9.17747e-11	Vitvi10g00652	chr10	7140485	7153879	+	3108	-	- && Q9ASQ6.3 RecName: Full=Probable LRR receptor-like serine/threonine-protein kinase At1g29720; Flags: Precursor	Pkinase_Tyr
Vitvi12g02729	-9.23304	1.14428e-12	9.76104e-11	Vitvi12g02729	chr12	22686889	22690360	-	2575	-	- && -	NB-ARC
Vitvi12g00475	2.71028	1.25095e-12	1.06326e-10	Vitvi12g00475	chr12	6668582	6669441	-	860	-	- && Q9LR64.1 RecName: Full=Photosystem II repair protein PSB27-H1, chloroplastic; Short=Psb27-H1; AltName: Full=Thylakoid lumenal protein PSB27-H1; Flags: Precursor	-
Vitvi09g00193	3.9782	1.36149e-12	1.15307e-10	Vitvi09g00193	chr09	2133171	2136578	+	1728	-	- && Q43866.1 RecName: Full=Beta-fructofuranosidase, insoluble isoenzyme CWINV1; AltName: Full=Cell wall beta-fructosidase 1; Short=AtbetaFRUCT1; AltName: Full=Cell wall invertase 1; Short=AtcwINV1; AltName: Full=Sucrose hydrolase 1; Flags: Precursor	-
Vitvi19g00427	-9.13658	1.48651e-12	1.25445e-10	Vitvi19g00427	chr19	5772275	5773154	-	135	-	- && -	-
Vitvi17g00011	1.53949	1.65219e-12	1.38931e-10	Vitvi17g00011	chr17	140782	145329	+	1966	-	- && -	-
Vitvi05g01664	-5.09738	1.71261e-12	1.43501e-10	Vitvi05g01664	chr05	25109525	25111495	-	519	-	- && Q9SLN8.1 RecName: Full=2-alkenal reductase (NADP(+)-dependent); AltName: Full=Alkenal double bound reductase; AltName: Full=Allylic alcohol dehydrogenase 1; Short=allyl-ADH1; AltName: Full=Flavin-free double bond reductase; Short=NtDBR; AltName: Full=Pulegone reductase; Short=NtRed-1	RVT_2
Vitvi01g00114	-6.42464	1.77867e-12	1.4851e-10	Vitvi01g00114	chr01	1245172	1246273	+	1102	-	- && Q9L5W4.1 RecName: Full=50S ribosomal protein L7/L12	-
Vitvi04g00282	5.52547	1.82375e-12	1.51737e-10	Vitvi04g00282	chr04	2655401	2655977	+	577	-	- && -	-
Vitvi07g02362	5.88417	1.87088e-12	1.55112e-10	Vitvi07g02362	chr07	11255615	11257012	-	1398	-	- && -	-
Vitvi08g02122	7.83415	1.93753e-12	1.60076e-10	Vitvi08g02122	chr08	12098665	12104651	+	1149	-	- && Q8VY01.1 RecName: Full=Serine carboxypeptidase-like 46; Flags: Precursor	Peptidase_S10
Vitvi15g00187	9.04021	1.94562e-12	1.60185e-10	Vitvi15g00187	chr15	3678252	3678422	-	171	-	- && -	-
Vitvi17g00475	2.48138	1.98415e-12	1.6279e-10	Vitvi17g00475	chr17	5658192	5658351	+	72	-	- && -	-
Vitvi13g02118	8.78934	2.03613e-12	1.66476e-10	Vitvi13g02118	chr13	9602487	9607283	+	1295	-	- && Q9SZY7.1 RecName: Full=V-type proton ATPase subunit c''1; Short=V-ATPase subunit c''1; AltName: Full=Vacuolar H(+)-ATPase subunit c'' isoform 1; AltName: Full=Vacuolar proton pump subunit c''1	-
Vitvi01g00008	-5.11908	2.21987e-12	1.80874e-10	VviAP1	chr01	150565	175325	-	726	-	- && Q8GTF4.1 RecName: Full=Floral homeotic protein APETALA 1 C; Short=BoAP1-c; Short=BobAP1-c; AltName: Full=Agamous-like MADS-box protein AP1-C >Q96355.1 RecName: Full=Floral homeotic protein APETALA 1-1; Short=Boi1AP1; AltName: Full=Agamous-like MADS-box protein 1AP1 >B4YPV4.1 RecName: Full=Floral homeotic protein APETALA 1 C; Short=BoaAP1-c; AltName: Full=Agamous-like MADS-box protein AP1-C	K-box
Vitvi13g01727	2.01427	2.45027e-12	1.9896e-10	Vitvi13g01727	chr13	27351937	27360596	+	1641	-	- && Q8LP17.1 RecName: Full=Carotenoid 9,10(9',10')-cleavage dioxygenase 1; AltName: Full=PsCCD1; AltName: Full=PsNCED1	RPE65
Vitvi15g01617	-3.91902	2.6816e-12	2.16998e-10	Vitvi15g01617	chr15	18026132	18030899	-	2818	-	- && Q9LNJ0.2 RecName: Full=Probable cyclic nucleotide-gated ion channel 10; AltName: Full=CaM-regulated potassium ion channel; AltName: Full=Cyclic nucleotide- and calmodulin-regulated ion channel 10	Ion_trans
Vitvi11g01692	5.48491	2.75459e-12	2.22144e-10	Vitvi11g01692	chr11	19592564	19601029	-	1890	-	- && Q9FHB6.1 RecName: Full=Protein DETOXIFICATION 16; Short=AtDTX16; AltName: Full=Multidrug and toxic compound extrusion protein 16; Short=MATE protein 16	MatE
novel.175	8.93502	2.79618e-12	2.24731e-10	-	chr05	5135058	5142108	+	851	-	-	-
Vitvi08g01217	-3.34561	3.05296e-12	2.44537e-10	Vitvi08g01217	chr08	14807321	14808867	-	930	-	- && -	-
Vitvi17g00350	2.02196	3.23941e-12	2.58595e-10	Vitvi17g00350	chr17	4141678	4143630	-	1953	-	- && Q9LS40.1 RecName: Full=Protein ASPARTIC PROTEASE IN GUARD CELL 1; Short=AtASPG1; Flags: Precursor	-
Vitvi01g01081	9.02891	3.28768e-12	2.61565e-10	Vitvi01g01081	chr01	13493147	13493284	-	87	-	- && -	-
Vitvi03g00809	-4.78529	3.31621e-12	2.62949e-10	Vitvi03g00809	chr03	9924195	9927665	-	348	-	- && -	-
Vitvi07g01789	8.92693	3.56052e-12	2.81163e-10	Vitvi07g01789	chr07	23560364	23560663	+	300	-	- && -	-
Vitvi06g01690	4.86683	3.56971e-12	2.81163e-10	Vitvi06g01690	chr06	5298004	5302347	+	1282	-	- && Q9SK87.1 RecName: Full=Alcohol dehydrogenase-like 2	ADH_N
Vitvi00g00824	-3.69593	4.16427e-12	3.26902e-10	Vitvi00g00824	chr00	17773199	17773457	-	216	-	- && -	-
Vitvi12g02394	6.52922	4.31824e-12	3.37867e-10	Vitvi12g02394	chr12	6698524	6699078	+	555	-	- && P47925.2 RecName: Full=Putative cell wall protein; Flags: Precursor	-
Vitvi19g02072	-4.03355	4.34235e-12	3.38632e-10	Vitvi19g02072	chr19	8924141	8925004	+	343	-	- && Q8BKC5.3 RecName: Full=Importin-5; Short=Imp5; AltName: Full=Importin subunit beta-3; AltName: Full=Karyopherin beta-3; AltName: Full=Ran-binding protein 5; Short=RanBP5	-
Vitvi06g01454	6.33969	4.37659e-12	3.40179e-10	Vitvi06g01454	chr06	20926723	20928611	-	1889	-	- && Q9ZUX1.1 RecName: Full=Cytochrome P450 94C1	p450
Vitvi19g00255	-4.44035	4.49545e-12	3.48272e-10	Vitvi19g00255	chr19	3286088	3287733	+	1348	-	- && P24805.1 RecName: Full=Stem-specific protein TSJT1	-
Vitvi13g02273	-9.07318	4.54455e-12	3.50926e-10	Vitvi13g02273	chr13	19493452	19512628	-	1859	-	- && Q67XV2.1 RecName: Full=SAC3 family protein C	SAC3_GANP
Vitvi13g01690	-8.96338	4.61905e-12	3.55516e-10	Vitvi13g01690	chr13	26782815	26787562	+	1793	-	- && Q75W17.1 RecName: Full=Furcatin hydrolase; Short=FH; Flags: Precursor	Glyco_hydro_1
Vitvi05g01808	8.85531	4.75538e-12	3.64821e-10	Vitvi05g01808	chr05	1829324	1847136	-	1002	-	- && Q55EA2.2 RecName: Full=DNA replication complex GINS protein SLD5; AltName: Full=GINS complex subunit 4	-
Vitvi16g01039	5.68497	4.95936e-12	3.79239e-10	Vitvi16g01039	chr16	18749779	18750930	-	865	-	- && -	-
Vitvi06g01199	8.98438	5.26398e-12	4.01234e-10	Vitvi06g01199	chr06	17353515	17356039	+	1726	-	- && P48418.1 RecName: Full=Flavonoid 3',5'-hydroxylase 1; Short=F3'5'H; AltName: Full=CYPLXXVA1; AltName: Full=Cytochrome P450 75A1	p450
Vitvi09g01589	7.698	5.29248e-12	4.02109e-10	Vitvi09g01589	chr09	3570947	3574796	-	3011	-	- && O64973.2 RecName: Full=Disease resistance protein RPS5; AltName: Full=Resistance to Pseudomonas syringae protein 5; AltName: Full=pNd3/pNd10	NB-ARC
Vitvi19g02295	-6.2329	5.39759e-12	4.08781e-10	Vitvi19g02295	chr19	21878441	21880628	-	467	-	- && Q9SD82.1 RecName: Full=Replication protein A 70 kDa DNA-binding subunit B; Short=AtRPA70B; AltName: Full=AtRPA1-5; AltName: Full=Replication factor A protein 1B; AltName: Full=Replication protein A 1B; Short=AtRPA1B	-
Vitvi07g00127	3.83937	5.41848e-12	4.09052e-10	VviTPS67	chr07	1605733	1612151	-	2541	-	- && O04408.1 RecName: Full=Ent-copalyl diphosphate synthase, chloroplastic; Short=Ent-CDP synthase; AltName: Full=Ent-copalyl diphosphate synthase; AltName: Full=Ent-kaurene synthase A; Short=KSA; Flags: Precursor [Pisum sativum]	-
Vitvi01g01811	-5.14357	5.54021e-12	4.1691e-10	Vitvi01g01811	chr01	24063408	24067760	-	2033	-	- && Q3UDW8.2 RecName: Full=Heparan-alpha-glucosaminide N-acetyltransferase; AltName: Full=Transmembrane protein 76	-
Vitvi14g02866	5.12304	5.61143e-12	4.20928e-10	Vitvi14g02866	chr14	20056550	20057268	-	719	-	- && -	-
Vitvi11g00443	5.11889	5.72339e-12	4.27968e-10	Vitvi11g00443	chr11	4317123	4320498	-	1453	-	- && -	Glyoxalase
Vitvi16g01733	3.37101	5.75035e-12	4.28628e-10	Vitvi16g01733	chr16	10460434	10461613	+	1180	-	- && F4I5Q6.1 RecName: Full=Myosin-7; AltName: Full=Myosin XI A; Short=AtXIA	Myosin_head
Vitvi12g00339	9.21496	6.30891e-12	4.68783e-10	Vitvi12g00339	chr12	5069596	5073064	+	2079	-	- && Q8LPS2.1 RecName: Full=Protein ACCELERATED CELL DEATH 6	-
Vitvi18g02316	4.62454	6.69121e-12	4.95632e-10	Vitvi18g02316	chr18	32781118	32788529	+	5176	-	- && Q40392.1 RecName: Full=TMV resistance protein N	TIR
Vitvi18g01947	-5.64784	6.88177e-12	5.08154e-10	Vitvi18g01947	chr18	27802899	27806564	+	1217	-	- && Q0WU02.1 RecName: Full=Metal tolerance protein 10; Short=AtMTP10	-
Vitvi02g00593	-1.97122	7.36613e-12	5.42225e-10	Vitvi02g00593	chr02	5772619	5778973	+	1340	-	- && -	-
Vitvi03g01630	-9.87047	7.45289e-12	5.46908e-10	Vitvi03g01630	chr03	8220525	8221777	-	648	-	- && -	B_lectin
Vitvi02g00083	9.10469	7.53101e-12	5.50929e-10	Vitvi02g00083	chr02	728594	736021	-	4473	-	- && Q9LYS2.2 RecName: Full=ABC transporter C family member 10; Short=ABC transporter ABCC.10; Short=AtABCC10; AltName: Full=ATP-energized glutathione S-conjugate pump 14; AltName: Full=Glutathione S-conjugate-transporting ATPase 14; AltName: Full=Multidrug resistance-associated protein 14	ABC_tran
Vitvi03g01569	2.70384	7.74451e-12	5.64799e-10	Vitvi03g01569	chr03	5408600	5409339	+	740	-	- && -	-
Vitvi14g01929	8.81582	7.93517e-12	5.76924e-10	Vitvi14g01929	chr14	29211128	29213074	+	1662	-	- && P33629.1 RecName: Full=Tubulin alpha chain	Tubulin
Vitvi14g01444	2.80974	8.67045e-12	6.28448e-10	Vitvi14g01444	chr14	24650208	24651224	-	663	-	- && Q9M2F1.2 RecName: Full=40S ribosomal protein S27-2	-
Vitvi18g00276	2.20453	8.81545e-12	6.37004e-10	Vitvi18g00276	chr18	2950426	2959607	+	3692	-	- && B3H5K9.1 RecName: Full=Protein NEDD1; AltName: Full=Neural precursor cell expressed developmentally down-regulated protein 1 homolog; AltName: Full=Protein GCP-WD	-
Vitvi07g02997	-7.6667	8.89177e-12	6.4056e-10	Vitvi07g02997	chr00	21350706	21356818	-	1191	-	- && Q8L627.1 RecName: Full=snRNA-activating protein complex subunit; Short=SNAPc subunit; AltName: Full=Protein SHOOT REDIFFERENTIATION DEFECTIVE 2	-
Vitvi05g00065	6.76031	8.93962e-12	6.4205e-10	Vitvi05g00065	chr05	604085	604995	-	480	-	- && P17642.1 RecName: Full=Pathogenesis-related protein STH-2	-
Vitvi13g01479	-8.45701	9.01931e-12	6.4581e-10	Vitvi13g01479	chr13	23152504	23156732	+	1083	-	- && Q9LRR4.1 RecName: Full=Putative disease resistance RPP13-like protein 1	-
Vitvi05g00605	7.08883	9.55301e-12	6.81958e-10	Vitvi05g00605	chr05	6213952	6215358	-	748	-	- && Q0JNL7.1 RecName: Full=Calmodulin-3; Short=CaM-3	-
Vitvi01g01037	-9.23048	9.85141e-12	7.01142e-10	Vitvi01g01037	chr01	12831199	12833491	-	1582	-	- && Q9C788.1 RecName: Full=Cytochrome P450 704B1; AltName: Full=Long-chain fatty acid omega-hydroxylase	p450
Vitvi07g01786	-9.04432	1.01668e-11	7.21416e-10	Vitvi07g01786	chr07	23545635	23548189	-	258	-	- && -	-
Vitvi09g01692	-6.08611	1.02273e-11	7.23534e-10	Vitvi09g01692	chr09	8103739	8106865	+	799	-	- && -	-
Vitvi08g02276	8.8889	1.0299e-11	7.26431e-10	Vitvi08g02276	chr08	18045170	18047497	-	1260	-	- && P37122.1 RecName: Full=Cytochrome P450 76A2; AltName: Full=CYPLXXVIA2; AltName: Full=Cytochrome P-450EG7 [Solanum melongena]	p450
Vitvi18g00158	3.10051	1.06477e-11	7.48795e-10	Vitvi18g00158	chr18	1535465	1536264	+	800	-	- && P16002.1 RecName: Full=Plastocyanin, chloroplastic; Flags: Precursor	-
Vitvi08g02374	8.22359	1.07831e-11	7.56063e-10	Vitvi08g02374	chr08	21207811	21210615	-	1396	-	- && P35336.1 RecName: Full=Polygalacturonase; Short=PG; AltName: Full=Pectinase; Flags: Precursor [Actinidia deliciosa]	-
Vitvi15g01767	8.92265	1.08545e-11	7.58821e-10	Vitvi15g01767	chr00	22220302	22223346	-	696	-	- && Q9ZTX8.2 RecName: Full=Auxin response factor 6	B3
Vitvi01g02071	8.83857	1.10604e-11	7.7093e-10	Vitvi01g02071	chr01	8718851	8725405	+	579	-	- && O23778.3 RecName: Full=ADP-ribosylation factor 1	Arf
Vitvi07g00042	4.51097	1.17962e-11	8.19804e-10	Vitvi07g00042	chr07	532777	535486	-	891	-	- && P13089.1 RecName: Full=Auxin-induced protein AUX28	-
Vitvi19g01158	6.41317	1.20004e-11	8.31544e-10	Vitvi19g01158	chr19	13898280	13901313	-	396	-	- && Q680K2.1 RecName: Full=Haloacid dehalogenase-like hydrolase domain-containing protein At4g39970; Flags: Precursor	-
Vitvi15g00520	-5.12336	1.3617e-11	9.40402e-10	Vitvi15g00520	chr15	11039737	11043505	+	1575	-	- && Q2QYH7.1 RecName: Full=Cytochrome P450 714C2	p450
Vitvi16g01482	5.11054	1.36509e-11	9.40402e-10	VviSTS46	chr16	18193453	18195313	-	1278	-	- && P51071.2 RecName: Full=Stilbene synthase 3; AltName: Full=PSV368; AltName: Full=Resveratrol synthase 3; AltName: Full=Trihydroxystilbene synthase 3; Short=StSy 3	Chal_sti_synt_N
Vitvi07g02092	7.47588	1.38299e-11	9.49964e-10	Vitvi07g02092	chr07	430942	433350	+	498	-	- && -	-
Vitvi06g01539	9.38047	1.43769e-11	9.8467e-10	Vitvi06g01539	chr06	22222175	22232870	+	909	-	- && Q94KL7.1 RecName: Full=Secoisolariciresinol dehydrogenase	adh_short
Vitvi09g01332	-3.31215	1.51195e-11	1.03254e-09	Vitvi09g01332	chr09	20565631	20573112	-	1533	-	- && Q9C512.1 RecName: Full=Mannosyl-oligosaccharide 1,2-alpha-mannosidase MNS1; Short=AtMANIb; AltName: Full=Alpha-mannosidase IB	-
Vitvi05g01893	4.69673	1.55322e-11	1.05766e-09	Vitvi05g01893	chr05	5408291	5409013	+	723	-	- && O34569.2 RecName: Full=Uncharacterized N-acetyltransferase YoaA	-
Vitvi06g01194	8.7445	1.57899e-11	1.07212e-09	Vitvi06g01194	chr06	17231723	17235829	+	1722	-	- && P48418.1 RecName: Full=Flavonoid 3',5'-hydroxylase 1; Short=F3'5'H; AltName: Full=CYPLXXVA1; AltName: Full=Cytochrome P450 75A1	p450
Vitvi07g02611	4.39907	1.5936e-11	1.07894e-09	Vitvi07g02611	chr07	20912526	20913645	+	728	-	- && -	-
Vitvi08g02412	-4.40746	1.67637e-11	1.13174e-09	Vitvi08g02412	chr08	22239127	22240889	-	1763	-	- && P56725.1 RecName: Full=Zeatin O-xylosyltransferase; AltName: Full=Zeatin O-beta-D-xylosyltransferase	UDPGT
Vitvi08g02192	-2.02137	1.6999e-11	1.14436e-09	Vitvi08g02192	chr08	14585557	14591014	-	3850	-	- && Q498F0.1 RecName: Full=WD repeat-containing protein 44	WD40
Vitvi05g01796	8.82574	1.74638e-11	1.17231e-09	Vitvi05g01796	chr05	1712707	1714837	+	700	-	- && -	-
Vitvi05g01805	-5.87348	1.75749e-11	1.17643e-09	Vitvi05g01805	chr05	1822500	1825488	-	534	-	- && Q9LUV2.1 RecName: Full=Stress-response A/B barrel domain-containing protein HS1; AltName: Full=Pop3 family protein At3g17210; AltName: Full=Protein HEAT STABLE 1; Short=AtHS1	-
Vitvi16g01762	8.89269	1.82899e-11	1.22082e-09	Vitvi16g01762	chr16	12030306	12034282	-	644	-	- && -	-
Vitvi07g01372	4.48577	1.90772e-11	1.26979e-09	Vitvi07g01372	chr07	19242824	19245688	-	543	-	- && Q9FJP3.1 RecName: Full=50S ribosomal protein L29, chloroplastic; AltName: Full=CL29; Flags: Precursor	-
Vitvi19g02290	3.70194	1.93827e-11	1.2865e-09	Vitvi19g02290	chr19	21771125	21782841	+	981	-	- && Q94K73.1 RecName: Full=Phenylalanine--tRNA ligase, chloroplastic/mitochondrial; AltName: Full=Phenylalanyl-tRNA synthetase; Short=PheRS; Flags: Precursor	tRNA-synt_2d
Vitvi07g00468	3.95867	1.9581e-11	1.29602e-09	Vitvi07g00468	chr07	4854008	4857820	+	1262	-	- && Q9FXB6.1 RecName: Full=GDSL esterase/lipase LIP-4; AltName: Full=Extracellular lipase LIP-4; Flags: Precursor	Lipase_GDSL
Vitvi11g01349	9.76064	2.01397e-11	1.32927e-09	Vitvi11g01349	chr11	1214227	1216753	-	1665	-	- && -	-
Vitvi04g02105	5.31818	2.09274e-11	1.37742e-09	Vitvi04g02105	chr04	18585946	18595172	+	2877	-	- && -	-
Vitvi16g02104	9.27664	2.14944e-11	1.41081e-09	Vitvi16g02104	chr00	10075256	10077738	+	2019	-	- && P93604.1 RecName: Full=Rust resistance kinase Lr10; AltName: Full=Probable receptor-like serine/threonine-protein kinase LRK10; Flags: Precursor	Pkinase
novel.1	-4.06486	2.31125e-11	1.51281e-09	-	chr00	1132983	1142624	+	1338	-	-	-
Vitvi13g02142	2.68278	2.35366e-11	1.53632e-09	Vitvi13g02142	chr13	11244879	11260359	+	3013	-	- && Q40392.1 RecName: Full=TMV resistance protein N	TIR
Vitvi19g01720	8.63707	2.45348e-11	1.59706e-09	Vitvi19g01720	chr19	23831621	23834500	-	1107	-	- && -	-
Vitvi02g01778	-7.78446	2.70545e-11	1.75624e-09	Vitvi02g01778	chr00	6061898	6062964	-	1067	-	- && P29111.1 RecName: Full=Major oleosin NAP-II	-
Vitvi07g01658	8.17991	2.88058e-11	1.8648e-09	Vitvi07g01658	chr07	22335270	22337246	+	1497	-	- && Q6WNQ8.1 RecName: Full=Cytochrome P450 81E8 [Medicago truncatula]	p450
Vitvi07g01657	6.67736	2.94009e-11	1.89189e-09	Vitvi07g01657	chr07	22323996	22325863	+	1684	-	- && Q6WNQ9.1 RecName: Full=Isoflavone 3'-hydroxylase; AltName: Full=Cytochrome P450 81E9, partial [Medicago truncatula]	p450
Vitvi04g02192	-8.96556	2.94847e-11	1.89189e-09	Vitvi04g02192	chr04	21303588	21306247	+	1513	-	- && Q9CAZ7.1 RecName: Full=Protein STRICTOSIDINE SYNTHASE-LIKE 5; Short=AtSSL5; AltName: Full=Protein YELLOW-LEAF-SPECIFIC GENE 2; Flags: Precursor	-
Vitvi18g01120	4.20141	2.95133e-11	1.89189e-09	Vitvi18g01120	chr18	12337143	12341044	-	1700	-	- && Q6VAF6.1 RecName: Full=Tubulin beta-6 chain; AltName: Full=Beta-6-tubulin	Tubulin
Vitvi06g01896	8.74403	2.956e-11	1.89189e-09	Vitvi06g01896	chr06	17182800	17184758	+	1570	-	- && P48418.1 RecName: Full=Flavonoid 3',5'-hydroxylase 1; Short=F3'5'H; AltName: Full=CYPLXXVA1; AltName: Full=Cytochrome P450 75A1	p450
Vitvi05g01760	6.04464	2.96247e-11	1.89189e-09	Vitvi05g01760	chr05	679517	680357	+	717	-	- && O24248.1 RecName: Full=Major allergen Pru av 1; AltName: Full=Allergen Pru a 1; AltName: Allergen=Pru av 1	-
Vitvi14g02758	2.61402	3.27001e-11	2.08267e-09	Vitvi14g02758	chr14	12351737	12370578	+	6227	-	- && Q42484.1 RecName: Full=Disease resistance protein RPS2; AltName: Full=Resistance to Pseudomonas syringae protein 2	NB-ARC
Vitvi01g02258	2.60528	3.54963e-11	2.25469e-09	Vitvi01g02258	chr01	21904413	21908392	-	933	-	- && P51413.2 RecName: Full=60S ribosomal protein L17-2	-
Vitvi07g01587	-3.23858	3.57244e-11	2.26309e-09	Vitvi07g01587	chr07	21681627	21686580	-	936	-	- && Q9FJX3.1 RecName: Full=Mitochondrial outer membrane protein porin 2; AltName: Full=Voltage-dependent anion-selective channel protein 2; Short=AtVDAC2; Short=VDAC-2	-
Vitvi09g00696	-3.56591	3.67425e-11	2.32136e-09	Vitvi09g00696	chr09	8441506	8443766	+	1161	-	- && P21616.4 RecName: Full=Pyrophosphate-energized vacuolar membrane proton pump; AltName: Full=Pyrophosphate-energized inorganic pyrophosphatase; Short=H(+)-PPase; AltName: Full=Vacuolar H(+)-pyrophosphatase	-
Vitvi13g00943	-3.08316	3.69224e-11	2.3265e-09	Vitvi13g00943	chr13	12022745	12023288	-	198	-	- && -	-
Vitvi00g02243	10.1105	3.73891e-11	2.34965e-09	Vitvi00g02243	chr00	25113947	25114566	+	620	-	- && -	-
Vitvi09g01689	-8.65014	3.87379e-11	2.42795e-09	Vitvi09g01689	chr09	7893266	7895587	+	547	-	- && Q53FA7.2 RecName: Full=Quinone oxidoreductase PIG3; AltName: Full=Tumor protein p53-inducible protein 3; AltName: Full=p53-induced gene 3 protein	-
Vitvi03g01787	8.40032	3.89091e-11	2.43223e-09	Vitvi03g01787	chr03	16125421	16127240	-	472	-	- && Q9D967.1 RecName: Full=Magnesium-dependent phosphatase 1; Short=MDP-1	-
Vitvi18g00510	5.5036	4.16122e-11	2.59434e-09	Vitvi18g00510	chr18	5617203	5618782	-	1320	-	- && O04496.1 RecName: Full=Aspartyl protease AED3; AltName: Full=Apoplastic EDS1-dependent protein 3; Flags: Precursor	-
Vitvi16g00122	4.58337	4.20432e-11	2.61432e-09	Vitvi16g00122	chr16	1891219	1898889	-	1386	-	- && -	-
Vitvi14g02714	-5.21336	4.35514e-11	2.70099e-09	Vitvi14g02714	chr14	9423449	9427448	-	648	-	- && P24805.1 RecName: Full=Stem-specific protein TSJT1	-
Vitvi07g02664	7.08351	4.51287e-11	2.79148e-09	Vitvi07g02664	chr07	23095570	23097967	+	1526	-	- && -	Lipase_3
Vitvi18g01878	8.68082	4.55122e-11	2.80785e-09	Vitvi18g01878	chr18	26666858	26673508	-	4731	-	- && Q40392.1 RecName: Full=TMV resistance protein N	TIR
Vitvi18g03149	8.50727	4.63528e-11	2.85227e-09	Vitvi18g03149	chr18	29974254	29975274	+	913	-	- && -	-
Vitvi09g00040	6.71134	4.68181e-11	2.87342e-09	Vitvi09g00040	chr09	397999	399727	+	1362	-	- && Q9FLN0.1 RecName: Full=GDSL esterase/lipase 1; AltName: Full=Extracellular lipase 1; Flags: Precursor	Lipase_GDSL
Vitvi17g01348	2.50578	4.99877e-11	3.06e-09	Vitvi17g01348	chr17	1124195	1130527	+	2066	-	- && Q5MAU8.1 RecName: Full=Probable inactive purple acid phosphatase 27; Flags: Precursor	Metallophos
Vitvi14g00656	-10.0717	5.05928e-11	3.08903e-09	Vitvi14g00656	chr14	11305878	11306591	-	555	-	- && Q9FX21.1 RecName: Full=Dolichyl-diphosphooligosaccharide--protein glycosyltransferase subunit STT3B; Short=Oligosaccharyl transferase subunit STT3B; Short=STT3-B; AltName: Full=Protein STAUROSPORIN AND TEMPERATURE SENSITIVE 3-LIKE B	-
Vitvi01g01977	8.72678	5.20175e-11	3.16784e-09	Vitvi01g01977	chr01	4757253	4758358	+	840	-	- && Q9SSK5.1 RecName: Full=MLP-like protein 43	-
Vitvi08g02307	2.66235	5.22395e-11	3.17318e-09	Vitvi08g02307	chr08	19337925	19340122	+	1341	-	- && O80366.1 RecName: Full=Two-component response regulator ARR9; AltName: Full=Response reactor 4	-
Vitvi06g01603	5.4341	5.29242e-11	3.20653e-09	Vitvi06g01603	chr06	1137673	1138518	+	846	-	- && Q9LID5.1 RecName: Full=Dirigent protein 7; Short=AtDIR7; Flags: Precursor	-
Vitvi11g01263	6.4546	5.31021e-11	3.20908e-09	Vitvi11g01263	chr11	19244218	19246471	-	1238	-	- && Q38910.1 RecName: Full=Probable xyloglucan endotransglucosylase/hydrolase protein 23; Short=At-XTH23; Short=XTH-23; Flags: Precursor	-
Vitvi06g01604	4.28804	5.44505e-11	3.28217e-09	Vitvi06g01604	chr06	1139834	1142936	+	498	-	- && Q9LID5.1 RecName: Full=Dirigent protein 7; Short=AtDIR7; Flags: Precursor	-
Vitvi13g00944	-3.05759	5.52122e-11	3.31962e-09	Vitvi13g00944	chr13	12023690	12030377	+	417	-	- && Q500U8.1 RecName: Full=Tetraketide alpha-pyrone reductase 1; AltName: Full=Protein DIHYDROFLAVONOL 4-REDUCTASE-LIKE 1	-
Vitvi13g01433	3.08455	5.65882e-11	3.39371e-09	Vitvi13g01433	chr13	22390102	22391695	-	1124	-	- && Q4GZK2.1 RecName: Full=Two-component response regulator ORR9; AltName: Full=Type A response regulator 9; Short=OsRR9 >Q2RAP3.2 RecName: Full=Two-component response regulator ORR9; AltName: Full=OsRR9; AltName: Full=OsRRA1	Response_reg
Vitvi13g01749	4.59834	5.69545e-11	3.40703e-09	Vitvi13g01749	chr13	27645453	27646350	-	898	-	- && P82658.2 RecName: Full=Thylakoid lumenal 19 kDa protein, chloroplastic; AltName: Full=P19; Flags: Precursor	-
Vitvi13g02028	-2.42839	6.27328e-11	3.74321e-09	Vitvi13g02028	chr13	4284800	4286392	-	1464	-	- && U3U992.1 RecName: Full=7-deoxyloganetic acid glucosyltransferase; AltName: Full=UDP-glucose glucosyltransferase 8; Short=CrUGT8; AltName: Full=UDP-glycosyltransferase 709C2	UDPGT
Vitvi18g02376	8.44573	6.35617e-11	3.77537e-09	Vitvi18g02376	chr18	33566326	33568674	-	541	-	- && Q9FIK7.1 RecName: Full=Probable acetyl-CoA acetyltransferase, cytosolic 2; AltName: Full=Cytosolic acetoacetyl-CoA thiolase 2; Short=Thiolase 2	Thiolase_N
Vitvi10g01208	7.46514	6.35912e-11	3.77537e-09	Vitvi10g01208	chr10	16452129	16475292	-	2068	-	- && -	-
Vitvi10g01879	5.6955	6.50645e-11	3.85316e-09	Vitvi10g01879	chr10	10014622	10015872	+	686	-	- && Q8LBM2.1 RecName: Full=Protein TIFY 5A; AltName: Full=Jasmonate ZIM domain-containing protein 8	Zim
Vitvi02g00532	2.03251	6.53792e-11	3.86211e-09	Vitvi02g00532	chr02	5084339	5085144	-	806	-	- && P14009.1 RecName: Full=14 kDa proline-rich protein DC2.15; Flags: Precursor	-
Vitvi10g02163	8.52895	6.75006e-11	3.97749e-09	Vitvi10g02163	chr00	8539938	8541133	-	814	-	- && -	-
Vitvi10g02361	-6.12244	6.85287e-11	4.02802e-09	Vitvi10g02361	chr00	9227068	9243379	-	1832	-	- && Q9M1S8.3 RecName: Full=Probable glutamate carboxypeptidase 2; AltName: Full=Probable glutamate carboxypeptidase II	-
Vitvi09g00030	4.27872	6.90622e-11	4.04931e-09	Vitvi09g00030	chr09	343508	346375	+	2868	-	- && Q9LUM3.1 RecName: Full=Subtilisin-like protease SBT1.5; AltName: Full=Subtilase subfamily 1 member 5; Short=AtSBT1.5; Flags: Precursor	Peptidase_S8
Vitvi18g00759	5.33894	7.68925e-11	4.49726e-09	Vitvi18g00759	chr18	8533149	8534718	+	1570	-	- && Q9SND9.1 RecName: Full=Uncharacterized acetyltransferase At3g50280	-
Vitvi01g01473	10.1137	7.86199e-11	4.58694e-09	Vitvi01g01473	chr01	19853262	19854412	-	909	-	- && Q02200.1 RecName: Full=Lignin-forming anionic peroxidase; Flags: Precursor	-
Vitvi10g01023	8.77048	7.97993e-11	4.64428e-09	Vitvi10g01023	chr10	13623471	13623683	-	213	-	- && Q9SVG4.2 RecName: Full=Berberine bridge enzyme-like 19; Short=AtBBE-like 19; Short=AtBBE-like 20; AltName: Full=Reticuline oxidase-like protein; Flags: Precursor	-
Vitvi17g01092	-2.06499	8.05592e-11	4.67698e-09	Vitvi17g01092	chr17	13986698	14007227	+	1924	-	- && -	-
Vitvi11g00843	-8.76795	8.30307e-11	4.80866e-09	Vitvi11g00843	chr11	10873501	10879583	-	3299	-	- && Q8RXS5.2 RecName: Full=Probable disease resistance protein At5g63020; AltName: Full=pNd11	NB-ARC
Vitvi19g00324	8.5687	8.75935e-11	5.06051e-09	Vitvi19g00324	chr19	4230991	4232990	+	1074	-	- && O81905.1 RecName: Full=Receptor-like serine/threonine-protein kinase SD1-8; AltName: Full=Arabidopsis thaliana receptor kinase 3; AltName: Full=S-domain-1 (SD1) receptor kinase 8; Short=SD1-8; Flags: Precursor	Pkinase_Tyr
Vitvi00g01380	-5.27165	8.82731e-11	5.08733e-09	Vitvi00g01380	chr00	26548630	26550707	+	419	-	- && -	-
Vitvi00g01302	-9.2518	9.16492e-11	5.26905e-09	Vitvi00g01302	chr00	25715503	25716121	+	204	-	- && -	-
Vitvi11g01345	4.13808	9.36734e-11	5.37235e-09	Vitvi11g01345	chr11	1115218	1115820	-	603	-	- && -	-
Vitvi18g01735	6.12326	9.46566e-11	5.4156e-09	Vitvi18g01735	chr18	24555643	24556562	-	920	-	- && -	-
Vitvi07g02754	-11.554	9.51523e-11	5.43081e-09	Vitvi07g02754	chr00	3215654	3219052	+	96	-	- && -	-
Vitvi03g00932	-9.37268	9.6144e-11	5.47418e-09	Vitvi03g00932	chr03	12934681	12935718	-	945	-	- && Q8RXF1.2 RecName: Full=Probable splicing factor 3A subunit 1	-
Vitvi12g02485	4.19043	1.04604e-10	5.94157e-09	Vitvi12g02485	chr12	8887265	8888984	+	957	-	- && P27518.2 RecName: Full=Chlorophyll a-b binding protein 151, chloroplastic; AltName: Full=LHCII type II CAB-151; Short=LHCP; Flags: Precursor	-
Vitvi14g00291	-2.45227	1.08724e-10	6.16076e-09	Vitvi14g00291	chr14	3603678	3615990	+	2202	-	- && O22494.1 RecName: Full=Glutathione synthetase, chloroplastic; Short=GSH synthetase; Short=GSH-S; Short=Glutathione synthase; Flags: Precursor	-
Vitvi02g01615	3.33367	1.09622e-10	6.1968e-09	Vitvi02g01615	chr02	15606261	15608823	-	1341	-	- && Q3LRV4.1 RecName: Full=Bifunctional nitrilase/nitrile hydratase NIT4B; Short=LaNIT4B; AltName: Full=3-cyanoalanine hydratase; AltName: Full=Cyanoalanine nitrilase B	CN_hydrolase
novel.59	-8.67246	1.16192e-10	6.55252e-09	-	chr00	9245078	9248424	-	709	-	-	-
Vitvi03g01540	8.86521	1.20629e-10	6.78655e-09	Vitvi03g01540	chr03	4715297	4716700	+	1229	-	- && Q9C899.1 RecName: Full=Feruloyl CoA ortho-hydroxylase 2	2OG-FeII_Oxy
Vitvi00g01183	-2.45929	1.21461e-10	6.8164e-09	Vitvi00g01183	chr00	24346641	24347813	+	378	-	- && Q8H1H9.1 RecName: Full=Primary amine oxidase; AltName: Full=Amine oxidase [copper-containing]; Flags: Precursor	-
Vitvi05g01757	6.02133	1.21737e-10	6.8164e-09	PR10.3	chr05	660573	661178	-	480	-	- && O24248.1 RecName: Full=Major allergen Pru av 1; AltName: Full=Allergen Pru a 1; AltName: Allergen=Pru av 1	-
Vitvi09g00860	4.05175	1.25779e-10	7.01787e-09	Vitvi09g00860	chr09	11119473	11122761	+	3289	-	- && Q9T048.1 RecName: Full=Disease resistance protein At4g27190	NB-ARC
Vitvi10g01433	8.13471	1.25929e-10	7.01787e-09	Vitvi10g01433	chr10	20674133	20698558	+	3884	-	- && -	-
Vitvi03g00437	9.64995	1.28063e-10	7.12e-09	Vitvi03g00437	chr03	4706501	4707444	+	863	-	- && Q9C899.1 RecName: Full=Feruloyl CoA ortho-hydroxylase 2	2OG-FeII_Oxy
novel.13	4.83233	1.32864e-10	7.36961e-09	-	chr00	8057595	8059200	+	1012	-	PF07714:Protein tyrosine kinase	Pkinase_Tyr
Vitvi10g01757	-2.93307	1.34286e-10	7.43101e-09	Vitvi10g01757	chr10	4178970	4182065	+	1053	-	- && Q53FA7.2 RecName: Full=Quinone oxidoreductase PIG3; AltName: Full=Tumor protein p53-inducible protein 3; AltName: Full=p53-induced gene 3 protein	ADH_zinc_N
Vitvi06g00007	4.65285	1.34681e-10	7.43545e-09	Vitvi06g00007	chr06	95994	97288	-	1079	-	- && Q52QH4.1 RecName: Full=NAC domain-containing protein 68; Short=ONAC068	NAM
Vitvi18g02796	-10.5693	1.39263e-10	7.67052e-09	Vitvi18g02796	chr18	12273788	12276090	-	199	-	- && -	-
Vitvi10g02282	-6.02266	1.40016e-10	7.69407e-09	Vitvi10g02282	chr00	14349865	14353183	-	2421	-	- && Q651X6.1 RecName: Full=Cellulose synthase-like protein E6; AltName: Full=OsCslE6	-
Vitvi02g01405	4.38148	1.44866e-10	7.94207e-09	Vitvi02g01405	chr02	3612243	3612966	+	724	-	- && P81370.2 RecName: Full=Thaumatin-like protein; AltName: Allergen=Act d 2; Flags: Precursor	Thaumatin
Vitvi03g00083	5.88173	1.47988e-10	8.09446e-09	Vitvi03g00083	chr03	984025	985618	-	1205	-	- && O22588.1 RecName: Full=Probable aquaporin TIP3-2; AltName: Full=Beta-tonoplast intrinsic protein; Short=Beta-TIP; AltName: Full=Tonoplast intrinsic protein 3-2; Short=AtTIP3;2; Contains: RecName: Full=Probable aquaporin TIP3-2, N-terminally processed	-
Vitvi07g03047	-2.68277	1.49603e-10	8.1639e-09	Vitvi07g03047	chr00	13585537	13590936	-	921	-	- && -	-
Vitvi18g00164	2.10131	1.52459e-10	8.3006e-09	Vitvi18g00164	chr18	1575451	1576334	-	884	-	- && Q9SGS5.1 RecName: Full=Uncharacterized protein At1g76070	-
Vitvi07g02375	-4.09353	1.60532e-10	8.72004e-09	Vitvi07g02375	chr07	11965052	11965446	-	395	-	- && -	-
Vitvi10g01062	8.54671	1.61792e-10	8.76829e-09	Vitvi10g01062	chr10	13994439	13996050	-	1612	-	- && Q9SA85.1 RecName: Full=Berberine bridge enzyme-like 8; Short=AtBBE-like 8; Flags: Precursor	FAD_binding_4
Vitvi18g02272	3.60773	1.64897e-10	8.91616e-09	Vitvi18g02272	chr18	32156805	32178158	+	3669	-	- && Q54UP4.1 RecName: Full=Probable transaldolase	Peptidase_C48
Vitvi18g02158	-7.40031	1.7147e-10	9.25036e-09	Vitvi18g02158	chr18	30838449	30841348	+	849	-	- && Q9ZVH4.1 RecName: Full=Cullin-3A; Short=AtCUL3a	-
Vitvi16g02158	-8.78799	1.76434e-10	9.4965e-09	Vitvi16g02158	chr00	5394591	5395656	-	1066	-	- && Q0WQ57.1 RecName: Full=Auxilin-related protein 2	-
Vitvi18g03182	3.01842	1.83546e-10	9.85681e-09	Vitvi18g03182	chr18	31198417	31202933	-	3963	-	- && Q40392.1 RecName: Full=TMV resistance protein N	TIR
Vitvi05g00071	7.60893	1.95438e-10	1.04717e-08	Vitvi05g00071	chr05	651365	652300	-	809	-	- && O24248.1 RecName: Full=Major allergen Pru av 1; AltName: Full=Allergen Pru a 1; AltName: Allergen=Pru av 1	-
Vitvi06g00630	8.34651	2.01022e-10	1.07465e-08	Vitvi06g00630	chr06	7208317	7210341	-	785	-	- && Q0WRY5.1 RecName: Full=Serine/threonine-protein kinase CDL1; AltName: Full=Protein CDG1-like 1	-
Vitvi06g00096	-2.01415	2.09285e-10	1.1163e-08	Vitvi06g00096	chr06	1032001	1035572	-	862	-	- && -	-
Vitvi17g01730	-2.07437	2.11981e-10	1.12813e-08	Vitvi17g01730	chr00	12818786	12820853	-	2068	-	- && -	-
Vitvi18g02435	-8.42588	2.16792e-10	1.15114e-08	Vitvi18g02435	chr18	34546992	34551245	+	629	-	- && Q5ZKD5.1 RecName: Full=RRP12-like protein	-
Vitvi15g00579	2.6617	2.21893e-10	1.17559e-08	Vitvi15g00579	chr15	12566192	12568014	-	1044	-	- && Q05466.1 RecName: Full=Homeobox-leucine zipper protein HAT4; AltName: Full=HD-ZIP protein ATHB-2; AltName: Full=Homeodomain transcription factor ATHB-2; AltName: Full=Homeodomain-leucine zipper protein HAT4; Short=HD-ZIP protein 4	HD-ZIP_N
Vitvi11g00060	-7.34657	2.26269e-10	1.19609e-08	Vitvi11g00060	chr11	730707	734874	+	1254	-	- && Q5BPZ5.1 RecName: Full=Protein LAZ1 homolog 2; AltName: Full=Lazarus1 homolog 2	-
Vitvi18g01548	3.54084	2.43873e-10	1.28627e-08	Vitvi18g01548	chr18	20847204	20848762	-	1559	-	- && O48780.1 RecName: Full=3-ketoacyl-CoA synthase 11; Short=KCS-11; AltName: Full=Very long-chain fatty acid condensing enzyme 11; Short=VLCFA condensing enzyme 11	-
Vitvi19g01972	4.56544	2.52137e-10	1.32689e-08	Vitvi19g01972	chr19	5040511	5041761	+	787	-	- && -	-
Vitvi18g02095	8.01467	2.54767e-10	1.33775e-08	Vitvi18g02095	chr18	29676072	29681181	-	3892	-	- && Q40392.1 RecName: Full=TMV resistance protein N	TIR
Vitvi01g00083	7.08882	2.59809e-10	1.3612e-08	Vitvi01g00083	chr01	900233	903936	+	2937	-	- && Q39214.1 RecName: Full=Disease resistance protein RPM1; AltName: Full=Resistance to Pseudomonas syringae protein 3	NB-ARC
Vitvi06g01895	6.6753	2.70242e-10	1.41273e-08	Vitvi06g01895	chr06	17173732	17175410	+	1289	-	- && P48419.1 RecName: Full=Flavonoid 3',5'-hydroxylase 2; Short=F3'5'H; AltName: Full=CYPLXXVA3; AltName: Full=Cytochrome P450 75A3 [Petunia x hybrida]	p450
Vitvi08g01130	-5.1669	2.78151e-10	1.45087e-08	Vitvi08g01130	chr08	14010883	14022997	+	2582	-	- && Q9Z1A9.2 RecName: Full=TBC1 domain family member 8; AltName: Full=BUB2-like protein 1; AltName: Full=Vascular Rab-GAP/TBC-containing protein	TBC
Vitvi13g02155	-3.60491	2.83571e-10	1.47588e-08	Vitvi13g02155	chr13	12021403	12022271	-	869	-	- && Q49KT9.1 RecName: Full=Uncharacterized protein ycf68; AltName: Full=ORF113	-
Vitvi12g02051	-9.81571	2.86518e-10	1.48671e-08	Vitvi12g02051	chr12	22485886	22494155	-	1370	-	- && Q9FUM1.1 RecName: Full=Elongation factor 1-gamma; Short=EF-1-gamma; AltName: Full=eEF-1B gamma	BACK
Vitvi12g00626	7.71696	2.8691e-10	1.48671e-08	VviMYB138	chr12	8125051	8126553	+	1058	-	- && Q7XBH4.2 RecName: Full=Myb-related protein Myb4; AltName: Full=OsMyb4; AltName: Full=Transcription factor RLTR1	Myb_DNA-binding
Vitvi05g01923	7.13411	3.00676e-10	1.55463e-08	Vitvi05g01923	chr05	7357237	7358762	-	464	-	- && -	-
Vitvi00g01429	-10.451	3.01894e-10	1.55752e-08	Vitvi00g01429	chr00	27291760	27293771	-	1698	-	- && Q9LPZ9.2 RecName: Full=G-type lectin S-receptor-like serine/threonine-protein kinase SD1-13; AltName: Full=Calmodulin-binding receptor-like protein kinase 1; AltName: Full=Receptor-like protein kinase 2; AltName: Full=S-domain-1 (SD1) receptor kinase 13; Short=SD1-13; Flags: Precursor	B_lectin
Vitvi15g00776	-8.47848	3.07867e-10	1.58488e-08	VviAGL6a	chr15	15406916	15424196	-	735	-	- && P29386.2 RecName: Full=Agamous-like MADS-box protein AGL6	K-box
Vitvi10g02106	8.99513	3.08692e-10	1.58561e-08	Vitvi10g02106	chr00	21125492	21128061	+	1362	-	- && -	-
novel.370	2.19631	3.0935e-10	1.58561e-08	-	chr11	13427749	13429347	-	1475	-	-	-
Vitvi05g02191	-4.63393	3.19755e-10	1.63539e-08	Vitvi05g02191	chr05	22990895	22995776	-	980	-	- && -	-
Vitvi12g01802	2.87249	3.32378e-10	1.69628e-08	Vitvi12g01802	chr12	18443223	18448213	-	4380	-	- && Q9LRR4.1 RecName: Full=Putative disease resistance RPP13-like protein 1	NB-ARC
Vitvi03g01490	4.37574	3.38736e-10	1.725e-08	Vitvi03g01490	chr03	3433730	3442579	-	1017	-	- && E1U332.1 RecName: Full=Isoflavone reductase-like protein; AltName: Full=Pollen allergen Ole e 12.01; AltName: Allergen=Ole e 12.01	NmrA
Vitvi09g01684	-8.60693	3.41547e-10	1.7328e-08	Vitvi09g01684	chr09	7738822	7741228	+	939	-	- && Q53FA7.2 RecName: Full=Quinone oxidoreductase PIG3; AltName: Full=Tumor protein p53-inducible protein 3; AltName: Full=p53-induced gene 3 protein	ADH_zinc_N
novel.525	8.45458	3.41735e-10	1.7328e-08	-	chr16	7832209	7835995	-	1233	-	PF05699:hAT family C-terminal dimerisation region|PF14372:Domain of unknown function (DUF4413)	hATC
Vitvi10g00585	3.64437	3.64273e-10	1.84313e-08	Vitvi10g00585	chr10	6204363	6205811	-	1449	-	- && -	-
Vitvi05g01269	5.13108	3.71949e-10	1.87559e-08	Vitvi05g01269	chr05	18843535	18845239	+	1705	-	- && F8WKW0.1 RecName: Full=Crocetin glucosyltransferase, chloroplastic; AltName: Full=UDP-glucose glucosyltransferase 1; Short=GjUGT1; AltName: Full=UDP-glycosyltransferase 75L6; Flags: Precursor	UDPGT
Vitvi01g02061	2.39719	3.72276e-10	1.87559e-08	Vitvi01g02061	chr01	8336155	8338612	-	1921	-	- && O80763.1 RecName: Full=Probable nucleoredoxin 1; Short=AtNrx1	C1_3
Vitvi04g00190	6.40795	3.73527e-10	1.87789e-08	Vitvi04g00190	chr04	1834035	1834800	-	766	-	- && Q84QC2.1 RecName: Full=Ethylene-responsive transcription factor ERF017	AP2
Vitvi13g02502	5.10817	3.79111e-10	1.90192e-08	Vitvi13g02502	chr13	27337523	27349817	+	7802	-	- && Q7XA40.2 RecName: Full=Putative disease resistance protein RGA3; AltName: Full=Blight resistance protein B149; AltName: Full=RGA1-blb	-
Vitvi07g01408	3.22274	4.08365e-10	2.04433e-08	Vitvi07g01408	chr07	19666281	19671425	+	2296	-	- && Q6YU51.1 RecName: Full=Probable 1-deoxy-D-xylulose-5-phosphate synthase 2, chloroplastic; Short=1-deoxyxylulose-5-phosphate synthase; Short=DXP synthase; Short=DXPS; Flags: Precursor	-
Vitvi18g02124	6.9182	4.17438e-10	2.08534e-08	Vitvi18g02124	chr18	30150782	30152498	+	1452	-	- && I7C6E8.1 RecName: Full=Beta-amyrin 28-oxidase; AltName: Full=Cytochrome P450 CYP716A52v2	p450
Vitvi01g01474	8.58864	4.25197e-10	2.11616e-08	Vitvi01g01474	chr01	19864341	19865553	+	945	-	- && Q02200.1 RecName: Full=Lignin-forming anionic peroxidase; Flags: Precursor	-
Vitvi10g01056	8.88124	4.25399e-10	2.11616e-08	Vitvi10g01056	chr10	13918136	13919747	-	1612	-	- && Q9SA85.1 RecName: Full=Berberine bridge enzyme-like 8; Short=AtBBE-like 8; Flags: Precursor	FAD_binding_4
Vitvi07g02416	8.35351	4.40637e-10	2.18736e-08	Vitvi07g02416	chr07	13771083	13775303	-	785	-	- && Q9SU38.1 RecName: Full=Adenine phosphoribosyltransferase 4; Short=AtAPT4	-
Vitvi18g03345	6.62535	4.44066e-10	2.19976e-08	Vitvi18g03345	chr00	19566724	19569629	+	1866	-	- && Q84J37.1 RecName: Full=Laccase-15; AltName: Full=Benzenediol:oxygen oxidoreductase 15; AltName: Full=Diphenol oxidase 15; AltName: Full=Protein TRANSPARENT TESTA 10; AltName: Full=Urishiol oxidase 15; Flags: Precursor	-
Vitvi15g00694	-2.64256	4.45085e-10	2.20019e-08	Vitvi15g00694	chr15	14534519	14540329	-	1490	-	- && P46637.1 RecName: Full=Arginase 1, mitochondrial; AltName: Full=Arginine amidohydrolase 1; Flags: Precursor	-
Vitvi10g02239	8.44782	4.57243e-10	2.25557e-08	Vitvi10g02239	chr00	8062025	8063561	+	1116	-	- && Q8GYA4.3 RecName: Full=Cysteine-rich receptor-like protein kinase 10; Short=Cysteine-rich RLK10; AltName: Full=Receptor-like protein kinase 4; Flags: Precursor	Pkinase_Tyr
Vitvi16g01467	3.92043	4.62228e-10	2.27542e-08	VviSTS24	chr16	17922707	17924268	-	1371	-	- && A5AEM3.1 RecName: Full=Stilbene synthase 4; AltName: Full=Resveratrol synthase 4; AltName: Full=Trihydroxystilbene synthase 4; Short=StSy 4	Chal_sti_synt_N
Vitvi08g01641	-3.26229	4.90731e-10	2.4107e-08	Vitvi08g01641	chr08	19122966	19127724	-	2019	-	- && P47082.1 RecName: Full=Vacuolar amino acid transporter 1	Aa_trans
Vitvi18g02875	6.29493	4.97776e-10	2.44024e-08	Vitvi18g02875	chr18	17733002	17736456	+	578	-	- && Q8GXX0.1 RecName: Full=FAD-linked sulfhydryl oxidase ERV1; Short=AtErv1; AltName: Full=Mitochondrial sulfhydryl oxidase ERV1	Evr1_Alr
Vitvi08g01703	9.048	5.16359e-10	2.5261e-08	Vitvi08g01703	chr08	19880903	19882361	-	1190	-	- && P52408.1 RecName: Full=Glucan endo-1,3-beta-glucosidase, basic isoform; AltName: Full=(1->3)-beta-glucan endohydrolase; Short=(1->3)-beta-glucanase; AltName: Full=Beta-1,3-endoglucanase; AltName: Full=PpGns1; Flags: Precursor	Glyco_hydro_17
Vitvi14g02553	6.35952	5.23543e-10	2.55595e-08	Vitvi14g02553	chr14	2976051	2977038	+	871	-	- && Q9FIC9.1 RecName: Full=Germin-like protein subfamily 1 member 15; Flags: Precursor	-
Vitvi01g02253	8.35917	5.52205e-10	2.69032e-08	Vitvi01g02253	chr01	21678284	21682282	+	1147	-	- && -	-
Vitvi13g00257	2.8965	5.56495e-10	2.70564e-08	Vitvi13g00257	chr13	2538942	2545708	+	2100	-	- && -	-
Vitvi18g00426	-3.61226	5.74624e-10	2.78805e-08	Vitvi18g00426	chr18	4600121	4600746	+	626	-	- && Q28717.1 RecName: Full=Serine/threonine-protein phosphatase 2A activator; AltName: Full=PP2A, subunit B', PR53 isoform; AltName: Full=Phosphotyrosyl phosphatase activator; Short=PTPA; AltName: Full=Serine/threonine-protein phosphatase 2A regulatory subunit 4; AltName: Full=Serine/threonine-protein phosphatase 2A regulatory subunit B'	-
Vitvi13g00725	-2.17956	5.90838e-10	2.85614e-08	Vitvi13g00725	chr13	7774337	7792312	+	852	-	- && -	-
Vitvi09g00667	8.21063	5.91076e-10	2.85614e-08	Vitvi09g00667	chr09	7777080	7796572	+	3751	-	- && -	LRRNT_2
Vitvi10g02025	7.00164	6.01906e-10	2.90254e-08	Vitvi10g02025	chr10	20495086	20495849	+	686	-	- && -	-
Vitvi08g02231	-8.79007	6.04445e-10	2.90884e-08	Vitvi08g02231	chr08	15688167	15692836	+	1258	-	- && O64422.1 RecName: Full=Fructose-1,6-bisphosphatase, chloroplastic; Short=FBPase; AltName: Full=D-fructose-1,6-bisphosphate 1-phosphohydrolase; Flags: Precursor	-
Vitvi18g03376	-10.5441	6.17764e-10	2.9669e-08	Vitvi18g03376	chr00	6225636	6228766	-	2526	-	- && Q40392.1 RecName: Full=TMV resistance protein N	NB-ARC
Vitvi05g00039	-9.74583	6.25003e-10	2.99558e-08	Vitvi05g00039	chr05	353844	359863	-	1231	-	- && P34913.2 RecName: Full=Bifunctional epoxide hydrolase 2; Includes: RecName: Full=Cytosolic epoxide hydrolase 2; Short=CEH; AltName: Full=Epoxide hydratase; AltName: Full=Soluble epoxide hydrolase; Short=SEH; Includes: RecName: Full=Lipid-phosphate phosphatase	-
Vitvi17g00471	-5.88441	6.61355e-10	3.16339e-08	VviSEP2	chr17	5589790	5596034	-	741	-	- && P29382.2 RecName: Full=Developmental protein SEPALLATA 1; AltName: Full=Agamous-like MADS-box protein AGL2	K-box
Vitvi04g01747	-7.85431	6.63713e-10	3.16826e-08	Vitvi04g01747	chr04	24500108	24514163	+	2140	-	- && F4HWB6.1 RecName: Full=Protein PIN-LIKES 1; AltName: Full=Auxin efflux carrier-like protein 1	-
Vitvi09g00703	-3.66674	7.14063e-10	3.40173e-08	Vitvi09g00703	chr09	8468129	8470776	+	1608	-	- && P21616.4 RecName: Full=Pyrophosphate-energized vacuolar membrane proton pump; AltName: Full=Pyrophosphate-energized inorganic pyrophosphatase; Short=H(+)-PPase; AltName: Full=Vacuolar H(+)-pyrophosphatase	-
Vitvi00g02050	4.06986	7.23322e-10	3.43891e-08	Vitvi00g02050	chr00	20372763	20373827	+	943	-	- && Q8RXN0.1 RecName: Full=ABC transporter G family member 11; Short=ABC transporter ABCG.11; Short=AtABCG11; AltName: Full=Protein CUTICULAR DEFECT AND ORGAN FUSION 1; AltName: Full=Protein DESPERADO; AltName: Full=Protein PERMEABLE LEAVES 1; AltName: Full=White-brown complex homolog protein 11; Short=AtWBC11	ABC2_membrane
novel.511	-8.37535	7.591e-10	3.60176e-08	-	chr16	11212667	11214543	+	730	-	PF13932:GidA associated domain	-
Vitvi08g01606	7.3412	7.60839e-10	3.60278e-08	Vitvi08g01606	chr08	18784751	18787240	+	1556	-	- && Q9SCP2.2 RecName: Full=Probable pectate lyase 12; Flags: Precursor	-
Vitvi02g01624	8.81646	7.66127e-10	3.62056e-08	Vitvi02g01624	chr02	15921498	15922178	-	681	-	- && -	-
Vitvi10g02270	-6.57487	7.69625e-10	3.62983e-08	Vitvi10g02270	chr00	16814882	16816677	-	1236	-	- && Q8VZK9.1 RecName: Full=Cellulose synthase-like protein E1; Short=AtCslE1	-
Vitvi02g01353	5.13146	7.8396e-10	3.69008e-08	Vitvi02g01353	chr02	1600621	1604261	+	2385	-	- && Q0WVN5.2 RecName: Full=Cellulose synthase-like protein G3; Short=AtCslG3	-
Vitvi18g02727	5.41898	7.90778e-10	3.71477e-08	Vitvi18g02727	chr18	9946845	9949079	+	1444	-	- && -	-
Vitvi08g00630	7.09996	7.96067e-10	3.73027e-08	Vitvi08g00630	chr08	7180806	7182174	-	1369	-	- && Q9SF15.1 RecName: Full=E3 ubiquitin-protein ligase PUB24; AltName: Full=Plant U-box protein 24; AltName: Full=U-box domain-containing protein 24	U-box
Vitvi19g02197	2.8032	7.98705e-10	3.73027e-08	Vitvi19g02197	chr19	15829460	15830773	-	1173	-	- && P25317.1 RecName: Full=Probable glutathione S-transferase parA; AltName: Full=Auxin-regulated protein parA; AltName: Full=STR246C protein	GST_N
Vitvi12g02153	-8.25797	7.98814e-10	3.73027e-08	Vitvi12g02153	chr12	23925751	23927332	+	482	-	- && P57108.1 RecName: Full=Glutathione S-transferase zeta class	-
Vitvi16g02036	8.10184	8.19337e-10	3.81856e-08	Vitvi16g02036	chr16	22102454	22106359	-	2376	-	- && Q9FF31.1 RecName: Full=LEAF RUST 10 DISEASE-RESISTANCE LOCUS RECEPTOR-LIKE PROTEIN KINASE-like 2.1; AltName: Full=Probable receptor-like serine/threonine-protein kinase LRK10L-2.1; Flags: Precursor	Pkinase
Vitvi12g01684	5.17962	8.27972e-10	3.85121e-08	Vitvi12g01684	chr12	16521159	16522827	-	1407	-	- && Q2V6K0.1 RecName: Full=UDP-glucose flavonoid 3-O-glucosyltransferase 6; AltName: Full=Flavonol 3-O-glucosyltransferase 6; Short=FaGT6	UDPGT
Vitvi04g00386	-4.2315	8.46565e-10	3.92996e-08	Vitvi04g00386	chr04	3833763	3835154	-	1392	-	- && Q9SL95.1 RecName: Full=Molybdate transporter 1; AltName: Full=Sulfate transporter like protein 5.2	-
novel.428	4.02186	8.5088e-10	3.94224e-08	-	chr13	9319322	9322023	-	962	-	-	-
Vitvi00g01151	3.5355	8.62867e-10	3.98996e-08	Vitvi00g01151	chr00	23847950	23849249	-	906	-	- && Q66PF2.1 RecName: Full=Putative UDP-rhamnose:rhamnosyltransferase 1; Short=FaRT1; AltName: Full=Glycosyltransferase 4; Short=FaGT4	-
Vitvi12g02389	8.47956	8.68204e-10	4.00679e-08	Vitvi12g02389	chr12	6622250	6623542	+	1216	-	- && Q6WUC2.1 RecName: Full=(R,S)-reticuline 7-O-methyltransferase; Short=7OMT	-
Vitvi15g01567	-3.7182	8.73779e-10	4.02467e-08	Vitvi15g01567	chr15	17114172	17115893	+	1020	-	- && -	-
Vitvi02g00143	2.02984	8.99956e-10	4.13717e-08	Vitvi02g00143	chr02	1313409	1318548	+	1124	-	- && O65781.1 RecName: Full=UDP-glucose 4-epimerase GEPI48; AltName: Full=Galactowaldenase; AltName: Full=UDP-galactose 4-epimerase	-
Vitvi02g01728	6.30578	9.39836e-10	4.31212e-08	Vitvi02g01728	chr00	13525111	13527776	+	1646	-	- && H2DH21.1 RecName: Full=Cytochrome P450 CYP72A219; AltName: Full=Cytochrome P450 CYP72A129 [Panax ginseng]	p450
Vitvi05g02254	4.41552	9.77815e-10	4.47767e-08	Vitvi05g02254	chr05	24530898	24531768	+	737	-	- && P28645.1 RecName: Full=Stearoyl-[acyl-carrier-protein] 9-desaturase, chloroplastic; Short=Stearoyl-ACP desaturase; AltName: Full=Acyl-[acyl-carrier-protein] desaturase; Flags: Precursor	-
Vitvi16g01923	8.9159	9.90546e-10	4.5272e-08	Vitvi16g01923	chr16	19595743	19597151	+	714	-	- && O03982.1 RecName: Full=Heavy metal-associated isoprenylated plant protein 39; Short=AtHIP39; Flags: Precursor	-
Vitvi19g02308	4.37892	1.01477e-09	4.62898e-08	Vitvi19g02308	chr19	22273899	22276641	+	644	-	- && Q94K73.1 RecName: Full=Phenylalanine--tRNA ligase, chloroplastic/mitochondrial; AltName: Full=Phenylalanyl-tRNA synthetase; Short=PheRS; Flags: Precursor	tRNA-synt_2d
Vitvi05g01911	6.03287	1.04355e-09	4.75105e-08	Vitvi05g01911	chr05	6967316	6967850	-	438	-	- && P19873.1 RecName: Full=Inhibitor of trypsin and hageman factor; AltName: Full=CMTI-V	-
Vitvi05g00174	4.08507	1.06611e-09	4.84444e-08	Vitvi05g00174	chr05	1758285	1760701	+	366	-	- && -	-
Vitvi16g00808	2.84045	1.08624e-09	4.92646e-08	Vitvi16g00808	chr16	15219297	15223055	+	2047	-	- && Q94F62.2 RecName: Full=BRASSINOSTEROID INSENSITIVE 1-associated receptor kinase 1; Short=AtBAK1; Short=BRI1-associated receptor kinase 1; AltName: Full=Protein ELONGATED; AltName: Full=Somatic embryogenesis receptor kinase 3; Short=AtSERK3; AltName: Full=Somatic embryogenesis receptor-like kinase 3; Flags: Precursor	Pkinase_Tyr
Vitvi16g01090	-5.15272	1.12238e-09	5.0806e-08	Vitvi16g01090	chr16	19422185	19426315	-	2496	-	- && P92949.2 RecName: Full=Ferric reduction oxidase 2; Short=AtFRO2; AltName: Full=Ferric-chelate reductase 2; AltName: Full=Protein FERRIC CHELATE REDUCTASE DEFECTIVE 1	FAD_binding_8
Vitvi01g00619	7.07994	1.13379e-09	5.12242e-08	Vitvi01g00619	chr01	7022516	7024692	-	1709	-	- && Q9LIP5.1 RecName: Full=Cytochrome P450 71B35	p450
Vitvi12g00224	7.83204	1.14951e-09	5.18354e-08	Vitvi12g00224	chr12	3341974	3345848	-	2057	-	- && -	Na_Ca_ex
Vitvi19g00683	3.31659	1.16708e-09	5.25276e-08	Vitvi19g00683	chr19	8601631	8609287	-	1091	-	- && Q6NPD7.1 RecName: Full=Nudix hydrolase 10; Short=AtNUDT10; AltName: Full=ADP-ribose pyrophosphatase; AltName: Full=NADH pyrophosphatase	NUDIX
Vitvi19g00601	3.81563	1.18596e-09	5.3276e-08	Vitvi19g00601	chr19	7622492	7624376	+	1054	-	- && Q9SEE4.1 RecName: Full=Pirin-like protein	-
Vitvi16g02156	-2.9637	1.18963e-09	5.3339e-08	Vitvi16g02156	chr00	5380242	5382771	-	692	-	- && -	-
Vitvi18g00757	6.58375	1.20261e-09	5.38189e-08	Vitvi18g00757	chr18	8514110	8515532	+	835	-	- && Q6X7J9.1 RecName: Full=WUSCHEL-related homeobox 4	Homeobox
Vitvi19g01970	3.31154	1.20599e-09	5.38684e-08	Vitvi19g01970	chr19	4944143	4947633	-	2436	-	- && O81832.4 RecName: Full=G-type lectin S-receptor-like serine/threonine-protein kinase At4g27290; Flags: Precursor	Pkinase_Tyr
Vitvi18g03165	1.78158	1.24574e-09	5.55389e-08	Vitvi18g03165	chr18	30661531	30669872	+	5065	-	- && Q40392.1 RecName: Full=TMV resistance protein N	TIR
Vitvi06g00915	8.07673	1.25106e-09	5.56708e-08	Vitvi06g00915	chr06	11876069	11877752	+	1684	-	- && Q9SF15.1 RecName: Full=E3 ubiquitin-protein ligase PUB24; AltName: Full=Plant U-box protein 24; AltName: Full=U-box domain-containing protein 24	U-box
Vitvi10g01236	3.16481	1.26207e-09	5.60554e-08	Vitvi10g01236	chr10	17044729	17045981	+	913	-	- && Q9SHE8.1 RecName: Full=Photosystem I reaction center subunit III, chloroplastic; AltName: Full=Light-harvesting complex I 17 kDa protein; AltName: Full=PSI-F; Flags: Precursor	-
Vitvi09g01569	-8.85025	1.28687e-09	5.70497e-08	Vitvi09g01569	chr09	3011793	3015498	+	2001	-	- && -	-
Vitvi05g01826	8.13006	1.29908e-09	5.73803e-08	Vitvi05g01826	chr05	2162030	2163759	+	803	-	- && -	-
Vitvi00g02237	-8.53998	1.30015e-09	5.73803e-08	Vitvi00g02237	chr00	24916074	24917778	-	1140	-	- && Q8VY10.1 RecName: Full=Probable ubiquitin-conjugating enzyme E2 24; AltName: Full=AtPHO2; AltName: Full=E2 ubiquitin-conjugating enzyme 24; AltName: Full=Ubiquitin carrier protein 24; AltName: Full=Ubiquitin-protein ligase 24	UQ_con
Vitvi18g00096	-4.05676	1.30161e-09	5.73803e-08	Vitvi18g00096	chr18	938192	944699	+	2536	-	- && Q8LEV3.1 RecName: Full=BTB/POZ domain-containing protein At2g30600	BTB
Vitvi10g00233	-5.85002	1.30834e-09	5.75692e-08	Vitvi10g00233	chr10	2429104	2430173	+	838	-	- && -	-
Vitvi16g00160	7.9921	1.31886e-09	5.79245e-08	Vitvi16g00160	chr16	2447566	2449125	-	950	-	- && -	-
novel.232	2.53049	1.3395e-09	5.87219e-08	-	chr07	19356934	19359720	+	341	-	PF01474:Class-II DAHP synthetase family	-
Vitvi13g02331	8.17689	1.35492e-09	5.92877e-08	Vitvi13g02331	chr13	22467666	22468947	+	397	-	- && -	-
Vitvi12g02064	-7.27347	1.37093e-09	5.98776e-08	Vitvi12g02064	chr12	22586048	22587647	+	1600	-	- && Q40541.1 RecName: Full=Mitogen-activated protein kinase kinase kinase NPK1; AltName: Full=Nicotiana protein kinase 1	Pkinase
Vitvi14g01720	-3.85874	1.39667e-09	6.08892e-08	Vitvi14g01720	chr14	27319390	27322172	-	1663	-	- && Q9LPV5.1 RecName: Full=High affinity nitrate transporter 2.5; Short=AtNRT2:5	MFS_1
Vitvi10g00938	7.59541	1.39989e-09	6.0917e-08	Vitvi10g00938	chr10	12363345	12365092	+	1092	-	- && Q9ZRF1.1 RecName: Full=Probable mannitol dehydrogenase; AltName: Full=NAD-dependent mannitol dehydrogenase	ADH_N
Vitvi00g00710	4.25112	1.40407e-09	6.09867e-08	Vitvi00g00710	chr00	16078936	16083312	+	2765	-	- && Q9FKZ1.1 RecName: Full=Probable disease resistance protein At5g66900	NB-ARC
Vitvi00g00668	7.93945	1.41161e-09	6.12015e-08	Vitvi00g00668	chr00	15044983	15048491	+	2015	-	- && Q9T0J1.1 RecName: Full=Cysteine-rich receptor-like protein kinase 26; Short=Cysteine-rich RLK26; Flags: Precursor	Pkinase_Tyr
Vitvi03g01199	-4.61296	1.41845e-09	6.13858e-08	Vitvi03g01199	chr03	18786906	18787871	+	524	-	- && -	-
Vitvi09g00419	8.07343	1.47171e-09	6.35387e-08	Vitvi09g00419	chr09	4681771	4683987	+	2217	-	- && O64973.2 RecName: Full=Disease resistance protein RPS5; AltName: Full=Resistance to Pseudomonas syringae protein 5; AltName: Full=pNd3/pNd10	NB-ARC
Vitvi18g02449	8.62616	1.47358e-09	6.35387e-08	VviTPS10	chr18	32248851	32251111	+	1686	-	- && Q6Q3H2.1 RecName: Full=Valencene synthase; Short=VvVal; AltName: Full=7-epi-alpha-selinene synthase	-
Vitvi18g02352	4.84369	1.47644e-09	6.35461e-08	Vitvi18g02352	chr18	33202631	33226597	+	4304	-	- && Q40392.1 RecName: Full=TMV resistance protein N	TIR
Vitvi17g00474	8.1652	1.48128e-09	6.35787e-08	Vitvi17g00474	chr17	5655460	5655687	-	228	-	- && -	-
Vitvi01g00918	-2.60286	1.48258e-09	6.35787e-08	Vitvi01g00918	chr01	10998173	11000796	-	1368	-	- && A2X980.1 RecName: Full=Homeobox-leucine zipper protein HOX16; AltName: Full=HD-ZIP protein HOX16; AltName: Full=Homeodomain transcription factor HOX16; AltName: Full=OsHox16	Homeobox
Vitvi05g01357	3.95586	1.53622e-09	6.57596e-08	Vitvi05g01357	chr05	20371087	20373284	-	963	-	- && Q9SEE4.1 RecName: Full=Pirin-like protein	-
Vitvi04g01676	8.86179	1.54453e-09	6.5996e-08	Vitvi04g01676	chr04	23395592	23398010	+	1950	-	- && -	Aminotran_5
Vitvi14g00346	-1.928	1.59892e-09	6.81967e-08	Vitvi14g00346	chr14	4886248	4918307	+	1623	-	- && Q56XP4.2 RecName: Full=Sodium/hydrogen exchanger 2; AltName: Full=Na(+)/H(+) exchanger 2; Short=NHE-2	Na_H_Exchanger
Vitvi15g00396	9.14739	1.61396e-09	6.87139e-08	Vitvi15g00396	chr15	8928551	8929923	-	1286	-	- && B6VJS4.2 RecName: Full=Trans-resveratrol di-O-methyltransferase; AltName: Full=Resveratrol O-methyltransferase; Short=ROMT; Short=VvROMT	-
Vitvi19g00729	2.24096	1.64682e-09	6.99671e-08	Vitvi19g00729	chr19	9094526	9098457	+	1026	-	- && P49351.1 RecName: Full=Farnesyl pyrophosphate synthase 1; Short=FPP synthase 1; Short=FPS 1; AltName: Full=(2E,6E)-farnesyl diphosphate synthase 1; AltName: Full=Dimethylallyltranstransferase 1; AltName: Full=Farnesyl diphosphate synthase 1; AltName: Full=Geranyltranstransferase 1	-
Vitvi12g00183	3.84286	1.64931e-09	6.99671e-08	Vitvi12g00183	chr12	2929138	2932878	-	819	-	- && Q9S7R3.1 RecName: Full=Protein LIGHT-DEPENDENT SHORT HYPOCOTYLS 10; AltName: Full=Protein ORGAN BOUNDARY 10	-
novel.121	5.25234	1.66073e-09	7.0325e-08	-	chr02	9355756	9358275	+	718	-	-	-
Vitvi03g01402	-6.56014	1.67429e-09	7.07725e-08	Vitvi03g01402	chr03	1775975	1777019	-	885	-	- && -	Cu_bind_like
Vitvi04g01863	-9.15429	1.70429e-09	7.1912e-08	Vitvi04g01863	chr04	3367583	3369097	+	1071	-	- && Q08298.1 RecName: Full=BURP domain protein RD22; AltName: Full=Dehydration-responsive protein RD22; Flags: Precursor	-
Vitvi06g01240	5.98622	1.73299e-09	7.29925e-08	Vitvi06g01240	chr06	17868088	17868699	-	612	-	- && -	-
Vitvi16g01037	6.10456	1.73903e-09	7.31166e-08	Vitvi16g01037	chr16	18729539	18730732	-	916	-	- && -	-
Vitvi04g00464	-2.0353	1.8325e-09	7.69095e-08	Vitvi04g00464	chr04	4716145	4719262	+	991	-	- && Q9SM50.1 RecName: Full=Transcription factor HY5; AltName: Full=LeHY5; AltName: Full=tHY5	bZIP_1
Vitvi18g02943	5.2756	1.84163e-09	7.70386e-08	Vitvi18g02943	chr18	21645963	21648233	+	310	-	- && -	-
Vitvi10g02300	5.06902	1.84209e-09	7.70386e-08	Vitvi10g02300	chr00	15396961	15401323	+	2550	-	- && F4JXC5.1 RecName: Full=Subtilisin-like protease SBT5.4; AltName: Full=Subtilase subfamily 5 member 4; Short=AtSBT5.4; Flags: Precursor	Peptidase_S8
Vitvi15g01514	-3.84623	1.85062e-09	7.72585e-08	Vitvi15g01514	chr15	15688633	15691321	-	1644	-	- && D1MI46.1 RecName: Full=Geraniol 8-hydroxylase; AltName: Full=Cytochrome P450 76B10; AltName: Full=Geraniol 10-hydroxylase; Short=SmG10H	p450
Vitvi16g02137	7.31538	1.93271e-09	8.04539e-08	Vitvi16g02137	chr00	7770526	7774208	-	2223	-	- && Q9FF31.1 RecName: Full=LEAF RUST 10 DISEASE-RESISTANCE LOCUS RECEPTOR-LIKE PROTEIN KINASE-like 2.1; AltName: Full=Probable receptor-like serine/threonine-protein kinase LRK10L-2.1; Flags: Precursor	Pkinase
Vitvi11g01379	2.03169	1.93397e-09	8.04539e-08	Vitvi11g01379	chr11	2056821	2059713	+	815	-	- && Q9XG80.1 RecName: Full=Probable phospholipase A2 homolog 1; Flags: Precursor	-
Vitvi14g01341	-4.96605	2.02805e-09	8.42191e-08	VviFUL2	chr14	23320536	23341023	-	744	-	- && Q42429.1 RecName: Full=Agamous-like MADS-box protein AGL8 homolog; AltName: Full=POTM1-1	K-box
Vitvi12g01624	8.84921	2.07419e-09	8.59841e-08	Vitvi12g01624	chr12	15378999	15381663	+	1117	-	- && Q9SZH2.2 RecName: Full=Peroxidase 43; Short=Atperox P43; Flags: Precursor	-
Vitvi12g00487	-3.21109	2.08775e-09	8.63044e-08	Vitvi12g00487	chr12	6811651	6821485	+	715	-	- && -	-
Vitvi03g01649	-11.0398	2.08922e-09	8.63044e-08	Vitvi03g01649	chr03	8895079	8895812	-	734	-	- && P11670.1 RecName: Full=Basic form of pathogenesis-related protein 1; Short=PRP 1; Flags: Precursor	SCP
Vitvi02g00226	3.31955	2.09614e-09	8.64393e-08	Vitvi02g00226	chr02	2044123	2046062	-	1859	-	- && O48927.1 RecName: Full=Cytochrome P450 78A3	p450
Vitvi14g00025	3.11533	2.21341e-09	9.11163e-08	Vitvi14g00025	chr14	278763	286055	-	617	-	- && Q9M9L0.3 RecName: Full=Anaphase-promoting complex subunit 11; AltName: Full=Cyclosome subunit 11	-
Vitvi02g01348	8.05432	2.32665e-09	9.56111e-08	Vitvi02g01348	chr02	1523957	1527437	+	2306	-	- && Q0WVN5.2 RecName: Full=Cellulose synthase-like protein G3; Short=AtCslG3	-
Vitvi14g03010	4.64281	2.33203e-09	9.56659e-08	Vitvi14g03010	chr14	27219962	27221941	+	1980	-	- && Q9FJB5.1 RecName: Full=Disease resistance RPP8-like protein 3	-
Vitvi05g00235	-4.16685	2.33901e-09	9.5786e-08	Vitvi05g00235	chr05	2487510	2488673	+	891	-	- && Q6E2Z6.1 RecName: Full=1-Cys peroxiredoxin; AltName: Full=Rehydrin homolog; AltName: Full=Thioredoxin peroxidase	-
Vitvi17g00898	-2.44292	2.35278e-09	9.5972e-08	Vitvi17g00898	chr17	10804435	10814144	-	2907	-	- && Q07123.1 RecName: Full=Copper methylamine oxidase; AltName: Full=MAOXII; AltName: Full=Primary amine oxidase; Flags: Precursor	-
novel.567	8.01463	2.35439e-09	9.5972e-08	-	chr18	14009858	14016149	+	1520	-	-	-
Vitvi07g02714	-1.73174	2.35574e-09	9.5972e-08	Vitvi07g02714	chr07	25896975	25903290	+	699	-	- && -	-
Vitvi07g03055	3.78026	2.37357e-09	9.65319e-08	VviMYB148	chr00	23022895	23024183	-	1057	-	- && Q9M2Y9.1 RecName: Full=Transcription factor RAX3; AltName: Full=Myb-related protein 84; Short=AtMYB84; AltName: Full=Protein REGULATOR OF AXILLARY MERISTEMS 3	Myb_DNA-binding
Vitvi13g02453	-3.9551	2.3815e-09	9.66879e-08	Vitvi13g02453	chr13	25886888	25890496	-	911	-	- && Q9LRR5.1 RecName: Full=Putative disease resistance protein At3g14460	-
Vitvi10g02048	6.00857	2.41106e-09	9.75544e-08	Vitvi10g02048	chr10	21668743	21672780	-	3061	-	- && Q9FKZ1.1 RecName: Full=Probable disease resistance protein At5g66900	NB-ARC
Vitvi18g02953	7.95694	2.4111e-09	9.75544e-08	Vitvi18g02953	chr18	21966438	21968200	-	1367	-	- && Q9FY79.1 RecName: Full=Laccase-14; AltName: Full=Benzenediol:oxygen oxidoreductase 14; AltName: Full=Diphenol oxidase 14; AltName: Full=Urishiol oxidase 14; Flags: Precursor	-
Vitvi10g01078	2.54655	2.42877e-09	9.81015e-08	Vitvi10g01078	chr10	14314426	14318604	-	2303	-	- && Q9SA80.2 RecName: Full=Probable WRKY transcription factor 14; AltName: Full=AR411; AltName: Full=WRKY DNA-binding protein 14	WRKY
Vitvi16g01332	3.95453	2.44689e-09	9.86647e-08	Vitvi16g01332	chr16	22673592	22674817	+	990	-	- && A7QEU4.2 RecName: Full=Peroxidase 5; Flags: Precursor	-
Vitvi05g00186	2.45697	2.46451e-09	9.92061e-08	Vitvi05g00186	chr05	1950793	1953731	+	672	-	- && -	-
Vitvi19g01338	3.27096	2.4757e-09	9.94871e-08	Vitvi19g01338	chr19	15985509	15987001	+	1247	-	- && P25317.1 RecName: Full=Probable glutathione S-transferase parA; AltName: Full=Auxin-regulated protein parA; AltName: Full=STR246C protein	GST_N
Vitvi17g00214	8.04437	2.4946e-09	1.00076e-07	Vitvi17g00214	chr17	2331149	2333568	-	1688	-	- && Q9ZPN7.1 RecName: Full=Tubulin beta-4 chain; AltName: Full=Beta-4-tubulin	Tubulin
Vitvi11g01495	1.79214	2.51327e-09	1.00654e-07	Vitvi11g01495	chr11	7544219	7546658	-	2190	-	- && -	-
Vitvi06g01097	4.97904	2.5192e-09	1.00721e-07	Vitvi06g01097	chr06	15338766	15340536	+	1644	-	- && Q5UL10.1 RecName: Full=Anthocyanidin 3-O-glucosyltransferase 2; AltName: Full=UDP-glucose flavonoid 3-O-glucosyltransferase 2; Short=FaFGT	UDPGT
Vitvi04g01875	2.45837	2.55945e-09	1.02157e-07	Vitvi04g01875	chr04	3791602	3794980	+	1295	-	- && -	-
Vitvi18g02024	-8.24221	2.57628e-09	1.02631e-07	Vitvi18g02024	chr18	28775697	28778412	+	533	-	- && Q9SD82.1 RecName: Full=Replication protein A 70 kDa DNA-binding subunit B; Short=AtRPA70B; AltName: Full=AtRPA1-5; AltName: Full=Replication factor A protein 1B; AltName: Full=Replication protein A 1B; Short=AtRPA1B	-
Vitvi08g02385	6.4747	2.57999e-09	1.02631e-07	Vitvi08g02385	chr08	21390403	21390859	+	457	-	- && -	-
Vitvi01g01585	8.73985	2.58614e-09	1.02702e-07	Vitvi01g01585	chr01	21232236	21232889	+	654	-	- && -	-
Vitvi05g01742	-2.85364	2.5912e-09	1.02731e-07	Vitvi05g01742	chr05	339185	340642	-	1194	-	- && Q6Q2C2.1 RecName: Full=Bifunctional epoxide hydrolase 2; Includes: RecName: Full=Cytosolic epoxide hydrolase 2; Short=CEH; AltName: Full=Epoxide hydratase; AltName: Full=Soluble epoxide hydrolase; Short=SEH; Includes: RecName: Full=Lipid-phosphate phosphatase	Abhydrolase_1
novel.399	3.88726	2.60253e-09	1.03007e-07	-	chr12	18440816	18442724	-	1138	-	-	-
Vitvi04g01759	2.92908	2.62758e-09	1.03807e-07	Vitvi04g01759	chr04	24638830	24640593	-	929	-	- && Q7XKU5.2 RecName: Full=2-oxoglutarate-dependent dioxygenase DAO; AltName: Full=Protein DIOXYGENASE FOR AUXIN OXIDATION >Q01IX6.1 RecName: Full=2-oxoglutarate-dependent dioxygenase DAO; AltName: Full=Protein DIOXYGENASE FOR AUXIN OXIDATION	2OG-FeII_Oxy
Vitvi07g01108	3.97872	2.63154e-09	1.03807e-07	Vitvi07g01108	chr07	15302506	15305348	+	993	-	- && Q9SV68.1 RecName: Full=Putative quinone-oxidoreductase homolog, chloroplastic	ADH_N
Vitvi03g01632	-2.27539	2.66921e-09	1.05118e-07	Vitvi03g01632	chr03	8240353	8241018	-	470	-	- && Q9SD82.1 RecName: Full=Replication protein A 70 kDa DNA-binding subunit B; Short=AtRPA70B; AltName: Full=AtRPA1-5; AltName: Full=Replication factor A protein 1B; AltName: Full=Replication protein A 1B; Short=AtRPA1B	-
Vitvi05g01469	4.15356	2.70736e-09	1.06443e-07	Vitvi05g01469	chr05	22388949	22392734	+	745	-	- && O22850.1 RecName: Full=Probable glutathione peroxidase 3, mitochondrial; Flags: Precursor	GSHPx
Vitvi15g00916	8.85407	2.75163e-09	1.08004e-07	Vitvi15g00916	chr15	17015437	17018500	-	1091	-	- && -	-
Vitvi19g02222	-8.37497	2.828e-09	1.10784e-07	Vitvi19g02222	chr19	17821430	17823360	-	1527	-	- && -	-
Vitvi02g00659	3.24037	2.83183e-09	1.10784e-07	Vitvi02g00659	chr02	6914737	6915497	-	761	-	- && -	-
Vitvi16g00556	-8.5337	2.84304e-09	1.11038e-07	Vitvi16g00556	chr16	10319348	10322748	+	654	-	- && Q8VZ55.1 RecName: Full=50S ribosomal protein L35, chloroplastic; Flags: Precursor	-
Vitvi05g01922	3.77042	2.85228e-09	1.11039e-07	Vitvi05g01922	chr05	7342614	7344678	+	1332	-	- && Q84MB3.1 RecName: Full=1-aminocyclopropane-1-carboxylate oxidase homolog 1	2OG-FeII_Oxy
Vitvi08g01172	3.80703	2.85245e-09	1.11039e-07	Vitvi08g01172	chr08	14398754	14405247	-	2605	-	- && Q9M353.1 RecName: Full=Cation/H(+) antiporter 20; AltName: Full=Protein CATION/H+ EXCHANGER 20; Short=AtCHX20	Na_H_Exchanger
Vitvi15g01710	3.14809	2.87593e-09	1.11769e-07	Vitvi15g01710	chr15	20286426	20302401	+	857	-	- && Q9M9L0.3 RecName: Full=Anaphase-promoting complex subunit 11; AltName: Full=Cyclosome subunit 11	-
Vitvi07g03059	7.87605	2.97552e-09	1.15449e-07	Vitvi07g03059	chr00	13399615	13402374	+	741	-	- && -	-
Vitvi13g02070	-2.38294	3.00957e-09	1.16579e-07	Vitvi13g02070	chr13	7112809	7120069	-	1108	-	- && O49841.1 RecName: Full=Ras-related protein RABC2a; Short=AtRABC2a; AltName: Full=Ras-related protein Rab18B; Short=AtRab18B	Ras
novel.299	8.17538	3.02506e-09	1.16987e-07	-	chr09	9487677	9489430	+	1754	-	PF01095:Pectinesterase	-
Vitvi18g02720	7.98107	3.19125e-09	1.23213e-07	Vitvi18g02720	chr18	9804817	9807635	+	1838	-	- && O49858.1 RecName: Full=Cytochrome P450 82A3; AltName: Full=Cytochrome P450 CP6	p450
Vitvi19g00929	-5.31868	3.20889e-09	1.23691e-07	Vitvi19g00929	chr19	10691369	10694124	+	1203	-	- && Q9FH13.1 RecName: Full=Putative 4-hydroxy-4-methyl-2-oxoglutarate aldolase 3; Short=HMG aldolase 3; AltName: Full=Oxaloacetate decarboxylase; Short=OAA decarboxylase; AltName: Full=Regulator of ribonuclease activity homolog 3; AltName: Full=RraA-like protein 3	-
Vitvi17g00175	6.55822	3.2163e-09	1.23775e-07	Vitvi17g00175	chr17	1834379	1837858	+	2594	-	- && Q9LMP1.1 RecName: Full=Wall-associated receptor kinase 2; Flags: Precursor	Pkinase_Tyr
Vitvi16g01479	4.43244	3.34158e-09	1.28244e-07	VviSTS42	chr16	18138280	18140142	-	1385	-	- && P28343.2 RecName: Full=Stilbene synthase 1; AltName: Full=PSV25; AltName: Full=Resveratrol synthase 1; AltName: Full=Trihydroxystilbene synthase 1; Short=StSy 1; AltName: Full=Vitis stilbene synthase 1	Chal_sti_synt_N
Vitvi02g01440	4.46042	3.34327e-09	1.28244e-07	Vitvi02g01440	chr02	5073708	5074475	+	768	-	- && P14009.1 RecName: Full=14 kDa proline-rich protein DC2.15; Flags: Precursor	-
Vitvi16g00054	3.01597	3.37697e-09	1.29171e-07	Vitvi16g00054	chr16	598409	601085	-	2246	-	- && P45726.1 RecName: Full=Phenylalanine ammonia-lyase	-
Vitvi06g01717	8.57043	3.37837e-09	1.29171e-07	Vitvi06g01717	chr06	6228895	6230046	+	759	-	- && Q9ZW12.1 RecName: Full=Tropinone reductase homolog At2g29260, chloroplastic; Flags: Precursor	adh_short
Vitvi17g00914	7.92937	3.45737e-09	1.31978e-07	Vitvi17g00914	chr17	10984331	10985165	+	686	-	- && -	-
Vitvi13g02147	2.93023	3.47601e-09	1.32475e-07	Vitvi13g02147	chr13	11346053	11354391	+	375	-	- && Q9SRM9.1 RecName: Full=Aluminum-activated malate transporter 8; Short=AtALMT8	-
Vitvi12g00466	-1.7765	3.56995e-09	1.35836e-07	Vitvi12g00466	chr12	6578824	6585366	-	1877	-	- && Q9MAU5.1 RecName: Full=Putative BPI/LBP family protein At1g04970; Flags: Precursor	-
Vitvi06g01689	4.89016	3.58626e-09	1.36238e-07	Vitvi06g01689	chr06	5282932	5294571	+	1140	-	- && Q9SK86.1 RecName: Full=Alcohol dehydrogenase-like 1	ADH_N
Vitvi02g01586	5.56204	3.60952e-09	1.36901e-07	Vitvi02g01586	chr02	14446555	14470436	-	3746	-	- && -	Peptidase_C48
Vitvi15g00844	6.40925	3.64521e-09	1.38033e-07	Vitvi15g00844	chr15	16195828	16196615	-	788	-	- && Q58FX0.1 RecName: Full=BON1-associated protein 2; AltName: Full=Protein BON1-ASSOCIATED PROTEIN 1-LIKE	C2
Vitvi14g01635	8.67817	3.67562e-09	1.38871e-07	Vitvi14g01635	chr14	26481834	26483230	+	1212	-	- && O24554.1 RecName: Full=Pectate lyase; AltName: Full=ZePel; Flags: Precursor	-
Vitvi18g00579	7.8329	3.67909e-09	1.38871e-07	Vitvi18g00579	chr18	6644092	6650612	-	915	-	- && Q9LXC9.1 RecName: Full=Soluble inorganic pyrophosphatase 6, chloroplastic; AltName: Full=Inorganic pyrophosphatase 6; AltName: Full=Pyrophosphate phospho-hydrolase 6; Short=PPase 6; Flags: Precursor	Pyrophosphatase
Vitvi12g02361	5.30539	3.70484e-09	1.39478e-07	Vitvi12g02361	chr12	5587662	5588686	+	789	-	- && -	-
Vitvi15g01034	-4.55901	3.70937e-09	1.39478e-07	Vitvi15g01034	chr15	18496030	18501279	-	4104	-	- && O82345.1 RecName: Full=BAG family molecular chaperone regulator 6; AltName: Full=Bcl-2-associated athanogene 6; AltName: Full=CaM-binding protein 1; Contains: RecName: Full=Cleaved BAG6	-
Vitvi04g00728	3.82185	3.71287e-09	1.39478e-07	Vitvi04g00728	chr04	8773528	8790610	-	3872	-	- && Q3S4A7.1 RecName: Full=Histidine kinase 5; AltName: Full=Arabidopsis histidine kinase 5; Short=AtHK5; AltName: Full=Protein AUTHENTIC HIS-KINASE 5; AltName: Full=Protein CYTOKININ-INDEPENDENT 2	HATPase_c
Vitvi05g01674	-3.98325	3.78526e-09	1.41971e-07	Vitvi05g01674	chr05	25163986	25165604	-	1028	-	- && Q9SLN8.1 RecName: Full=2-alkenal reductase (NADP(+)-dependent); AltName: Full=Alkenal double bound reductase; AltName: Full=Allylic alcohol dehydrogenase 1; Short=allyl-ADH1; AltName: Full=Flavin-free double bond reductase; Short=NtDBR; AltName: Full=Pulegone reductase; Short=NtRed-1	ADH_zinc_N
Vitvi01g02070	8.07978	4.09216e-09	1.53239e-07	Vitvi01g02070	chr01	8700006	8705853	-	916	-	- && -	-
Vitvi05g01672	-5.93791	4.16123e-09	1.55579e-07	Vitvi05g01672	chr05	25154691	25157934	-	831	-	- && Q9SLN8.1 RecName: Full=2-alkenal reductase (NADP(+)-dependent); AltName: Full=Alkenal double bound reductase; AltName: Full=Allylic alcohol dehydrogenase 1; Short=allyl-ADH1; AltName: Full=Flavin-free double bond reductase; Short=NtDBR; AltName: Full=Pulegone reductase; Short=NtRed-1	ADH_zinc_N
Vitvi18g01849	4.41526	4.19513e-09	1.56598e-07	Vitvi18g01849	chr18	26114762	26123274	+	3003	-	- && O82500.1 RecName: Full=Putative disease resistance protein At4g11170	TIR
Vitvi19g00102	1.7053	4.23046e-09	1.57668e-07	Vitvi19g00102	chr19	1375222	1378938	-	1705	-	- && -	-
Vitvi00g01061	5.89539	4.26276e-09	1.58621e-07	Vitvi00g01061	chr00	22498929	22502064	+	819	-	- && Q3YT12.1 RecName: Full=50S ribosomal protein L25; AltName: Full=General stress protein CTC	-
novel.557	-3.23745	4.27168e-09	1.58621e-07	-	chr17	12720901	12722670	-	1770	-	-	-
Vitvi05g01950	7.58846	4.27616e-09	1.58621e-07	Vitvi05g01950	chr05	7811820	7812962	-	1143	-	- && -	-
Vitvi07g01653	5.41923	4.30429e-09	1.59414e-07	Vitvi07g01653	chr07	22291738	22293436	+	1515	-	- && P93147.2 RecName: Full=Isoflavone 2'-hydroxylase; AltName: Full=CYP GE-3; AltName: Full=Cytochrome P450 81E1; AltName: Full=Cytochrome P450 91A4	p450
Vitvi15g00960	8.79153	4.3876e-09	1.62245e-07	Vitvi15g00960	chr15	17444739	17448231	+	1778	-	- && Q93ZR6.1 RecName: Full=O-acyltransferase WSD1; AltName: Full=Diacylglycerol O-acyltransferase; Short=DGAT; AltName: Full=Long-chain-alcohol O-fatty-acyltransferase; AltName: Full=Wax synthase; Short=WS	-
Vitvi18g02857	-6.69572	4.4512e-09	1.6434e-07	Vitvi18g02857	chr18	15551500	15553394	-	1559	-	- && -	-
novel.129	7.83507	4.5037e-09	1.66019e-07	-	chr02	16769588	16771188	-	1512	-	-	-
Vitvi09g01773	7.98171	4.53277e-09	1.6683e-07	Vitvi09g01773	chr09	11641204	11643897	-	2694	-	- && Q8RXS5.2 RecName: Full=Probable disease resistance protein At5g63020; AltName: Full=pNd11	NB-ARC
Vitvi10g00852	3.49053	4.68821e-09	1.72283e-07	Vitvi10g00852	chr10	10483802	10492205	+	1109	-	- && -	-
Vitvi03g01899	-2.03061	4.90908e-09	1.80119e-07	Vitvi03g01899	chr00	10405413	10406929	-	90	-	- && -	-
Vitvi14g02464	3.57621	4.92181e-09	1.80306e-07	Vitvi14g02464	chr14	730762	731417	+	656	-	- && -	-
Vitvi16g01362	-2.42213	4.97817e-09	1.82088e-07	Vitvi16g01362	chr16	22959058	22960509	+	810	-	- && Q9M276.1 RecName: Full=Homeobox-leucine zipper protein ATHB-12; AltName: Full=HD-ZIP protein ATHB-12; AltName: Full=Homeodomain transcription factor ATHB-12	Homeobox
Vitvi09g01587	7.87799	5.00075e-09	1.82632e-07	Vitvi09g01587	chr09	3523454	3527726	-	3037	-	- && Q8RXS5.2 RecName: Full=Probable disease resistance protein At5g63020; AltName: Full=pNd11	NB-ARC
Vitvi07g02593	4.32626	5.11306e-09	1.86445e-07	Vitvi07g02593	chr07	20254724	20257388	+	2665	-	- && A2Z259.1 RecName: Full=Zinc-finger homeodomain protein 1	-
Vitvi12g02066	-6.62598	5.25329e-09	1.91263e-07	Vitvi12g02066	chr12	22656070	22672246	+	3387	-	- && Q940K0.2 RecName: Full=Probable disease resistance protein At1g61180	NB-ARC
Vitvi14g02428	-1.82847	5.27633e-09	1.91807e-07	Vitvi14g02428	chr14	26071199	26073639	+	2018	-	- && F4JVI3.1 RecName: Full=Transcription termination factor MTERF5, chloroplastic; AltName: Full=Mitochondrial transcription termination factor 5; AltName: Full=Protein MTERF DEFECTIVE IN ARABIDOPSIS 1; Flags: Precursor	-
Vitvi07g02869	-2.09854	5.40916e-09	1.96333e-07	Vitvi07g02869	chr00	7893888	7895509	+	411	-	- && Q9FJL3.1 RecName: Full=Peptidyl-prolyl cis-trans isomerase FKBP65; Short=PPIase FKBP65; AltName: Full=70 kDa peptidyl-prolyl isomerase; AltName: Full=FK506-binding protein 65; Short=AtFKBP65; AltName: Full=Immunophilin FKBP65; AltName: Full=Peptidyl-prolyl isomerase ROF2; AltName: Full=Protein ROTAMASE FKBP 2; AltName: Full=Rotamase	FKBP_C
Vitvi17g00098	5.0167	5.59987e-09	2.02944e-07	VviTM8a	chr17	1009821	1012257	+	624	-	- && Q6EU39.1 RecName: Full=MADS-box transcription factor 6; AltName: Full=OsMADS6; AltName: Full=Protein MOSAIC FLORAL ORGANS 1	SRF-TF
Vitvi02g01286	-3.5429	5.87386e-09	2.12547e-07	Vitvi02g01286	chr02	18672695	18674590	-	1896	-	- && O49675.1 RecName: Full=Probable carotenoid cleavage dioxygenase 4, chloroplastic; Short=AtCCD4; AltName: Full=AtNCED4; Flags: Precursor	RPE65
Vitvi04g00486	6.16731	5.97478e-09	2.15869e-07	Vitvi04g00486	chr04	4970929	4974794	+	2220	-	- && -	-
Vitvi11g00975	7.81535	6.00271e-09	2.16547e-07	Vitvi11g00975	chr11	13497888	13502165	+	390	-	- && Q9SJ81.1 RecName: Full=Fasciclin-like arabinogalactan protein 7; Flags: Precursor	-
Vitvi16g00435	2.93735	6.11275e-09	2.2018e-07	Vitvi16g00435	chr16	7843956	7879681	+	1723	-	- && -	LRRNT_2
novel.501	-8.00598	6.25031e-09	2.24792e-07	-	chr16	2466710	2468340	+	1631	-	-	-
Vitvi13g01050	2.77367	6.38528e-09	2.29042e-07	Vitvi13g01050	chr13	14485570	14518516	-	2362	-	- && A7LXU3.1 RecName: Full=Beta-glucosidase BoGH3B; AltName: Full=Glycosyl hydrolase family protein 3B; Short=BoGH3B; Flags: Precursor	Glyco_hydro_3
Vitvi06g00481	6.94238	6.38786e-09	2.29042e-07	Vitvi06g00481	chr06	5817200	5819591	-	1221	-	- && O48818.1 RecName: Full=Expansin-A4; Short=AtEXPA4; AltName: Full=Alpha-expansin-4; Short=At-EXP4; Short=AtEx4; AltName: Full=Ath-ExpAlpha-1.6; Flags: Precursor	-
Vitvi08g00069	3.56728	6.53518e-09	2.33969e-07	VviMYB60	chr08	1264803	1266255	+	966	-	- && P81392.1 RecName: Full=Myb-related protein 306	Myb_DNA-binding
Vitvi16g01111	4.59927	6.55393e-09	2.34286e-07	Vitvi16g01111	chr16	19620348	19630786	+	553	-	- && -	-
Vitvi19g00478	-6.72952	6.63787e-09	2.36661e-07	Vitvi19g00478	chr19	6307747	6309528	-	1425	-	- && Q50EK1.1 RecName: Full=Cytochrome P450 716B1; AltName: Full=Cytochrome P450 CYPA1	p450
Vitvi07g01909	5.30283	6.64509e-09	2.36661e-07	Vitvi07g01909	chr07	24869882	24873083	-	1569	-	- && Q9ZU50.2 RecName: Full=Amino-acid permease BAT1; AltName: Full=Bidirectional amino acid transporter 1; AltName: Full=GABA permease; Short=AtGABP	-
Vitvi06g00590	1.83647	6.65042e-09	2.36661e-07	Vitvi06g00590	chr06	6873210	6875671	-	2030	-	- && Q9M390.1 RecName: Full=Protein NRT1/ PTR FAMILY 8.1; Short=AtNPF8.1; AltName: Full=Peptide transporter PTR1	-
Vitvi12g00141	-2.01191	6.70494e-09	2.38242e-07	Vitvi12g00141	chr12	2303087	2308799	+	2478	-	- && O80860.1 RecName: Full=ATP-dependent zinc metalloprotease FTSH 2, chloroplastic; Short=AtFTSH2; AltName: Full=Protein VARIEGATED 2; Flags: Precursor	AAA
Vitvi06g00266	8.67604	6.75585e-09	2.39691e-07	Vitvi06g00266	chr06	3341723	3345892	+	3030	-	- && -	-
Vitvi16g00804	2.24977	6.84805e-09	2.42597e-07	Vitvi16g00804	chr16	15160334	15162159	-	1826	-	- && Q9C6L5.1 RecName: Full=3-ketoacyl-CoA synthase 5; Short=KCS-5; AltName: Full=Eceriferum 60; AltName: Full=Very long-chain fatty acid condensing enzyme 5; Short=VLCFA condensing enzyme 5	-
Vitvi10g01200	-3.24549	6.88782e-09	2.43641e-07	Vitvi10g01200	chr10	16326477	16328245	+	591	-	- && -	-
Vitvi19g02374	8.88545	7.00406e-09	2.47383e-07	Vitvi19g02374	chr00	6526092	6527379	+	664	-	- && Q03666.1 RecName: Full=Probable glutathione S-transferase; AltName: Full=Auxin-induced protein PCNT107	GST_N
Vitvi19g02040	8.62177	7.02954e-09	2.47912e-07	Vitvi19g02040	chr19	7443541	7444509	+	560	-	- && -	-
Vitvi10g00828	4.95095	7.12356e-09	2.50853e-07	Vitvi10g00828	chr10	10079741	10080842	+	665	-	- && Q8LBM2.1 RecName: Full=Protein TIFY 5A; AltName: Full=Jasmonate ZIM domain-containing protein 8	Zim
Vitvi08g01101	4.3345	7.14771e-09	2.51329e-07	Vitvi08g01101	chr08	13768826	13771763	+	2085	-	- && Q9FGH9.1 RecName: Full=Exocyst complex component EXO70B1; Short=AtExo70b1; AltName: Full=Exocyst subunit Exo70 family protein B1	Exo70
Vitvi03g01597	4.13684	7.26107e-09	2.54936e-07	Vitvi03g01597	chr03	6406134	6407011	-	681	-	- && C0HJG8.1 RecName: Full=Basic secretory protease; AltName: Full=Boswellia basic secretory protease; Short=BBSP, partial [Boswellia serrata]	-
Vitvi10g00316	-4.13919	7.28622e-09	2.55439e-07	Vitvi10g00316	chr10	3223865	3236085	-	2420	-	- && Q9ZT07.3 RecName: Full=G-type lectin S-receptor-like serine/threonine-protein kinase RKS1; AltName: Full=Receptor-like protein kinase 1; Flags: Precursor	Pkinase_Tyr
Vitvi01g00682	2.8456	7.4995e-09	2.62527e-07	Vitvi01g00682	chr01	7815794	7819125	+	1563	-	- && Q9LPV5.1 RecName: Full=High affinity nitrate transporter 2.5; Short=AtNRT2:5	MFS_1
Vitvi19g00101	2.90778	7.56223e-09	2.64331e-07	Vitvi19g00101	chr19	1370742	1373592	+	1195	-	- && -	-
Vitvi07g00961	3.3065	7.70644e-09	2.68974e-07	Vitvi07g00961	chr07	12781763	12785780	+	2169	-	- && Q7XA42.2 RecName: Full=Putative disease resistance protein RGA1; AltName: Full=RGA3-blb	NB-ARC
Vitvi04g02247	2.94798	7.83102e-09	2.72919e-07	Vitvi04g02247	chr04	23139702	23142306	-	1862	-	- && Q9LXD9.1 RecName: Full=Probable pectinesterase/pectinesterase inhibitor 51; Includes: RecName: Full=Pectinesterase inhibitor 51; AltName: Full=Pectin methylesterase inhibitor 51; Includes: RecName: Full=Pectinesterase 51; Short=PE 51; AltName: Full=Pectin methylesterase 51; Short=AtPME51; Flags: Precursor	-
Vitvi10g01700	8.13533	7.90721e-09	2.75169e-07	Vitvi10g01700	chr10	2462417	2463668	+	390	-	- && -	-
Vitvi07g02983	10.2765	7.93764e-09	2.75821e-07	Vitvi07g02983	chr00	16270596	16271478	+	883	-	- && -	-
Vitvi03g01816	7.77938	8.45803e-09	2.93473e-07	Vitvi03g01816	chr03	17377464	17378981	+	1284	-	- && O64988.1 RecName: Full=Acetyl-CoA-benzylalcohol acetyltransferase; Short=CbBEAT-1	-
Vitvi17g01513	6.17739	8.54883e-09	2.96188e-07	Vitvi17g01513	chr17	8371280	8373491	+	2032	-	- && Q9SU72.1 RecName: Full=Protein EDS1; AltName: Full=Enhanced disease susceptibility 1	Lipase_3
Vitvi13g02597	-4.37461	8.5686e-09	2.96439e-07	Vitvi13g02597	chr00	15628236	15636807	+	3983	-	- && Q9LRR4.1 RecName: Full=Putative disease resistance RPP13-like protein 1	NB-ARC
Vitvi06g01494	-5.40277	8.72506e-09	3.0141e-07	Vitvi06g01494	chr06	21626128	21626421	-	165	-	- && -	-
Vitvi16g01453	6.0574	8.85352e-09	3.05401e-07	VviSTS14	chr16	17834731	17835336	-	427	-	- && -	-
Vitvi13g01916	5.07606	8.89123e-09	3.06255e-07	Vitvi13g01916	chr13	1719393	1720907	-	1046	-	- && Q9LY00.1 RecName: Full=Probable WRKY transcription factor 70; AltName: Full=WRKY DNA-binding protein 70	WRKY
Vitvi02g01340	3.36535	9.10976e-09	3.13325e-07	Vitvi02g01340	chr02	1391551	1395473	-	1114	-	- && Q9FUQ7.1 RecName: Full=Calcineurin B-like protein 8	-
Vitvi10g02385	-5.12113	9.15171e-09	3.14311e-07	Vitvi10g02385	chr00	23002768	23004838	-	918	-	- && Q651X6.1 RecName: Full=Cellulose synthase-like protein E6; AltName: Full=OsCslE6	-
Vitvi03g00785	3.77854	9.28521e-09	3.18433e-07	Vitvi03g00785	chr03	9452243	9454982	+	1182	-	- && P19446.1 RecName: Full=Malate dehydrogenase, glyoxysomal; Flags: Precursor	-
Vitvi15g00759	-4.09957	9.30559e-09	3.18669e-07	Vitvi15g00759	chr15	15216017	15224263	+	2141	-	- && Q93ZQ5.2 RecName: Full=SPX domain-containing membrane protein At4g22990	MFS_1
Vitvi14g00373	8.22157	9.49917e-09	3.24828e-07	Vitvi14g00373	chr14	5545710	5548062	-	111	-	- && -	-
Vitvi07g02062	3.40436	9.54623e-09	3.25965e-07	Vitvi07g02062	chr07	6402817	6403293	+	477	-	- && Q9LTC5.1 RecName: Full=Ethylene-responsive transcription factor ERF098	AP2
Vitvi07g00012	5.30737	9.6222e-09	3.28085e-07	Vitvi07g00012	chr07	196285	198136	-	1518	-	- && O81117.2 RecName: Full=Cytochrome P450 94A1; AltName: Full=P450-dependent fatty acid omega-hydroxylase	p450
Vitvi11g01294	8.00362	9.68736e-09	3.29831e-07	Vitvi11g01294	chr11	19667448	19673018	-	1555	-	- && P51094.2 RecName: Full=Anthocyanidin 3-O-glucosyltransferase 2; AltName: Full=Flavonol 3-O-glucosyltransferase; AltName: Full=UDP-glucose flavonoid 3-O-glucosyltransferase	UDPGT
Vitvi18g00204	6.22691	9.77401e-09	3.32302e-07	Vitvi18g00204	chr18	1982956	1985545	-	1391	-	- && Q0JH50.1 RecName: Full=Gibberellin 20 oxidase 2; AltName: Full=GA 20-oxidase 2; AltName: Full=Gibberellin C-20 oxidase 2; AltName: Full=Os20ox2; AltName: Full=Protein semidwarf-1 >P0C5H5.1 RecName: Full=Gibberellin 20 oxidase 2; AltName: Full=GA 20-oxidase 2; AltName: Full=Gibberellin C-20 oxidase 2; AltName: Full=Os20ox2; AltName: Full=Protein semidwarf-1	2OG-FeII_Oxy
novel.439	-8.16846	1.00456e-08	3.41045e-07	-	chr13	26096502	26100784	-	2303	-	-	-
Vitvi13g01248	7.70094	1.04337e-08	3.53712e-07	Vitvi13g01248	chr13	18638343	18640328	-	1712	-	- && -	-
Vitvi15g00037	7.70249	1.05581e-08	3.57416e-07	Vitvi15g00037	chr15	846228	859534	+	4173	-	- && Q7XA40.2 RecName: Full=Putative disease resistance protein RGA3; AltName: Full=Blight resistance protein B149; AltName: Full=RGA1-blb	NB-ARC
Vitvi18g02741	3.56013	1.10583e-08	3.73814e-07	Vitvi18g02741	chr18	10363376	10367005	-	1870	-	- && O48786.1 RecName: Full=Cytochrome P450 734A1; AltName: Full=Protein PHYB ACTIVATION-TAGGED SUPPRESSOR 1	p450
Vitvi07g02241	5.78469	1.12787e-08	3.8072e-07	Vitvi07g02241	chr07	4745510	4746335	+	673	-	- && -	-
Vitvi02g00407	3.21894	1.13811e-08	3.83629e-07	Vitvi02g00407	chr02	3740874	3741791	+	918	-	- && Q9SGJ6.1 RecName: Full=Dehydration-responsive element-binding protein 1E; Short=Protein DREB1E	AP2
Vitvi19g00108	2.68875	1.14251e-08	3.84563e-07	Vitvi19g00108	chr19	1428920	1429456	-	537	-	- && Q9S7R3.1 RecName: Full=Protein LIGHT-DEPENDENT SHORT HYPOCOTYLS 10; AltName: Full=Protein ORGAN BOUNDARY 10	-
Vitvi16g02119	5.13516	1.14707e-08	3.85549e-07	Vitvi16g02119	chr00	9675481	9678650	-	1618	-	- && P93604.1 RecName: Full=Rust resistance kinase Lr10; AltName: Full=Probable receptor-like serine/threonine-protein kinase LRK10; Flags: Precursor	Pkinase
Vitvi14g01424	3.10647	1.16627e-08	3.91446e-07	Vitvi14g01424	chr14	24482406	24484689	+	1436	-	- && Q9LPW0.1 RecName: Full=Glyceraldehyde-3-phosphate dehydrogenase GAPA2, chloroplastic; AltName: Full=NADP-dependent glyceraldehydephosphate dehydrogenase A subunit 2; Flags: Precursor	-
Vitvi12g00150	5.91979	1.17863e-08	3.95034e-07	Vitvi12g00150	chr12	2371929	2372824	+	896	-	- && -	-
Vitvi18g00687	4.48082	1.18298e-08	3.95929e-07	VviCB5F	chr18	7880335	7881000	-	592	-	- && Q9ZWT2.1 RecName: Full=Cytochrome B5 isoform D; Short=AtCb5-D; AltName: Full=Cytochrome b5 isoform B; Short=AtCb5-B	-
Vitvi03g00300	8.19735	1.22214e-08	4.07939e-07	Vitvi03g00300	chr03	3324275	3325170	-	714	-	- && Q6XMI3.1 RecName: Full=Salicylate/benzoate carboxyl methyltransferase; AltName: Full=Benzoate O-methyltransferase; AltName: Full=S-adenosyl-L-methionine:benzoic acid carboxyl methyltransferase; AltName: Full=S-adenosyl-L-methionine:salicylate acid carboxyl methyltransferase; AltName: Full=SABATH methyltransferase; AltName: Full=Salicylate carboxymethyltransferase	-
Vitvi12g02039	5.57167	1.22232e-08	4.07939e-07	Vitvi12g02039	chr12	22253876	22254913	-	473	-	- && -	-
Vitvi16g01740	-4.37757	1.24182e-08	4.13865e-07	Vitvi16g01740	chr16	11214790	11228229	-	1951	-	- && -	DUF659
Vitvi11g01564	7.7214	1.25508e-08	4.17694e-07	Vitvi11g01564	chr11	12978858	12979225	+	281	-	- && -	-
Vitvi09g00505	3.49548	1.32903e-08	4.41683e-07	Vitvi09g00505	chr09	5688927	5697812	-	3244	-	- && O64973.2 RecName: Full=Disease resistance protein RPS5; AltName: Full=Resistance to Pseudomonas syringae protein 5; AltName: Full=pNd3/pNd10	NB-ARC
Vitvi01g01299	-1.87092	1.34372e-08	4.45939e-07	Vitvi01g01299	chr01	16850560	16854072	+	2854	-	- && Q9SI52.2 RecName: Full=Phosphatidylinositol 4-kinase gamma 7; Short=AtPI4Kgamma7; Short=PI-4Kgamma7; Short=PI4K gamma 7; AltName: Full=Ubiquitin-like domain kinase gamma 7; Short=UbDK gamma 7	PI3_PI4_kinase
Vitvi08g02366	4.86353	1.35704e-08	4.49727e-07	Vitvi08g02366	chr08	20732323	20735162	-	1176	-	- && -	-
Vitvi01g00617	4.59165	1.3597e-08	4.49977e-07	Vitvi01g00617	chr01	6998059	7007581	-	2159	-	- && Q9LIP5.1 RecName: Full=Cytochrome P450 71B35	p450
Vitvi12g01971	7.37427	1.3824e-08	4.56851e-07	Vitvi12g01971	chr12	21130316	21134875	-	2228	-	- && O22137.2 RecName: Full=Pentatricopeptide repeat-containing protein At2g45350, chloroplastic; AltName: Full=Protein CHLORORESPIRATORY REDUCTION 4; Flags: Precursor	-
Vitvi07g02390	7.67253	1.39238e-08	4.59504e-07	Vitvi07g02390	chr07	12956980	12961081	+	637	-	- && -	-
Vitvi03g00324	-3.27704	1.40137e-08	4.61827e-07	Vitvi03g00324	chr03	3584605	3589487	+	593	-	- && -	-
Vitvi10g02249	5.34312	1.43641e-08	4.72716e-07	Vitvi10g02249	chr00	7979514	7983411	+	2072	-	- && O65468.2 RecName: Full=Cysteine-rich receptor-like protein kinase 8; Short=Cysteine-rich RLK8; Flags: Precursor	Pkinase_Tyr
Vitvi04g01105	-3.75611	1.45378e-08	4.77766e-07	Vitvi04g01105	chr04	16051851	16055936	+	2655	-	- && Q6NPT8.1 RecName: Full=F-box protein PP2-B1; AltName: Full=Protein PHLOEM PROTEIN 2-LIKE B1; Short=AtPP2-B1; AltName: Full=SKP1-interacting partner 21	-
Vitvi04g02306	4.03766	1.46151e-08	4.7964e-07	Vitvi04g02306	chr00	24327918	24329957	-	1157	-	- && Q43872.1 RecName: Full=Peroxidase 64; Short=Atperox P64; AltName: Full=ATP17a; AltName: Full=PRXR4; Flags: Precursor	-
novel.614	-8.1813	1.49342e-08	4.89432e-07	-	chr19	14602777	14604364	+	1588	-	-	-
Vitvi14g01977	6.95468	1.52214e-08	4.98154e-07	Vitvi14g01977	chr14	29649221	29650875	-	849	-	- && Q9LDR9.1 RecName: Full=Expansin-A10; Short=AtEXPA10; AltName: Full=Alpha-expansin-10; Short=At-EXP10; Short=AtEx10; AltName: Full=Ath-ExpAlpha-1.1; Flags: Precursor	-
Vitvi05g00873	2.58486	1.52968e-08	4.99928e-07	Vitvi05g00873	chr05	10146056	10148408	+	2353	-	- && P54144.1 RecName: Full=Ammonium transporter 1 member 1; Short=AtAMT1;1	-
Vitvi07g02801	8.19168	1.5389e-08	5.02246e-07	Vitvi07g02801	chr00	16411308	16415398	-	1528	-	- && -	-
novel.22	-5.38863	1.54747e-08	5.04348e-07	-	chr00	18400488	18402528	+	1726	-	-	-
Vitvi19g02071	-5.03916	1.55178e-08	5.05055e-07	Vitvi19g02071	chr19	8923352	8924140	+	789	-	- && -	-
Vitvi00g01184	5.69914	1.56594e-08	5.08964e-07	Vitvi00g01184	chr00	24349675	24351483	-	1485	-	- && D1MI46.1 RecName: Full=Geraniol 8-hydroxylase; AltName: Full=Cytochrome P450 76B10; AltName: Full=Geraniol 10-hydroxylase; Short=SmG10H	p450
Vitvi18g02945	8.12135	1.5696e-08	5.0945e-07	Vitvi18g02945	chr18	21677304	21682505	-	1881	-	- && Q84J37.1 RecName: Full=Laccase-15; AltName: Full=Benzenediol:oxygen oxidoreductase 15; AltName: Full=Diphenol oxidase 15; AltName: Full=Protein TRANSPARENT TESTA 10; AltName: Full=Urishiol oxidase 15; Flags: Precursor	-
Vitvi12g02508	5.25988	1.58135e-08	5.12563e-07	Vitvi12g02508	chr12	9750249	9751117	+	772	-	- && F4JDJ0.1 RecName: Full=Heavy metal-associated isoprenylated plant protein 47; Short=AtHIP47; Flags: Precursor	-
Vitvi19g01969	5.46264	1.60276e-08	5.18788e-07	Vitvi19g01969	chr19	4935420	4943417	-	1791	-	- && O81832.4 RecName: Full=G-type lectin S-receptor-like serine/threonine-protein kinase At4g27290; Flags: Precursor	Pkinase_Tyr
Vitvi06g00281	8.14926	1.65183e-08	5.3394e-07	Vitvi06g00281	chr06	3578787	3579957	+	843	-	- && Q9ATM4.1 RecName: Full=Aquaporin PIP2-7; AltName: Full=Plasma membrane intrinsic protein 2-7; AltName: Full=ZmPIP2-7; AltName: Full=ZmPIP2;7	-
Vitvi04g01471	2.84187	1.67351e-08	5.40209e-07	Vitvi04g01471	chr04	20457979	20459363	+	1195	-	- && P50694.1 RecName: Full=Glucan endo-1,3-beta-glucosidase; AltName: Full=(1->3)-beta-glucan endohydrolase; Short=(1->3)-beta-glucanase; AltName: Full=Allergen Pru a 2; AltName: Full=Beta-1,3-endoglucanase; AltName: Full=Thaumatin-like protein; Short=TLP; AltName: Allergen=Pru av 2; Flags: Precursor	Thaumatin
Vitvi13g02574	3.32526	1.67895e-08	5.41225e-07	Vitvi13g02574	chr13	28835129	28835839	-	711	-	- && -	-
Vitvi18g03018	2.5083	1.70104e-08	5.47601e-07	Vitvi18g03018	chr18	24902487	24906911	-	3552	-	- && Q40392.1 RecName: Full=TMV resistance protein N	NB-ARC
Vitvi13g01435	4.97765	1.71954e-08	5.52803e-07	Vitvi13g01435	chr13	22462678	22466355	+	3678	-	- && Q9LRR4.1 RecName: Full=Putative disease resistance RPP13-like protein 1	NB-ARC
Vitvi06g01162	1.62385	1.729e-08	5.54605e-07	Vitvi06g01162	chr06	16577822	16583928	+	1156	-	- && A4IGU3.1 RecName: Full=Protein N-lysine methyltransferase METTL21A; AltName: Full=Methyltransferase-like protein 21A	-
Vitvi12g00262	7.79623	1.72984e-08	5.54605e-07	Vitvi12g00262	chr12	3891877	3892934	+	1058	-	- && -	-
novel.152	-8.3654	1.75857e-08	5.63052e-07	-	chr04	7691505	7694670	+	1554	-	-	-
Vitvi16g00567	3.27723	1.78067e-08	5.69357e-07	Vitvi16g00567	chr16	10620583	10624052	+	684	-	- && Q8VZ55.1 RecName: Full=50S ribosomal protein L35, chloroplastic; Flags: Precursor	-
Vitvi15g01076	9.96065	1.83371e-08	5.85525e-07	Vitvi15g01076	chr15	18819058	18821532	+	1516	-	- && A7PZL3.1 RecName: Full=Probable polygalacturonase; Short=PG; AltName: Full=Pectinase	-
Vitvi16g00967	7.83061	1.86581e-08	5.94968e-07	Vitvi16g00967	chr16	17606946	17610511	+	1529	-	- && Q7XU38.3 RecName: Full=Cytochrome P450 87A3	p450
Vitvi11g00641	-9.5901	1.8722e-08	5.96201e-07	Vitvi11g00641	chr11	7261762	7263087	-	1194	-	- && Q9D7Q1.2 RecName: Full=Chitotriosidase-1; AltName: Full=Chitinase-1; Flags: Precursor	-
Vitvi15g00793	3.25622	1.87823e-08	5.97319e-07	Vitvi15g00793	chr15	15569038	15571165	+	525	-	- && Q6ZIX2.1 RecName: Full=Cycloartenol-C-24-methyltransferase 1; AltName: Full=24-sterol C-methyltransferase 1; Short=Sterol C-methyltransferase 1	-
Vitvi05g00639	-1.54996	1.90836e-08	6.06085e-07	Vitvi05g00639	chr05	6624047	6632562	+	2970	-	- && F4J2U9.1 RecName: Full=CRM-domain containing factor CFM3A, chloroplastic/mitochondrial; AltName: Full=Protein CRM FAMILY MEMBER 3A; Short=AtCFM3a; Flags: Precursor	-
Vitvi07g01097	2.60902	1.91986e-08	6.08919e-07	Vitvi07g01097	chr07	15106211	15121445	-	7226	-	- && Q9LRR4.1 RecName: Full=Putative disease resistance RPP13-like protein 1	-
Vitvi18g00700	-5.22966	1.96321e-08	6.21491e-07	VviMADSD1c	chr18	7968590	7971054	+	969	-	- && Q9LM46.1 RecName: Full=Agamous-like MADS-box protein AGL104	SRF-TF
Vitvi11g00712	4.16415	1.96476e-08	6.21491e-07	Vitvi11g00712	chr11	8425306	8431841	+	1410	-	- && Q9M099.1 RecName: Full=Serine carboxypeptidase 24; AltName: Full=Bri1 suppressor 1; AltName: Full=Carboxypeptidase D; AltName: Full=Serine carboxypeptidase II; Contains: RecName: Full=Serine carboxypeptidase 24 chain A; AltName: Full=Serine carboxypeptidase II chain A; Contains: RecName: Full=Serine carboxypeptidase 24 chain B; AltName: Full=Serine carboxypeptidase II chain B; Flags: Precurs…	Peptidase_S10
Vitvi07g02686	4.80333	1.97817e-08	6.24895e-07	Vitvi07g02686	chr07	23788875	23790710	+	1765	-	- && H2DH18.1 RecName: Full=Cytochrome P450 CYP736A12 [Panax ginseng]	p450
Vitvi05g01661	1.72169	1.98236e-08	6.25382e-07	Vitvi05g01661	chr05	25083740	25087199	-	1404	-	- && Q9SLN8.1 RecName: Full=2-alkenal reductase (NADP(+)-dependent); AltName: Full=Alkenal double bound reductase; AltName: Full=Allylic alcohol dehydrogenase 1; Short=allyl-ADH1; AltName: Full=Flavin-free double bond reductase; Short=NtDBR; AltName: Full=Pulegone reductase; Short=NtRed-1	ADH_zinc_N
Vitvi18g00867	2.12233	2.01978e-08	6.3634e-07	Vitvi18g00867	chr18	9679942	9680699	+	665	-	- && P80883.1 RecName: Full=Cytochrome b6-f complex subunit 7; AltName: Full=Cytochrome b6-f complex subunit PetM; AltName: Full=Cytochrome b6-f complex subunit VII	-
Vitvi16g01184	2.72267	2.06485e-08	6.49673e-07	Vitvi16g01184	chr16	20713234	20719455	-	3717	-	- && P0C899.1 RecName: Full=Putative pentatricopeptide repeat-containing protein At3g49142	-
novel.163	8.12756	2.07836e-08	6.53054e-07	-	chr04	16102381	16103190	-	810	-	-	-
Vitvi04g00194	2.6713	2.09208e-08	6.56489e-07	Vitvi04g00194	chr04	1870933	1876117	-	3806	-	- && -	-
Vitvi16g01149	-5.53869	2.09657e-08	6.57029e-07	Vitvi16g01149	chr16	20065619	20067576	-	1810	-	- && Q6VAA7.1 RecName: Full=UDP-glycosyltransferase 88B1	UDPGT
Vitvi00g02281	5.87429	2.09941e-08	6.57046e-07	Vitvi00g02281	chr00	25909539	25909793	-	254	-	- && -	-
Vitvi14g01923	3.4412	2.10602e-08	6.58243e-07	Vitvi14g01923	chr14	29164816	29166309	+	1494	-	- && Q9LH89.1 RecName: Full=Uncharacterized protein At3g28850	-
Vitvi13g02551	4.36713	2.21462e-08	6.91273e-07	Vitvi13g02551	chr13	28465450	28468107	+	2658	-	- && Q0JEU6.2 RecName: Full=G-type lectin S-receptor-like serine/threonine-protein kinase LECRK3; Short=OsLecRK3; AltName: Full=OsRLCK135; Flags: Precursor	Pkinase
Vitvi01g00845	2.79892	2.24988e-08	7.0135e-07	Vitvi01g00845	chr01	10117667	10118410	-	744	-	- && Q39264.1 RecName: Full=Zinc finger protein 5	-
Vitvi15g01396	-7.71711	2.27255e-08	7.07484e-07	Vitvi15g01396	chr15	9407624	9409806	-	1799	-	- && Q9SYG9.1 RecName: Full=Cation/calcium exchanger 4; Short=AtCCX4; AltName: Full=Protein CATION CALCIUM EXCHANGER 4; AltName: Full=Protein CATION EXCHANGER 10	Na_Ca_ex
novel.630	-6.74671	2.29696e-08	7.14142e-07	-	chr19	13866725	13870624	-	3638	-	-	-
Vitvi06g01301	5.56262	2.33262e-08	7.24276e-07	Vitvi06g01301	chr06	18850839	18852706	+	1601	-	- && Q9FJH8.1 RecName: Full=High affinity nitrate transporter 2.4; Short=AtNRT2:4	MFS_1
Vitvi18g01254	6.17547	2.34219e-08	7.26295e-07	Vitvi18g01254	chr18	13865320	13866808	-	1489	-	- && Q9SVC5.1 RecName: Full=Dof zinc finger protein DOF3.5; Short=AtDOF3.5	zf-Dof
Vitvi12g01984	8.00296	2.39126e-08	7.40002e-07	Vitvi12g01984	chr12	21440453	21446600	-	1648	-	- && -	-
Vitvi02g00232	1.77907	2.39266e-08	7.40002e-07	Vitvi02g00232	chr02	2105762	2109142	-	2287	-	- && O22977.1 RecName: Full=Probable lysophospholipase BODYGUARD 3; Short=AtBDG3; Flags: Precursor	Abhydrolase_1
Vitvi13g02498	-8.06394	2.41936e-08	7.47283e-07	Vitvi13g02498	chr13	27281513	27282710	+	1084	-	- && -	-
Vitvi18g01987	5.56237	2.45084e-08	7.56017e-07	Vitvi18g01987	chr18	28435911	28440121	-	1857	-	- && Q0WP01.1 RecName: Full=Protein NRT1/ PTR FAMILY 5.10; Short=AtNPF5.10	-
Vitvi18g03349	6.59879	2.4723e-08	7.61643e-07	Vitvi18g03349	chr00	22289077	22292115	+	1997	-	- && Q84J37.1 RecName: Full=Laccase-15; AltName: Full=Benzenediol:oxygen oxidoreductase 15; AltName: Full=Diphenol oxidase 15; AltName: Full=Protein TRANSPARENT TESTA 10; AltName: Full=Urishiol oxidase 15; Flags: Precursor	-
Vitvi01g01536	-2.05031	2.51235e-08	7.72552e-07	Vitvi01g01536	chr01	20722595	20728060	+	4350	-	- && Q9LK64.1 RecName: Full=ABC transporter C family member 3; Short=ABC transporter ABCC.3; Short=AtABCC3; AltName: Full=ATP-energized glutathione S-conjugate pump 3; AltName: Full=Glutathione S-conjugate-transporting ATPase 3; AltName: Full=Multidrug resistance-associated protein 3	ABC_tran
Vitvi02g00121	5.50262	2.51425e-08	7.72552e-07	Vitvi02g00121	chr02	1086422	1088049	-	1628	-	- && Q9C7W2.1 RecName: Full=Ethylene-responsive transcription factor ERF061	AP2
Vitvi09g00285	-4.70871	2.67969e-08	8.22316e-07	Vitvi09g00285	chr09	3127945	3129421	-	1306	-	- && Q9LIG0.1 RecName: Full=Clavaminate synthase-like protein At3g21360	-
Vitvi05g00886	-5.06417	2.7046e-08	8.28884e-07	Vitvi05g00886	chr05	10556876	10563240	+	1425	-	- && Q9LIR6.1 RecName: Full=Beta-amylase 1, chloroplastic; AltName: Full=1,4-alpha-D-glucan maltohydrolase; AltName: Full=Beta-amylase 7; AltName: Full=Thioredoxin-regulated beta-amylase; Short=TR-BAMY; Flags: Precursor	-
Vitvi09g01694	-3.13603	2.72337e-08	8.33557e-07	Vitvi09g01694	chr09	8231374	8233467	+	1150	-	- && Q59I44.1 RecName: Full=2-haloacrylate reductase	ADH_zinc_N
Vitvi05g01951	9.58056	2.76747e-08	8.45957e-07	Vitvi05g01951	chr05	7815734	7816560	-	827	-	- && -	-
Vitvi12g02419	8.1967	2.78063e-08	8.48884e-07	Vitvi12g02419	chr12	7342381	7343436	+	1056	-	- && Q9LRJ9.1 RecName: Full=Cysteine-rich repeat secretory protein 38; Flags: Precursor	-
Vitvi04g01459	6.52006	2.81657e-08	8.58746e-07	Vitvi04g01459	chr04	20338515	20346923	+	2726	-	- && -	-
Vitvi16g00162	4.92638	2.85309e-08	8.68759e-07	Vitvi16g00162	chr16	2506483	2512220	-	1528	-	- && Q9XES5.1 RecName: Full=Bifunctional dihydroflavonol 4-reductase/flavanone 4-reductase; AltName: Full=Dihydroflavonol 4-reductase; Short=DFR; AltName: Full=Dihydrokaempferol 4-reductase; AltName: Full=Flavanone 4-reductase; Short=FNR	-
Vitvi03g01629	-6.19063	2.9335e-08	8.92093e-07	Vitvi03g01629	chr03	8216568	8217758	-	1101	-	- && Q7FAZ0.1 RecName: Full=G-type lectin S-receptor-like serine/threonine-protein kinase LECRK4; Short=OsLecRK4; AltName: Full=OsRLCK136; Flags: Precursor >Q25AG2.1 RecName: Full=G-type lectin S-receptor-like serine/threonine-protein kinase LECRK4; Short=OsLecRK4; AltName: Full=OsRLCK136; Flags: Precursor	Pkinase
Vitvi13g02061	7.546	2.95234e-08	8.96669e-07	Vitvi13g02061	chr13	6031056	6031336	+	244	-	- && -	-
Vitvi16g01929	8.58298	3.05493e-08	9.26637e-07	Vitvi16g01929	chr16	19688980	19690164	-	1185	-	- && -	C2
Vitvi05g01453	-7.8863	3.07787e-08	9.32398e-07	Vitvi05g01453	chr05	22073564	22076164	-	2156	-	- && Q8LPS2.1 RecName: Full=Protein ACCELERATED CELL DEATH 6	-
Vitvi00g02293	-3.81348	3.12844e-08	9.46503e-07	Vitvi00g02293	chr00	26196527	26197193	-	667	-	- && Q8VYP5.1 RecName: Full=Probable protein S-acyltransferase 14; AltName: Full=Probable palmitoyltransferase At3g60800; AltName: Full=Zinc finger DHHC domain-containing protein At3g60800	-
novel.393	-9.63093	3.19536e-08	9.65515e-07	-	chr12	9160830	9163196	-	1718	-	-	-
Vitvi15g01522	1.73639	3.24224e-08	9.78429e-07	Vitvi15g01522	chr15	15868791	15872100	-	2049	-	- && Q50EK3.1 RecName: Full=Cytochrome P450 704C1; AltName: Full=Cytochrome P450 CYPD [Pinus taeda]	p450
Vitvi03g01723	5.71804	3.28402e-08	9.89042e-07	Vitvi03g01723	chr03	12181155	12185841	-	1493	-	- && Q9S7V4.1 RecName: Full=HVA22-like protein a; Short=AtHVA22a	TB2_DP1_HVA22
Vitvi01g02265	6.57088	3.28578e-08	9.89042e-07	Vitvi01g02265	chr01	22046015	22048329	+	876	-	- && C7AE94.1 RecName: Full=Flavonoid 3',5'-methyltransferase; AltName: Full=Anthocyanin-O-methyltransferase; Short=VvAOMT	-
novel.199	7.66044	3.32183e-08	9.97704e-07	-	chr05	23797125	23802202	-	2906	-	PF14223:gag-polypeptide of LTR copia-type	-
Vitvi01g01803	4.96574	3.32301e-08	9.97704e-07	Vitvi01g01803	chr01	23994498	23998855	-	3047	-	- && Q2HXL0.2 RecName: Full=Respiratory burst oxidase homolog protein C; AltName: Full=NADPH oxidase RBOHC; AltName: Full=StRBOHC	FAD_binding_8
Vitvi15g01200	1.91323	3.35395e-08	1.00572e-06	Vitvi15g01200	chr15	20263803	20268741	+	2112	-	- && Q6DW75.1 RecName: Full=Digalactosyldiacylglycerol synthase 2, chloroplastic	-
Vitvi18g02895	4.74849	3.46152e-08	1.03666e-06	Vitvi18g02895	chr18	18581444	18586636	-	1672	-	- && Q84J37.1 RecName: Full=Laccase-15; AltName: Full=Benzenediol:oxygen oxidoreductase 15; AltName: Full=Diphenol oxidase 15; AltName: Full=Protein TRANSPARENT TESTA 10; AltName: Full=Urishiol oxidase 15; Flags: Precursor	-
Vitvi08g01032	-5.04351	3.48478e-08	1.0423e-06	Vitvi08g01032	chr08	12916459	12920258	-	1877	-	- && Q9LYW0.1 RecName: Full=BTB/POZ domain-containing protein At5g03250	BTB
Vitvi02g00605	-6.93512	3.50181e-08	1.04607e-06	Vitvi02g00605	chr02	5916040	5919033	-	2008	-	- && O23553.3 RecName: Full=Beta-amylase 3, chloroplastic; AltName: Full=1,4-alpha-D-glucan maltohydrolase; AltName: Full=Beta-amylase 8; AltName: Full=Chloroplast beta-amylase; Short=CT-BMY; Flags: Precursor	-
Vitvi02g00348	4.40792	3.53901e-08	1.05585e-06	Vitvi02g00348	chr02	3087022	3088796	+	1340	-	- && -	-
Vitvi17g01443	7.48438	3.56459e-08	1.06214e-06	Vitvi17g01443	chr17	5723289	5730063	-	228	-	- && -	-
Vitvi07g01075	5.33207	3.60001e-08	1.07134e-06	Vitvi07g01075	chr07	14731333	14733188	+	1302	-	- && Q9C9H9.1 RecName: Full=Pentatricopeptide repeat-containing protein At1g71420	-
Vitvi09g01530	-8.30405	3.65239e-08	1.08462e-06	Vitvi09g01530	chr09	1771065	1772450	-	426	-	- && F4K5J1.2 RecName: Full=Myosin-17; AltName: Full=Myosin XI K; Short=AtXIK	DIL
Vitvi18g01123	5.57942	3.6538e-08	1.08462e-06	Vitvi18g01123	chr18	12363146	12371846	-	5228	-	- && C6L7U1.2 RecName: Full=Putative E3 ubiquitin-protein ligase LIN-1; AltName: Full=Protein cerberus	U-box
Vitvi12g01883	-2.59733	3.73112e-08	1.10618e-06	Vitvi12g01883	chr12	19766428	19776566	+	1908	-	- && -	-
Vitvi02g01527	7.46211	3.82778e-08	1.13342e-06	Vitvi02g01527	chr02	9672530	9675756	+	904	-	- && Q84VY3.2 RecName: Full=Stearoyl-[acyl-carrier-protein] 9-desaturase 6, chloroplastic; Short=Stearoyl-ACP desaturase 6; AltName: Full=Acyl-[acyl-carrier-protein] desaturase 6; Flags: Precursor	-
Vitvi01g02232	9.2917	3.99143e-08	1.1804e-06	Vitvi01g02232	chr01	21209187	21209802	+	616	-	- && -	-
Vitvi19g01062	-6.17026	4.13207e-08	1.22046e-06	Vitvi19g01062	chr19	13704506	13713376	+	2347	-	- && C0LGG7.2 RecName: Full=Probable LRR receptor-like serine/threonine-protein kinase At1g53420; Flags: Precursor	-
Vitvi06g01888	7.19747	4.14797e-08	1.22363e-06	Vitvi06g01888	chr06	16923822	16925982	+	1756	-	- && P48418.1 RecName: Full=Flavonoid 3',5'-hydroxylase 1; Short=F3'5'H; AltName: Full=CYPLXXVA1; AltName: Full=Cytochrome P450 75A1	p450
Vitvi11g00146	-6.91575	4.16716e-08	1.22775e-06	Vitvi11g00146	chr11	1506369	1509080	-	2613	-	- && Q42484.1 RecName: Full=Disease resistance protein RPS2; AltName: Full=Resistance to Pseudomonas syringae protein 2	NB-ARC
Vitvi08g01339	-1.36187	4.18639e-08	1.23092e-06	Vitvi08g01339	chr08	16022144	16030163	-	1028	-	- && Q9UET6.2 RecName: Full=Putative tRNA (cytidine(32)/guanosine(34)-2'-O)-methyltransferase; AltName: Full=2'-O-ribose RNA methyltransferase TRM7 homolog; AltName: Full=Protein ftsJ homolog 1	-
Vitvi19g00581	1.92449	4.18832e-08	1.23092e-06	Vitvi19g00581	chr19	7399651	7400259	+	496	-	- && -	-
Vitvi17g01060	-8.35222	4.23844e-08	1.2441e-06	Vitvi17g01060	chr17	13266835	13268632	+	1029	-	- && -	-
Vitvi10g01839	3.758	4.34228e-08	1.273e-06	Vitvi10g01839	chr10	8573154	8574099	-	946	-	- && P27495.1 RecName: Full=Chlorophyll a-b binding protein 40, chloroplastic; AltName: Full=LHCII type I CAB-40; Short=LHCP; Flags: Precursor	-
Vitvi15g01390	-6.62184	4.35289e-08	1.27453e-06	Vitvi15g01390	chr15	9286675	9300144	+	891	-	- && F4HVY0.1 RecName: Full=Protein ECERIFERUM 1	-
Vitvi05g01456	-7.96778	4.40099e-08	1.28702e-06	Vitvi05g01456	chr05	22123936	22126447	-	1969	-	- && Q8LPS2.1 RecName: Full=Protein ACCELERATED CELL DEATH 6	-
Vitvi14g02539	4.20336	4.42846e-08	1.29345e-06	Vitvi14g02539	chr14	2821098	2825171	-	2585	-	- && Q43191.1 RecName: Full=Probable linoleate 9S-lipoxygenase 5; AltName: Full=Leaf lipoxygenase	Lipoxygenase
Vitvi14g01334	2.51889	4.48516e-08	1.30682e-06	Vitvi14g01334	chr14	23224825	23228465	-	63	-	- && -	-
Vitvi07g03110	-2.59844	4.48531e-08	1.30682e-06	Vitvi07g03110	chr00	21419876	21424016	-	1858	-	- && Q8H1D6.1 RecName: Full=Receptor-like cytosolic serine/threonine-protein kinase RBK1; AltName: Full=Protein ROP BINDING PROTEIN KINASES 1	Pkinase
Vitvi10g00436	4.15594	4.50712e-08	1.31131e-06	Vitvi10g00436	chr10	4485699	4491530	+	1603	-	- && Q8RX86.1 RecName: Full=Alpha-galactosidase 2; Short=AtAGAL2; AltName: Full=Alpha-D-galactoside galactohydrolase 2; AltName: Full=Melibiase; Flags: Precursor	-
Vitvi18g01180	-2.13903	4.51179e-08	1.31131e-06	Vitvi18g01180	chr18	13038955	13042340	+	1448	-	- && Q9LPL4.1 RecName: Full=F-box protein SKP2A; AltName: Full=FBL5-like protein; Short=AtFBL5; AltName: Full=SKP2-like protein 1; Short=AtSKP2;1	-
Vitvi13g02269	-5.229	4.53549e-08	1.31657e-06	Vitvi13g02269	chr13	19406797	19425851	-	1415	-	- && Q67XV2.1 RecName: Full=SAC3 family protein C	SAC3_GANP
Vitvi19g01990	-7.81576	4.57907e-08	1.32759e-06	Vitvi19g01990	chr19	5755770	5760048	-	743	-	- && Q9LK94.1 RecName: Full=Monodehydroascorbate reductase 4, peroxisomal; Short=AtMDAR4	-
Vitvi02g01273	4.54767	4.5866e-08	1.32815e-06	Vitvi02g01273	chr02	18447826	18449383	-	1558	-	- && -	-
Vitvi13g00350	-3.21392	4.60288e-08	1.33123e-06	Vitvi13g00350	chr13	3640710	3648284	-	1745	-	- && Q4R828.1 RecName: Full=RCC1 domain-containing protein 1	-
Vitvi12g00606	7.39011	4.69438e-08	1.35603e-06	Vitvi12g00606	chr12	7919356	7923368	-	3330	-	- && Q9ZR08.3 RecName: Full=G-type lectin S-receptor-like serine/threonine-protein kinase At4g03230; Flags: Precursor	Pkinase_Tyr
Vitvi19g02270	-3.65164	4.80745e-08	1.387e-06	Vitvi19g02270	chr19	20836831	20837953	+	948	-	- && -	-
Vitvi07g01784	7.45189	4.81986e-08	1.38888e-06	Vitvi07g01784	chr07	23536696	23542669	+	1883	-	- && P24792.2 RecName: Full=L-ascorbate oxidase; Short=ASO; Short=Ascorbase; Flags: Precursor	-
Vitvi01g01189	7.63203	4.83304e-08	1.39099e-06	Vitvi01g01189	chr01	15771297	15777350	-	2478	-	- && -	-
Vitvi04g00031	7.88189	4.90639e-08	1.41038e-06	Vitvi04g00031	chr04	366248	369767	+	3427	-	- && Q9FII5.1 RecName: Full=Leucine-rich repeat receptor-like protein kinase TDR; AltName: Full=Protein PHLOEM INTERCALATED WITH XYLEM; AltName: Full=Tracheary element differentiation inhibitory factor receptor; Short=AtTDR; Short=TDIF receptor; Flags: Precursor	Pkinase
Vitvi06g01064	2.09605	4.92593e-08	1.41428e-06	Vitvi06g01064	chr06	14809800	14823888	+	1287	-	- && Q9ZNT1.1 RecName: Full=NADH--cytochrome b5 reductase 1	NAD_binding_1
Vitvi14g02757	6.39443	5.07169e-08	1.45436e-06	Vitvi14g02757	chr14	12350106	12351518	+	1413	-	- && Q9T048.1 RecName: Full=Disease resistance protein At4g27190	NB-ARC
Vitvi13g00925	8.49233	5.13832e-08	1.47168e-06	Vitvi13g00925	chr13	11445701	11447798	-	1647	-	- && Q940H3.1 RecName: Full=Protein trichome birefringence-like 36	-
Vitvi09g01807	-7.769	5.18052e-08	1.48197e-06	Vitvi09g01807	chr09	13488624	13492210	+	1832	-	- && -	-
Vitvi17g00551	2.20562	5.22141e-08	1.49186e-06	Vitvi17g00551	chr17	6350085	6359530	-	2018	-	- && Q9M9V6.2 RecName: Full=Isochorismate synthase 2, chloroplastic; Short=AtIcs2; AltName: Full=Isochorismate mutase 2; AltName: Full=menF-like protein 2; Flags: Precursor	-
Vitvi01g00563	1.50279	5.34124e-08	1.52425e-06	Vitvi01g00563	chr01	6391813	6397662	-	2810	-	- && Q67UC7.2 RecName: Full=Probable potassium transporter 17; AltName: Full=OsHAK17	K_trans
Vitvi03g00919	7.49208	5.44095e-08	1.55084e-06	Vitvi03g00919	chr03	12677848	12679896	+	1560	-	- && Q2QYH7.1 RecName: Full=Cytochrome P450 714C2	p450
Vitvi04g00662	-2.2383	5.4825e-08	1.5608e-06	Vitvi04g00662	chr04	7643375	7650625	+	1889	-	- && Q8RXV3.1 RecName: Full=Probable protein phosphatase 2C 59; Short=AtPP2C59; AltName: Full=HopW1-1-interacting protein 2; AltName: Full=Protein phosphatase 2C WIN2; Short=PP2C WIN2	PP2C
Vitvi10g00231	-1.71182	5.56705e-08	1.58296e-06	Vitvi10g00231	chr10	2409512	2414523	+	2003	-	- && Q8GYX3.1 RecName: Full=Microtubule-associated protein 70-5; Short=AtMAP70-5; AltName: Full=70 kDa microtubule-associated protein 5	-
Vitvi15g01024	3.99953	5.65452e-08	1.60523e-06	Vitvi15g01024	chr15	18396784	18399288	-	1378	-	- && -	-
Vitvi01g01761	2.52135	5.66421e-08	1.60523e-06	Vitvi01g01761	chr01	23607470	23613328	-	2294	-	- && Q9LYU7.1 RecName: Full=Inactive leucine-rich repeat receptor-like protein kinase CORYNE; AltName: Full=Protein SUPPRESSOR OF OVEREXPRESSION OF LLP1 2; Flags: Precursor	Pkinase
Vitvi11g01674	6.50544	5.66577e-08	1.60523e-06	Vitvi11g01674	chr11	19241109	19242449	-	1140	-	- && Q38910.1 RecName: Full=Probable xyloglucan endotransglucosylase/hydrolase protein 23; Short=At-XTH23; Short=XTH-23; Flags: Precursor	-
Vitvi09g00086	3.34845	5.89917e-08	1.66902e-06	Vitvi09g00086	chr09	829416	831978	+	1579	-	- && Q9SBQ9.1 RecName: Full=Flavonoid 3'-monooxygenase; AltName: Full=Cytochrome P450 75B2; AltName: Full=Flavonoid 3'-hydroxylase [Petunia x hybrida]	p450
Vitvi17g01621	5.28935	5.90502e-08	1.66902e-06	Vitvi17g01621	chr17	14734417	14735052	+	636	-	- && Q9LMU2.1 RecName: Full=Kunitz trypsin inhibitor 2; Short=AtKTI2; Flags: Precursor	-
Vitvi06g00293	-6.0817	5.96095e-08	1.68281e-06	Vitvi06g00293	chr06	3689606	3693608	-	1781	-	- && Q42885.1 RecName: Full=Chorismate synthase 2, chloroplastic; AltName: Full=5-enolpyruvylshikimate-3-phosphate phospholyase 2; Flags: Precursor	-
Vitvi18g02676	7.25426	5.9739e-08	1.68446e-06	Vitvi18g02676	chr18	8539038	8540052	+	954	-	- && Q9SND9.1 RecName: Full=Uncharacterized acetyltransferase At3g50280	-
Vitvi04g01756	6.40718	5.9946e-08	1.68828e-06	Vitvi04g01756	chr04	24618839	24621547	+	2188	-	- && Q9FG33.1 RecName: Full=Probable L-type lectin-domain containing receptor kinase S.5; Short=LecRK-S.5; Flags: Precursor	Pkinase
Vitvi14g02793	-2.39853	6.04317e-08	1.69993e-06	Vitvi14g02793	chr14	14900451	14906716	-	1527	-	- && -	-
Vitvi15g00523	-2.45159	6.10623e-08	1.71563e-06	Vitvi15g00523	chr15	11118304	11122882	+	1503	-	- && Q2QYH7.1 RecName: Full=Cytochrome P450 714C2	p450
Vitvi14g02616	-2.06799	6.15778e-08	1.72806e-06	Vitvi14g02616	chr14	5248944	5251741	+	659	-	- && Q9SQL5.1 RecName: Full=Superoxide dismutase [Cu-Zn]	-
Vitvi10g00827	3.76375	6.18912e-08	1.73479e-06	Vitvi10g00827	chr10	10040272	10041143	+	521	-	- && Q8LBM2.1 RecName: Full=Protein TIFY 5A; AltName: Full=Jasmonate ZIM domain-containing protein 8	Zim
Vitvi02g01448	-2.16583	6.24473e-08	1.74826e-06	Vitvi02g01448	chr02	5280620	5283758	-	596	-	- && -	-
Vitvi07g02252	6.36452	6.25197e-08	1.74826e-06	Vitvi07g02252	chr07	5393602	5394991	+	1390	-	- && -	-
Vitvi05g02157	7.93134	6.3436e-08	1.77178e-06	Vitvi05g02157	chr05	21920369	21922870	+	1990	-	- && Q8LPS2.1 RecName: Full=Protein ACCELERATED CELL DEATH 6	-
Vitvi00g00894	4.88882	6.36436e-08	1.77548e-06	Vitvi00g00894	chr00	19293141	19295125	-	1503	-	- && P93147.2 RecName: Full=Isoflavone 2'-hydroxylase; AltName: Full=CYP GE-3; AltName: Full=Cytochrome P450 81E1; AltName: Full=Cytochrome P450 91A4	p450
Vitvi08g00250	-9.50592	6.38181e-08	1.77825e-06	Vitvi08g00250	chr08	4984790	4987864	-	336	-	- && -	-
Vitvi19g01944	3.57442	6.47861e-08	1.8031e-06	Vitvi19g01944	chr19	4555846	4559630	-	2484	-	- && O81832.4 RecName: Full=G-type lectin S-receptor-like serine/threonine-protein kinase At4g27290; Flags: Precursor	Pkinase_Tyr
Vitvi14g00938	-9.31874	6.61694e-08	1.83943e-06	Vitvi14g00938	chr14	17033403	17038115	-	168	-	- && -	-
novel.49	7.63145	6.62544e-08	1.83963e-06	-	chr00	26938746	26940798	+	2053	-	-	-
Vitvi12g02585	2.92422	6.66345e-08	1.84801e-06	Vitvi12g02585	chr12	16494393	16495980	-	1588	-	- && Q2V6K0.1 RecName: Full=UDP-glucose flavonoid 3-O-glucosyltransferase 6; AltName: Full=Flavonol 3-O-glucosyltransferase 6; Short=FaGT6	UDPGT
Vitvi12g02509	2.26478	6.72817e-08	1.86377e-06	Vitvi12g02509	chr12	9751957	9761103	+	1252	-	- && Q9SSF0.1 RecName: Full=Heavy metal-associated isoprenylated plant protein 16; Short=AtHIP16; AltName: Full=Farnesylated protein 4; Short=AtFP4; Flags: Precursor	-
Vitvi13g01616	3.00864	6.75031e-08	1.86772e-06	Vitvi13g01616	chr13	25844579	25850422	-	4176	-	- && Q9LRR5.1 RecName: Full=Putative disease resistance protein At3g14460	NB-ARC
Vitvi03g00700	7.60152	6.80986e-08	1.88199e-06	Vitvi03g00700	chr03	8069862	8072808	-	978	-	- && Q15GI4.1 RecName: Full=Eugenol synthase 1	NmrA
Vitvi16g01457	4.47769	6.83403e-08	1.88646e-06	VviSTS10	chr16	17787445	17789377	+	1501	-	- && A5C9M2.1 RecName: Full=Stilbene synthase 5; AltName: Full=Resveratrol synthase 5; AltName: Full=Trihydroxystilbene synthase 5; Short=StSy 5	Chal_sti_synt_N
Vitvi18g01109	4.71288	6.98889e-08	1.92696e-06	Vitvi18g01109	chr18	12179700	12181575	+	1200	-	- && -	-
Vitvi07g01881	-3.44777	7.0235e-08	1.93424e-06	Vitvi07g01881	chr07	24543917	24551216	-	3256	-	- && O48947.1 RecName: Full=Cellulose synthase A catalytic subunit 2 [UDP-forming]; Short=AtCesA2; Short=Ath-A	-
Vitvi16g01548	7.47373	7.10405e-08	1.95415e-06	Vitvi16g01548	chr16	2505835	2506467	-	461	-	- && P14720.2 RecName: Full=Dihydroflavonol 4-reductase; Short=DFR; AltName: Full=Dihydrokaempferol 4-reductase; AltName: Full=Flavanone 4-reductase; Short=FNR	-
Vitvi09g00558	4.99331	7.15519e-08	1.96593e-06	Vitvi09g00558	chr09	6317982	6318298	+	317	-	- && -	-
Vitvi14g02493	6.47756	7.18183e-08	1.97096e-06	Vitvi14g02493	chr14	1501669	1502564	-	896	-	- && -	-
Vitvi08g01423	2.45057	7.33e-08	2.00929e-06	Vitvi08g01423	chr08	16997151	16999810	+	1481	-	- && Q9LPV9.1 RecName: Full=WD repeat-containing protein LWD1; AltName: Full=Protein ANTHOCYANIN 11-A; Short=AtAN11-A; AltName: Full=Protein LIGHT-REGULATED WD1; AltName: Full=WD repeat-containing protein AN11-A	-
Vitvi01g00555	7.92713	7.34333e-08	2.01061e-06	Vitvi01g00555	chr01	6249032	6252177	-	957	-	- && Q9SQ64.1 RecName: Full=Non-functional NADPH-dependent codeinone reductase 2	Aldo_ket_red
novel.194	-7.5659	7.41182e-08	2.02701e-06	-	chr05	8562879	8576494	-	1114	-	-	-
Vitvi16g01461	3.85313	7.4574e-08	2.03712e-06	VviSTS18	chr16	17860847	17862396	-	1251	-	- && A5AEM3.1 RecName: Full=Stilbene synthase 4; AltName: Full=Resveratrol synthase 4; AltName: Full=Trihydroxystilbene synthase 4; Short=StSy 4	Chal_sti_synt_N
Vitvi15g01549	6.97975	7.50904e-08	2.04886e-06	Vitvi15g01549	chr15	16666840	16668683	-	1060	-	- && Q8LCA1.2 RecName: Full=Protein CURVATURE THYLAKOID 1B, chloroplastic; AltName: Full=Photosystem I protein P; AltName: Full=Thylakoid membrane phosphoprotein 14 kDa; Flags: Precursor	-
Vitvi18g01935	-6.1315	7.57266e-08	2.06276e-06	Vitvi18g01935	chr18	27606520	27608628	-	1476	-	- && Q32L10.1 RecName: Full=Transmembrane protein 205	-
Vitvi07g02521	4.19579	7.57745e-08	2.06276e-06	Vitvi07g02521	chr07	18484783	18488777	+	3304	-	- && Q9FKZ1.1 RecName: Full=Probable disease resistance protein At5g66900	NB-ARC
Vitvi05g00819	4.61958	7.74295e-08	2.10539e-06	Vitvi05g00819	chr05	9220850	9222658	+	1153	-	- && Q9SQ57.1 RecName: Full=Peroxygenase; AltName: Full=Caleosin; Short=SiCLO	-
Vitvi09g00616	-4.64609	7.85839e-08	2.13432e-06	Vitvi09g00616	chr09	6876586	6878937	-	1458	-	- && Q949X0.2 RecName: Full=Palmitoyl-monogalactosyldiacylglycerol delta-7 desaturase, chloroplastic; AltName: Full=Acyl-lipid desaturase 3; AltName: Full=Fatty acid desaturase 5; Short=FAD5; AltName: Full=Fatty acid desaturase B; Short=FADB; AltName: Full=Monogalactosyldiacylglycerol-specific palmitic acid desaturase; Flags: Precursor	-
Vitvi02g00116	6.08834	7.87425e-08	2.13617e-06	Vitvi02g00116	chr02	1052079	1052938	-	640	-	- && -	-
Vitvi13g01877	6.573	7.90686e-08	2.14256e-06	VviTPS44	chr13	22589414	22591902	+	1782	-	- && Q6PWU2.1 RecName: Full=(-)-alpha-terpineol synthase	-
Vitvi16g01953	8.05756	7.97556e-08	2.1587e-06	Vitvi16g01953	chr16	20214310	20216220	+	1318	-	- && Q6DST1.1 RecName: Full=Late embryogenesis abundant protein At1g64065	-
Vitvi13g00812	7.54179	7.99422e-08	2.16127e-06	Vitvi13g00812	chr13	9608099	9610781	-	156	-	- && -	-
Vitvi02g01182	3.91986	8.22496e-08	2.22111e-06	Vitvi02g01182	chr02	17012037	17013647	+	1328	-	- && Q8LEE7.2 RecName: Full=Ubiquinol oxidase 3, mitochondrial; AltName: Full=Alternative oxidase 3; Flags: Precursor	AOX
Vitvi14g01351	1.87753	8.29071e-08	2.23632e-06	Vitvi14g01351	chr14	23435565	23438410	-	1395	-	- && Q69F95.2 RecName: Full=Cytochrome P450 85A; AltName: Full=C6-oxidase [Phaseolus vulgaris]	p450
Vitvi04g01596	8.55175	8.30202e-08	2.23681e-06	Vitvi04g01596	chr04	21856482	21860391	+	1473	-	- && Q9FGG3.1 RecName: Full=WAT1-related protein At5g64700	DUF6
novel.218	-9.70651	8.34919e-08	2.24696e-06	-	chr06	11258052	11259811	-	1193	-	-	-
Vitvi18g02484	2.78831	8.36752e-08	2.24933e-06	Vitvi18g02484	chr18	792187	794919	+	1177	-	- && Q8LAH7.2 RecName: Full=12-oxophytodienoate reductase 1; AltName: Full=12-oxophytodienoate-10,11-reductase 1; Short=AtOPR1; Short=OPDA-reductase 1; AltName: Full=FS-AT-I; Contains: RecName: Full=12-oxophytodienoate reductase 1, N-terminally processed	Oxidored_FMN
Vitvi17g01404	-2.60452	8.82551e-08	2.36975e-06	Vitvi17g01404	chr17	3684668	3693080	+	1426	-	- && -	-
Vitvi11g01329	-3.94568	8.87418e-08	2.37963e-06	Vitvi11g01329	chr11	776027	781452	-	1623	-	- && Q9CAZ7.1 RecName: Full=Protein STRICTOSIDINE SYNTHASE-LIKE 5; Short=AtSSL5; AltName: Full=Protein YELLOW-LEAF-SPECIFIC GENE 2; Flags: Precursor	Str_synth
Vitvi16g01191	4.55358	8.88244e-08	2.37963e-06	Vitvi16g01191	chr16	20749666	20750775	+	568	-	- && Q9M373.1 RecName: Full=Arabinogalactan peptide 20; Short=AG-peptide 20; Flags: Precursor	-
Vitvi10g00191	-2.22148	9.01607e-08	2.41258e-06	Vitvi10g00191	chr10	1993488	1997862	+	1147	-	- && Q05024.1 RecName: Full=Protein TRI1	-
Vitvi11g01057	-2.10047	9.02586e-08	2.41258e-06	Vitvi11g01057	chr11	15389622	15409651	-	3637	-	- && Q9LFE0.1 RecName: Full=SART-1 family protein DOT2; AltName: Full=Protein DEFECTIVELY ORGANIZED TRIBUTARIES 2; AltName: Full=Protein MERISTEM-DEFECTIVE	SART-1
Vitvi11g00408	2.18585	9.16396e-08	2.44672e-06	Vitvi11g00408	chr11	3938247	3949275	+	3698	-	- && Q69VD5.1 RecName: Full=Protein argonaute PNH1; AltName: Full=Protein PINHEAD homolog 1; Short=OsPNH1	Piwi
Vitvi01g01640	3.6167	9.26032e-08	2.4679e-06	Vitvi01g01640	chr01	22066285	22072452	+	1380	-	- && Q54YW1.1 RecName: Full=ELMO domain-containing protein A	-
Vitvi05g00423	2.07546	9.26415e-08	2.4679e-06	Vitvi05g00423	chr05	4355313	4357775	+	2184	-	- && -	-
Vitvi13g01628	-8.6456	9.4597e-08	2.51715e-06	Vitvi13g01628	chr13	25974895	25976591	-	578	-	- && -	-
Vitvi16g01640	5.13337	9.53969e-08	2.53558e-06	Vitvi16g01640	chr16	5143610	5144340	+	731	-	- && -	-
novel.407	7.01391	9.57328e-08	2.54165e-06	-	chr13	11321179	11322357	+	877	-	-	-
Vitvi16g00993	3.23844	9.81439e-08	2.60274e-06	VviSTS25	chr16	17941758	17952671	-	1459	-	- && P51070.2 RecName: Full=Stilbene synthase 2; AltName: Full=PSV21; AltName: Full=Resveratrol synthase 2; AltName: Full=Trihydroxystilbene synthase 2; Short=StSy 2	Chal_sti_synt_N
Vitvi16g01462	3.96147	9.85627e-08	2.61092e-06	VviSTS19	chr16	17877733	17879418	-	1303	-	- && A5AEM3.1 RecName: Full=Stilbene synthase 4; AltName: Full=Resveratrol synthase 4; AltName: Full=Trihydroxystilbene synthase 4; Short=StSy 4	Chal_sti_synt_N
Vitvi16g01213	7.16895	9.97207e-08	2.63863e-06	Vitvi16g01213	chr16	20988079	20990910	-	1845	-	- && Q9SUP6.1 RecName: Full=Probable WRKY transcription factor 53; AltName: Full=WRKY DNA-binding protein 53	WRKY
Vitvi05g01898	-7.11136	9.99847e-08	2.64094e-06	Vitvi05g01898	chr05	5661094	5662269	-	830	-	- && -	-
Vitvi14g02642	7.3853	1.00031e-07	2.64094e-06	Vitvi14g02642	chr14	6021849	6022828	+	980	-	- && -	-
Vitvi19g00264	3.41766	1.01499e-07	2.6767e-06	Vitvi19g00264	chr19	3368467	3375227	-	1584	-	- && Q7XSK0.2 RecName: Full=Beta-glucosidase 18; Short=Os4bglu18; Flags: Precursor	Glyco_hydro_1
novel.556	-8.18143	1.02571e-07	2.70196e-06	-	chr17	11432396	11435233	-	1753	-	-	-
Vitvi18g01431	2.2227	1.04353e-07	2.74584e-06	Vitvi18g01431	chr18	18213130	18214060	-	931	-	- && P32980.1 RecName: Full=ATP synthase delta chain, chloroplastic; AltName: Full=F-ATPase delta chain; Flags: Precursor	-
Vitvi00g01247	-2.52352	1.04637e-07	2.74748e-06	Vitvi00g01247	chr00	25076188	25078742	+	919	-	- && -	-
Vitvi07g01592	1.75504	1.04648e-07	2.74748e-06	Vitvi07g01592	chr07	21731948	21732629	+	682	-	- && P51414.2 RecName: Full=60S ribosomal protein L26-1	KOW
Vitvi15g00941	-3.70438	1.05644e-07	2.77055e-06	Vitvi15g00941	chr15	17223853	17229042	-	4768	-	- && Q9ZPY2.1 RecName: Full=Laccase-6; AltName: Full=Benzenediol:oxygen oxidoreductase 6; AltName: Full=Diphenol oxidase 6; AltName: Full=Urishiol oxidase 6; Flags: Precursor	-
Vitvi17g00293	6.14567	1.06049e-07	2.77809e-06	Vitvi17g00293	chr17	3393478	3397196	-	1662	-	- && Q9C9T2.1 RecName: Full=Protein SAR DEFICIENT 1	-
Vitvi07g02808	7.77763	1.07653e-07	2.81698e-06	Vitvi07g02808	chr00	1733957	1737500	+	840	-	- && Q40392.1 RecName: Full=TMV resistance protein N	TIR
Vitvi02g00915	2.83006	1.08265e-07	2.82986e-06	Vitvi02g00915	chr02	12348143	12351913	+	1727	-	- && P26302.1 RecName: Full=Phosphoribulokinase, chloroplastic; Short=PRK; Short=PRKase; AltName: Full=Phosphopentokinase; Flags: Precursor	-
Vitvi13g00134	2.98729	1.08445e-07	2.83143e-06	Vitvi13g00134	chr13	1250090	1253132	+	1368	-	- && -	Aa_trans
Vitvi11g01153	5.43589	1.08848e-07	2.83881e-06	Vitvi11g01153	chr11	17338383	17341421	-	934	-	- && Q2HIV9.1 RecName: Full=Transcription factor bHLH35; AltName: Full=Basic helix-loop-helix protein 35; Short=AtbHLH35; Short=bHLH 35; AltName: Full=Transcription factor EN 41; AltName: Full=bHLH transcription factor bHLH035	HLH
Vitvi02g00286	-4.67352	1.09075e-07	2.84159e-06	Vitvi02g00286	chr02	2524407	2525324	+	918	-	- && Q6J9S1.1 RecName: Full=Ethylene-responsive transcription factor RAP2-11; AltName: Full=Protein RELATED TO APETALA2 11	AP2
Vitvi18g02836	4.66977	1.10048e-07	2.86379e-06	Vitvi18g02836	chr18	13803730	13805038	+	1045	-	- && P16273.2 RecName: Full=Pathogen-related protein	-
Vitvi13g02488	3.6984	1.14038e-07	2.96436e-06	Vitvi13g02488	chr13	27096590	27097136	+	547	-	- && P31336.1 RecName: Full=Photosystem II 5 kDa protein, chloroplastic; Short=PSII-T; AltName: Full=Light-regulated unknown 11 kDa protein; Flags: Precursor	-
Vitvi01g01588	8.70485	1.16384e-07	3.02201e-06	Vitvi01g01588	chr01	21253074	21253496	+	423	-	- && -	-
Vitvi10g00557	6.5383	1.17651e-07	3.05157e-06	Vitvi10g00557	chr10	5962374	5964442	+	1367	-	- && Q9FJ45.1 RecName: Full=GDSL esterase/lipase At5g45910; AltName: Full=Extracellular lipase At5g45910; Flags: Precursor	Lipase_GDSL
Vitvi08g02241	7.60052	1.2015e-07	3.11296e-06	Vitvi08g02241	chr08	16124477	16125908	+	1022	-	- && -	-
Vitvi11g01330	-3.36884	1.20362e-07	3.11438e-06	Vitvi11g01330	chr11	781787	784261	-	1107	-	- && Q9CAZ7.1 RecName: Full=Protein STRICTOSIDINE SYNTHASE-LIKE 5; Short=AtSSL5; AltName: Full=Protein YELLOW-LEAF-SPECIFIC GENE 2; Flags: Precursor	Str_synth
Vitvi12g00343	2.629	1.20468e-07	3.11438e-06	Vitvi12g00343	chr12	5098795	5100946	+	1277	-	- && Q8VZQ6.1 RecName: Full=LanC-like protein GCL2; AltName: Full=G protein-coupled receptor 2-like protein 2; Short=Protein GCR2-like 2	-
Vitvi19g00062	2.78518	1.21153e-07	3.12867e-06	Vitvi19g00062	chr19	906472	909343	-	2019	-	- && O82484.1 RecName: Full=Putative disease resistance protein At4g10780	NB-ARC
Vitvi12g02355	-4.54067	1.22092e-07	3.14947e-06	Vitvi12g02355	chr12	5334505	5350788	+	13297	-	- && -	-
Vitvi01g01586	9.39019	1.23403e-07	3.17981e-06	Vitvi01g01586	chr01	21235700	21236289	+	590	-	- && -	-
Vitvi03g01477	4.29544	1.23827e-07	3.18726e-06	Vitvi03g01477	chr03	3050295	3052628	-	972	-	- && Q500U8.1 RecName: Full=Tetraketide alpha-pyrone reductase 1; AltName: Full=Protein DIHYDROFLAVONOL 4-REDUCTASE-LIKE 1	Epimerase
Vitvi15g00762	7.30348	1.24336e-07	3.19688e-06	Vitvi15g00762	chr15	15241121	15243463	+	2343	-	- && Q84WS0.1 RecName: Full=Subtilisin-like protease SBT1.1; AltName: Full=Subtilase subfamily 1 member 1; Short=AtSBT1.1; Flags: Precursor	Peptidase_S8
Vitvi07g01590	7.021	1.2481e-07	3.20558e-06	Vitvi07g01590	chr07	21712903	21716929	-	1434	-	- && Q43295.1 RecName: Full=Adenylyl-sulfate kinase 1, chloroplastic; AltName: Full=ATP adenosine-5'-phosphosulfate 3'-phosphotransferase 1; AltName: Full=Adenosine-5'-phosphosulfate kinase 1; Short=APS kinase 1; Flags: Precursor	-
novel.618	-9.56065	1.27206e-07	3.26358e-06	-	chr19	20406421	20420083	+	1663	-	-	-
Vitvi13g00196	3.79928	1.28541e-07	3.29424e-06	Vitvi13g00196	chr13	1806677	1809158	+	1078	-	- && Q9SG92.1 RecName: Full=Methylesterase 17; Short=AtMES17; AltName: Full=Methyl indole-3-acetic acid esterase	-
Vitvi11g01707	-4.09244	1.28717e-07	3.29518e-06	Vitvi11g01707	chr00	16951036	16953515	-	1303	-	- && O81905.1 RecName: Full=Receptor-like serine/threonine-protein kinase SD1-8; AltName: Full=Arabidopsis thaliana receptor kinase 3; AltName: Full=S-domain-1 (SD1) receptor kinase 8; Short=SD1-8; Flags: Precursor	Pkinase_Tyr
Vitvi02g00921	-9.78354	1.28905e-07	3.29643e-06	Vitvi02g00921	chr02	12466630	12496129	-	186	-	- && -	-
Vitvi03g01636	2.75804	1.30216e-07	3.32636e-06	Vitvi03g01636	chr03	8267181	8267768	-	588	-	- && -	-
Vitvi06g01716	7.71253	1.30671e-07	3.33438e-06	Vitvi06g01716	chr06	6225292	6226453	+	724	-	- && Q9ZW18.1 RecName: Full=Senescence-associated protein 13; AltName: Full=Tropinone reductase homolog SAG13	adh_short
Vitvi12g01938	7.27869	1.30865e-07	3.33571e-06	Vitvi12g01938	chr12	20747610	20749065	-	648	-	- && Q15393.4 RecName: Full=Splicing factor 3B subunit 3; AltName: Full=Pre-mRNA-splicing factor SF3b 130 kDa subunit; Short=SF3b130; AltName: Full=STAF130; AltName: Full=Spliceosome-associated protein 130; Short=SAP 130 >A0JN52.1 RecName: Full=Splicing factor 3B subunit 3; AltName: Full=Pre-mRNA-splicing factor SF3b 130 kDa subunit; Short=SF3b130; AltName: Full=Spliceosome-associated protein 130…	-
Vitvi14g01568	4.35292	1.32555e-07	3.37515e-06	Vitvi14g01568	chr14	25980926	25981956	-	792	-	- && O82081.1 RecName: Full=Uclacyanin 1; Flags: Precursor	Cu_bind_like
Vitvi05g00171	2.49164	1.32968e-07	3.38203e-06	Vitvi05g00171	chr05	1675842	1688827	+	671	-	- && Q9LUV2.1 RecName: Full=Stress-response A/B barrel domain-containing protein HS1; AltName: Full=Pop3 family protein At3g17210; AltName: Full=Protein HEAT STABLE 1; Short=AtHS1	-
novel.360	-9.52066	1.33495e-07	3.39178e-06	-	chr11	14514270	14522572	+	758	-	-	-
novel.533	8.93089	1.33973e-07	3.40026e-06	-	chr17	109156	111482	+	2327	-	PF08284:Retroviral aspartyl protease|PF03732:Retrotransposon gag protein	Retrotrans_gag
Vitvi17g01380	-5.0994	1.35835e-07	3.44254e-06	Vitvi17g01380	chr17	2837258	2838299	-	970	-	- && P32110.1 RecName: Full=Probable glutathione S-transferase; AltName: Full=G2-4; AltName: Full=Heat shock protein 26A	GST_N
Vitvi09g00361	1.54602	1.3593e-07	3.44254e-06	Vitvi09g00361	chr09	3956721	3958742	-	778	-	- && P22179.1 RecName: Full=Photosystem I reaction center subunit VI, chloroplastic; Short=PSI-H; AltName: Full=Light-harvesting complex I 11 kDa protein; Flags: Precursor	-
Vitvi01g00011	-4.50844	1.38064e-07	3.49285e-06	VviSEP4	chr01	194371	206245	-	732	-	- && Q39685.1 RecName: Full=MADS-box protein CMB1	K-box
Vitvi05g01574	7.5864	1.40935e-07	3.56167e-06	Vitvi05g01574	chr05	24164374	24166368	+	1995	-	- && Q5D869.1 RecName: Full=DNA-directed RNA polymerase V subunit 1; AltName: Full=DNA-directed RNA polymerase D subunit 1b; Short=AtNRPD1b; Short=Nuclear RNA polymerase D 1b; AltName: Full=DNA-directed RNA polymerase E subunit 1; Short=Nuclear RNA polymerase E 1; AltName: Full=Protein DEFECTIVE IN MERISTEM SILENCING 5; AltName: Full=Protein DEFECTIVE IN RNA-DIRECTED DNA METHYLATION 3; AltName: F…	-
Vitvi01g01969	5.29734	1.4339e-07	3.6175e-06	Vitvi01g01969	chr01	4265497	4273850	+	701	-	- && P08452.2 RecName: Full=Uncharacterized lipoprotein syc1174_c; Flags: Precursor	-
Vitvi12g01968	2.6305	1.43451e-07	3.6175e-06	Vitvi12g01968	chr12	21081724	21082383	-	660	-	- && Q43517.1 RecName: Full=Ferredoxin-1, chloroplastic; AltName: Full=Ferredoxin I; Flags: Precursor	Fer2
Vitvi02g01609	4.34992	1.44078e-07	3.62945e-06	Vitvi02g01609	chr02	15406765	15408865	-	1271	-	- && Q3LRV4.1 RecName: Full=Bifunctional nitrilase/nitrile hydratase NIT4B; Short=LaNIT4B; AltName: Full=3-cyanoalanine hydratase; AltName: Full=Cyanoalanine nitrilase B	CN_hydrolase
Vitvi12g02377	-2.11085	1.44583e-07	3.63828e-06	Vitvi12g02377	chr12	6284059	6295491	+	2068	-	- && -	-
Vitvi16g01960	5.54693	1.46937e-07	3.69358e-06	Vitvi16g01960	chr16	20344728	20345481	+	754	-	- && -	-
Vitvi01g00940	3.37256	1.47815e-07	3.71033e-06	Vitvi01g00940	chr01	11370101	11375681	+	2239	-	- && Q9LXG8.1 RecName: Full=Probable WRKY transcription factor 72; AltName: Full=WRKY DNA-binding protein 72	WRKY
Vitvi17g00921	-1.75641	1.47917e-07	3.71033e-06	Vitvi17g00921	chr17	11025214	11027343	-	2130	-	- && Q9STK5.1 RecName: Full=Pentatricopeptide repeat-containing protein At3g48250, chloroplastic; Flags: Precursor	-
Vitvi10g00743	7.57275	1.48712e-07	3.72631e-06	Vitvi10g00743	chr10	8594457	8605056	-	1575	-	- && Q9FL28.1 RecName: Full=LRR receptor-like serine/threonine-protein kinase FLS2; AltName: Full=Protein FLAGELLIN-SENSING 2; AltName: Full=Protein FLAGELLIN-SENSITIVE 2; Flags: Precursor	-
novel.25	-7.44674	1.50264e-07	3.75536e-06	-	chr00	19273057	19278427	+	908	-	PF14111:Domain of unknown function (DUF4283)	-
Vitvi03g01486	7.325	1.50329e-07	3.75536e-06	Vitvi03g01486	chr03	3408845	3410915	+	342	-	- && -	-
Vitvi01g00148	2.61236	1.50348e-07	3.75536e-06	Vitvi01g00148	chr01	1634910	1639132	-	1068	-	- && P42620.1 RecName: Full=Glutathionyl-hydroquinone reductase YqjG; Short=GS-HQR	-
Vitvi18g00289	7.45209	1.50937e-07	3.76609e-06	Vitvi18g00289	chr18	3176994	3180283	-	1513	-	- && F4HZQ7.1 RecName: Full=WAT1-related protein At1g21890	DUF6
Vitvi12g02454	7.44201	1.51705e-07	3.78125e-06	Vitvi12g02454	chr12	8295339	8296818	+	1480	-	- && Q8GSN8.1 RecName: Full=Malonyl-coenzyme A:anthocyanin 3-O-glucoside-6''-O-malonyltransferase; Short=Dv3MaT; Short=Malonyl CoA:anthocyanin 3-O-glucoside-6''-O-malonyltransferase	-
Vitvi14g00029	4.05213	1.51884e-07	3.78173e-06	Vitvi14g00029	chr14	328127	331186	-	1509	-	- && Q42456.2 RecName: Full=Aspartic proteinase oryzasin-1; Flags: Precursor	Asp
Vitvi14g00292	-5.96151	1.5371e-07	3.82205e-06	Vitvi14g00292	chr14	3616891	3654195	-	8040	-	- && -	-
Vitvi02g00695	4.33935	1.53826e-07	3.82205e-06	Vitvi02g00695	chr02	7482277	7484541	+	1419	-	- && Q8VZS8.1 RecName: Full=Abscisic acid receptor PYL1; AltName: Full=ABI1-binding protein 6; AltName: Full=PYR1-like protein 1; AltName: Full=Regulatory components of ABA receptor 9	-
Vitvi07g02817	-8.49175	1.53999e-07	3.82231e-06	Vitvi07g02817	chr00	1596935	1597239	+	216	-	- && -	-
Vitvi09g01814	-2.55027	1.5565e-07	3.85924e-06	Vitvi09g01814	chr09	14042696	14049072	+	1443	-	- && Q9LQ73.1 RecName: Full=Peroxisomal membrane protein 11C; AltName: Full=Peroxin-11C; Short=AtPEX11c	-
Vitvi01g01923	7.96446	1.59519e-07	3.94717e-06	Vitvi01g01923	chr01	2427700	2428200	-	401	-	- && -	-
Vitvi07g02632	7.3227	1.59531e-07	3.94717e-06	Vitvi07g02632	chr07	21708500	21709224	-	520	-	- && Q9FJX0.1 RecName: Full=Peptidyl-prolyl cis-trans isomerase CYP65; Short=AtCYP65; Short=PPIase CYP65; AltName: Full=Cyclophilin-65; AltName: Full=Peptidyl-prolyl cis-trans isomerase-like 2; AltName: Full=Plant U-box protein 49; AltName: Full=Rotamase; AltName: Full=U-box domain-containing protein 49	-
Vitvi06g00639	8.00857	1.5976e-07	3.94871e-06	Vitvi06g00639	chr06	7301237	7304501	-	2019	-	- && Q93Z81.1 RecName: Full=Vacuolar cation/proton exchanger 3; AltName: Full=Ca(2+)/H(+) antiporter CAX3; AltName: Full=Ca(2+)/H(+) exchanger 3; AltName: Full=Protein CATION EXCHANGER 3	Na_Ca_ex
Vitvi19g00460	-1.82998	1.6058e-07	3.96483e-06	Vitvi19g00460	chr19	6172500	6176364	+	1229	-	- && Q9STS7.1 RecName: Full=Chloroplastic lipocalin; Short=AtCHL; Flags: Precursor	Lipocalin_2
Vitvi15g01475	7.52022	1.61753e-07	3.98963e-06	Vitvi15g01475	chr15	13947966	13959580	-	79	-	- && -	-
Vitvi05g00381	2.38178	1.62128e-07	3.99469e-06	Vitvi05g00381	chr05	3929490	3935675	+	3027	-	- && Q9P6J4.1 RecName: Full=Uncharacterized protein C1683.06c	-
Vitvi15g00643	9.37664	1.6601e-07	4.0861e-06	Vitvi15g00643	chr15	13735888	13737759	+	1202	-	- && Q9SHY6.2 RecName: Full=Putative expansin-B2; Short=At-EXPB2; Short=AtEXPB2; AltName: Full=Ath-ExpBeta-1.4; AltName: Full=Beta-expansin-2; Flags: Precursor	-
Vitvi05g01581	7.9812	1.6673e-07	4.09869e-06	Vitvi05g01581	chr05	24262116	24263889	-	1051	-	- && Q9M2U5.1 RecName: Full=Endochitinase EP3; AltName: Full=Chitinase class IV; Short=AtchitIV; AltName: Full=Protein HOMOLOG OF CARROT EP3-3 CHITINASE; Short=AtEP3; Flags: Precursor	-
Vitvi11g01170	4.94064	1.66984e-07	4.09869e-06	Vitvi11g01170	chr11	17781305	17788417	+	1246	-	- && -	-
Vitvi18g02899	8.35828	1.67042e-07	4.09869e-06	Vitvi18g02899	chr18	18734547	18754595	-	1708	-	- && Q84J37.1 RecName: Full=Laccase-15; AltName: Full=Benzenediol:oxygen oxidoreductase 15; AltName: Full=Diphenol oxidase 15; AltName: Full=Protein TRANSPARENT TESTA 10; AltName: Full=Urishiol oxidase 15; Flags: Precursor	-
Vitvi05g01647	-4.48117	1.68638e-07	4.13355e-06	Vitvi05g01647	chr05	24953927	24955772	+	1547	-	- && O22822.1 RecName: Full=UDP-glycosyltransferase 74F2; AltName: Full=AtSGT1; AltName: Full=Salicylic acid glucosyltransferase 1	UDPGT
Vitvi14g02707	7.4372	1.73245e-07	4.24208e-06	Vitvi14g02707	chr14	9306048	9317036	-	5874	-	- && Q9T048.1 RecName: Full=Disease resistance protein At4g27190	NB-ARC
Vitvi06g01487	2.83918	1.77591e-07	4.344e-06	Vitvi06g01487	chr06	21521544	21521969	+	426	-	- && P27788.1 RecName: Full=Ferredoxin-3, chloroplastic; AltName: Full=Ferredoxin III; Short=Fd III; Flags: Precursor	Fer2
Vitvi11g00811	-2.85689	1.79723e-07	4.3916e-06	Vitvi11g00811	chr11	10040576	10041897	+	1322	-	- && Q0JC10.1 RecName: Full=S-adenosylmethionine decarboxylase proenzyme; Short=AdoMetDC; Short=SAMDC; Contains: RecName: Full=S-adenosylmethionine decarboxylase alpha chain; Contains: RecName: Full=S-adenosylmethionine decarboxylase beta chain; Flags: Precursor	SAM_decarbox
Vitvi12g02698	5.60865	1.81006e-07	4.41837e-06	Vitvi12g02698	chr12	21196421	21205243	+	1495	-	- && Q9FLD5.1 RecName: Full=AAA-ATPase ASD, mitochondrial; AltName: Full=AAA-ATPase 1; AltName: Full=Protein ATPASE-IN-SEED-DEVELOPMENT	AAA
Vitvi03g00761	-7.58634	1.82992e-07	4.46225e-06	Vitvi03g00761	chr03	9136488	9138215	-	1386	-	- && -	Retrotrans_gag
Vitvi19g01807	2.42252	1.83487e-07	4.4697e-06	Vitvi19g01807	chr19	548335	556394	-	1482	-	- && C0LGN2.1 RecName: Full=Probable leucine-rich repeat receptor-like serine/threonine-protein kinase At3g14840; Flags: Precursor	Pkinase_Tyr
Vitvi16g02142	6.85551	1.84353e-07	4.48615e-06	Vitvi16g02142	chr00	7707792	7711605	-	2230	-	- && Q9FF31.1 RecName: Full=LEAF RUST 10 DISEASE-RESISTANCE LOCUS RECEPTOR-LIKE PROTEIN KINASE-like 2.1; AltName: Full=Probable receptor-like serine/threonine-protein kinase LRK10L-2.1; Flags: Precursor	Pkinase
Vitvi15g00875	2.69176	1.84542e-07	4.48615e-06	Vitvi15g00875	chr15	16662968	16665173	+	1302	-	- && Q9FK25.1 RecName: Full=Flavone 3'-O-methyltransferase 1; Short=AtOMT1; AltName: Full=Acetylserotonin O-methyltransferase OMT1; AltName: Full=Caffeate O-methyltransferase 1; AltName: Full=Quercetin 3'-O-methyltransferase 1	-
Vitvi03g00132	-4.96711	1.86013e-07	4.51728e-06	Vitvi03g00132	chr03	1549919	1551865	-	1947	-	- && Q9SVP7.2 RecName: Full=Pentatricopeptide repeat-containing protein At4g13650	PPR
Vitvi19g01156	7.28066	1.87332e-07	4.54462e-06	Vitvi19g01156	chr19	13896952	13897331	+	297	-	- && -	-
novel.373	3.89818	1.88705e-07	4.57325e-06	-	chr11	16286715	16288131	-	1068	-	PF03004:Plant transposase (Ptta/En/Spm family)	-
Vitvi19g01155	7.31807	1.95079e-07	4.72288e-06	Vitvi19g01155	chr19	13891257	13896930	+	635	-	- && -	-
Vitvi09g01685	-1.91103	1.95964e-07	4.73944e-06	Vitvi09g01685	chr09	7797757	7800986	+	975	-	- && Q53FA7.2 RecName: Full=Quinone oxidoreductase PIG3; AltName: Full=Tumor protein p53-inducible protein 3; AltName: Full=p53-induced gene 3 protein	-
Vitvi15g00816	4.69512	1.96368e-07	4.74435e-06	Vitvi15g00816	chr15	15946873	15948460	+	1588	-	- && O22126.1 RecName: Full=Fasciclin-like arabinogalactan protein 8; Short=AtAGP8; Flags: Precursor	-
Vitvi17g00405	2.64393	1.96828e-07	4.75061e-06	Vitvi17g00405	chr17	4841223	4841706	-	484	-	- && Q9LI84.2 RecName: Full=Probable calcium-binding protein CML16; AltName: Full=Calmodulin-like protein 16	-
novel.429	-9.33174	2.03213e-07	4.89971e-06	-	chr13	9842315	9843271	-	635	-	-	-
Vitvi11g00805	5.86231	2.05225e-07	4.94317e-06	Vitvi11g00805	chr11	9916381	9917712	-	1056	-	- && Q9M0A5.1 RecName: Full=Gamma-glutamyl peptidase 3	GATase
Vitvi08g02391	2.03719	2.06816e-07	4.97644e-06	Vitvi08g02391	chr08	21531122	21531708	-	587	-	- && -	-
Vitvi10g01585	4.57325	2.10372e-07	5.05685e-06	Vitvi10g01585	chr10	23461963	23475898	+	2925	-	- && Q9M0X5.1 RecName: Full=Cysteine-rich receptor-like protein kinase 25; Short=Cysteine-rich RLK25; Flags: Precursor	Pkinase_Tyr
Vitvi07g00656	7.95641	2.11304e-07	5.07408e-06	Vitvi07g00656	chr07	7423500	7427107	-	2353	-	- && Q9FNL7.1 RecName: Full=Protein NRT1/ PTR FAMILY 5.2; Short=AtNPF5.2; AltName: Full=Peptide transporter PTR3-A; Short=AtPTR3	-
Vitvi19g00154	-1.56923	2.12068e-07	5.08726e-06	Vitvi19g00154	chr19	2025744	2028908	+	2852	-	- && Q7XSA2.3 RecName: Full=Protein argonaute 1B; Short=OsAGO1b	Piwi
Vitvi18g01177	-1.89301	2.12703e-07	5.09732e-06	Vitvi18g01177	chr18	13019940	13036132	+	2344	-	- && O49285.1 RecName: Full=ACT domain-containing protein ACR3; AltName: Full=Protein ACT DOMAIN REPEATS 3	ACT
Vitvi09g00610	3.11161	2.16764e-07	5.18937e-06	Vitvi09g00610	chr09	6834912	6836403	-	931	-	- && Q9LVZ8.1 RecName: Full=Protein LURP-one-related 12	-
Vitvi10g01304	-8.91116	2.17588e-07	5.20384e-06	Vitvi10g01304	chr10	18171095	18172294	-	93	-	- && -	-
Vitvi11g01716	-2.32729	2.23037e-07	5.32876e-06	Vitvi11g01716	chr00	27096858	27098041	+	773	-	- && Q9LDQ3.3 RecName: Full=Putative cysteine-rich receptor-like protein kinase 35; Short=Cysteine-rich RLK35; Flags: Precursor	Pkinase_Tyr
Vitvi06g00579	-2.35319	2.24811e-07	5.36571e-06	Vitvi06g00579	chr06	6689190	6691261	+	1006	-	- && -	-
Vitvi18g01873	7.46539	2.2529e-07	5.37173e-06	Vitvi18g01873	chr18	26500497	26502873	+	1274	-	- && O35142.3 RecName: Full=Coatomer subunit beta'; AltName: Full=Beta'-coat protein; Short=Beta'-COP; AltName: Full=p102	WD40
Vitvi05g00706	3.18406	2.26212e-07	5.38827e-06	Vitvi05g00706	chr05	7461245	7463727	+	1412	-	- && Q84MB3.1 RecName: Full=1-aminocyclopropane-1-carboxylate oxidase homolog 1	2OG-FeII_Oxy
Vitvi13g00109	4.7148	2.27961e-07	5.42445e-06	Vitvi13g00109	chr13	1022072	1022675	+	516	-	- && Q8LBW3.2 RecName: Full=LOB domain-containing protein 12; AltName: Full=ASYMMETRIC LEAVES 2-like protein 5; Short=AS2-like protein 5	-
Vitvi06g01963	8.08521	2.30738e-07	5.48502e-06	Vitvi06g01963	chr06	21745183	21747080	-	584	-	- && -	-
novel.581	7.22658	2.33011e-07	5.53348e-06	-	chr18	31505323	31508651	+	1407	-	-	-
Vitvi03g00602	2.81714	2.3717e-07	5.6266e-06	Vitvi03g00602	chr03	6815169	6818750	-	2103	-	- && -	-
Vitvi16g01725	-6.56008	2.4002e-07	5.68851e-06	Vitvi16g01725	chr16	10373066	10373684	-	619	-	- && Q0WNJ6.1 RecName: Full=Clathrin heavy chain 1	-
Vitvi02g01806	-3.18157	2.40415e-07	5.69214e-06	Vitvi02g01806	chr00	18041179	18047803	-	2068	-	- && O23596.2 RecName: Full=Putative glycerol-3-phosphate transporter 4; Short=G-3-P transporter 4; AltName: Full=Glycerol-3-phosphate permease 4; Short=AtG3Pp4; Short=G-3-P permease 4	MFS_1
Vitvi18g01075	7.74622	2.41326e-07	5.70799e-06	Vitvi18g01075	chr18	11789356	11791909	+	1008	-	- && Q9FHH2.1 RecName: Full=Protein SUPPRESSOR OF MAX2 1; Short=AtSMXL1	-
Vitvi09g01089	3.62337	2.42802e-07	5.73717e-06	Vitvi09g01089	chr09	15262179	15265802	-	1917	-	- && Q9SJN2.1 RecName: Full=Pentatricopeptide repeat-containing protein At2g36240	-
Vitvi15g01698	7.21738	2.45208e-07	5.78822e-06	Vitvi15g01698	chr15	20043177	20044640	-	469	-	- && -	-
Vitvi14g01865	4.04706	2.46997e-07	5.82463e-06	Vitvi14g01865	chr14	28532848	28538587	+	3714	-	- && Q9LHD1.1 RecName: Full=ABC transporter B family member 15; Short=ABC transporter ABCB.15; Short=AtABCB15; AltName: Full=Multidrug resistance protein 13; AltName: Full=P-glycoprotein 15	ABC_membrane
Vitvi04g00049	4.77501	2.47552e-07	5.8319e-06	VviMYB153	chr04	550775	552573	+	1362	-	- && Q9M2Y9.1 RecName: Full=Transcription factor RAX3; AltName: Full=Myb-related protein 84; Short=AtMYB84; AltName: Full=Protein REGULATOR OF AXILLARY MERISTEMS 3	Myb_DNA-binding
Vitvi12g00042	-1.53874	2.48992e-07	5.85999e-06	Vitvi12g00042	chr12	758650	771983	-	2274	-	- && Q8RWV3.2 RecName: Full=Cyclin-L1-1; Short=CycL1;1; AltName: Full=Arginine-rich cyclin 1; Short=AtRCY1; AltName: Full=Protein MODIFIER OF SNC1 12	-
Vitvi19g00094	6.98147	2.53098e-07	5.9507e-06	Vitvi19g00094	chr19	1320860	1323021	-	888	-	- && P16273.2 RecName: Full=Pathogen-related protein	-
Vitvi18g03038	7.62067	2.55932e-07	6.01135e-06	Vitvi18g03038	chr18	25655270	25658562	-	420	-	- && -	-
Vitvi10g00903	7.01279	2.57708e-07	6.04705e-06	Vitvi10g00903	chr10	11556580	11558713	+	1626	-	- && Q8RZV7.1 RecName: Full=Leucine-rich repeat receptor protein kinase MSP1; AltName: Full=Protein MULTIPLE SPOROCYTE 1; Flags: Precursor	-
Vitvi05g01276	3.99901	2.58376e-07	6.05672e-06	Vitvi05g01276	chr05	18991892	18993573	+	1682	-	- && F8WKW0.1 RecName: Full=Crocetin glucosyltransferase, chloroplastic; AltName: Full=UDP-glucose glucosyltransferase 1; Short=GjUGT1; AltName: Full=UDP-glycosyltransferase 75L6; Flags: Precursor	UDPGT
Vitvi19g01618	4.23991	2.59156e-07	6.06898e-06	Vitvi19g01618	chr19	22247172	22273898	+	510	-	- && Q94K73.1 RecName: Full=Phenylalanine--tRNA ligase, chloroplastic/mitochondrial; AltName: Full=Phenylalanyl-tRNA synthetase; Short=PheRS; Flags: Precursor	-
Vitvi05g01256	-5.61254	2.59899e-07	6.08035e-06	Vitvi05g01256	chr05	18711528	18719113	+	3788	-	- && O23277.3 RecName: Full=Protein PRD1; Short=AtPRD1; AltName: Full=Protein PUTATIVE RECOMBINATION INITIATION DEFECT 1	-
Vitvi07g00130	-6.8891	2.61159e-07	6.10378e-06	VviTPS68	chr07	1633647	1639678	-	2460	-	- && O04408.1 RecName: Full=Ent-copalyl diphosphate synthase, chloroplastic; Short=Ent-CDP synthase; AltName: Full=Ent-copalyl diphosphate synthase; AltName: Full=Ent-kaurene synthase A; Short=KSA; Flags: Precursor [Pisum sativum]	-
Vitvi17g00974	1.64515	2.63125e-07	6.13767e-06	Vitvi17g00974	chr17	11767106	11768764	-	1056	-	- && P54153.1 RecName: Full=Peptide methionine sulfoxide reductase; AltName: Full=Fruit-ripening protein E4; AltName: Full=Peptide-methionine (S)-S-oxide reductase; Short=Peptide Met(O) reductase; AltName: Full=Protein-methionine-S-oxide reductase	PMSR
Vitvi02g01321	-2.79968	2.63128e-07	6.13767e-06	Vitvi02g01321	chr02	497375	500459	-	1185	-	- && B3CTF9.1 RecName: Full=50S ribosomal protein L25; AltName: Full=General stress protein CTC	-
Vitvi11g00035	4.2567	2.68009e-07	6.24534e-06	Vitvi11g00035	chr11	527984	530499	-	1181	-	- && P32295.1 RecName: Full=Indole-3-acetic acid-induced protein ARG7	Auxin_inducible
Vitvi07g00011	3.04694	2.69162e-07	6.26113e-06	Vitvi07g00011	chr07	185744	187264	-	1521	-	- && O81117.2 RecName: Full=Cytochrome P450 94A1; AltName: Full=P450-dependent fatty acid omega-hydroxylase	p450
Vitvi18g02937	-7.06068	2.69216e-07	6.26113e-06	Vitvi18g02937	chr18	21485233	21487090	-	610	-	- && -	-
Vitvi04g01700	3.21067	2.71908e-07	6.3114e-06	Vitvi04g01700	chr04	23790159	23791234	+	887	-	- && P49107.2 RecName: Full=Photosystem I reaction center subunit N, chloroplastic; Short=PSI-N; Flags: Precursor	-
Vitvi12g01553	4.47187	2.71912e-07	6.3114e-06	Vitvi12g01553	chr12	14778540	14779810	+	1145	-	- && P27524.1 RecName: Full=Chlorophyll a-b binding protein CP24 10A, chloroplastic; Short=CAB-10A; Short=LHCP; Flags: Precursor	-
Vitvi16g00717	7.65399	2.75774e-07	6.39475e-06	Vitvi16g00717	chr16	13617542	13620088	-	1569	-	- && O22149.2 RecName: Full=Probable pectinesterase/pectinesterase inhibitor 17; Includes: RecName: Full=Pectinesterase inhibitor 17; AltName: Full=Pectin methylesterase inhibitor 17; Includes: RecName: Full=Pectinesterase 17; Short=PE 17; AltName: Full=Pectin methylesterase 17; Short=AtPME17; Flags: Precursor	-
Vitvi16g01464	4.40521	2.8089e-07	6.50701e-06	VviSTS21	chr16	17909093	17911031	+	1581	-	- && A5C9M2.1 RecName: Full=Stilbene synthase 5; AltName: Full=Resveratrol synthase 5; AltName: Full=Trihydroxystilbene synthase 5; Short=StSy 5	Chal_sti_synt_N
Vitvi16g01861	-1.55126	2.84735e-07	6.58963e-06	Vitvi16g01861	chr16	17503644	17507391	-	1757	-	- && Q8LG03.1 RecName: Full=F-box protein At4g00755	-
Vitvi10g01788	7.89922	2.86047e-07	6.61257e-06	Vitvi10g01788	chr10	5659391	5660410	-	1020	-	- && Q9SLC3.1 RecName: Full=E3 ubiquitin-protein ligase ATL41; AltName: Full=RING-H2 finger protein ATL41; AltName: Full=RING-type E3 ubiquitin transferase ATL41	-
Vitvi10g00399	-3.74535	2.86286e-07	6.61257e-06	Vitvi10g00399	chr10	4128585	4131731	-	1822	-	- && O80874.1 RecName: Full=Internal alternative NAD(P)H-ubiquinone oxidoreductase A2, mitochondrial; AltName: Full=Internal alternative NADH dehydrogenase NDA2; AltName: Full=NADH:ubiquinone reductase (non-electrogenic) NDA2; Flags: Precursor	Pyr_redox_2
Vitvi16g02111	7.16121	2.87131e-07	6.62362e-06	Vitvi16g02111	chr00	10012932	10016862	+	2178	-	- && Q9FF31.1 RecName: Full=LEAF RUST 10 DISEASE-RESISTANCE LOCUS RECEPTOR-LIKE PROTEIN KINASE-like 2.1; AltName: Full=Probable receptor-like serine/threonine-protein kinase LRK10L-2.1; Flags: Precursor	Pkinase
Vitvi12g00220	3.80922	2.87536e-07	6.62362e-06	Vitvi12g00220	chr12	3292229	3293363	+	765	-	- && Q9SLC4.1 RecName: Full=RING-H2 finger protein ATL40; AltName: Full=RING-type E3 ubiquitin transferase ATL40	-
Vitvi15g01543	5.2798	2.87606e-07	6.62362e-06	Vitvi15g01543	chr15	16470099	16474415	+	2682	-	- && F4JN35.1 RecName: Full=Protein NTM1-like 9; AltName: Full=Calmodulin-binding NAC protein	NAM
Vitvi02g00340	3.74905	2.8939e-07	6.65822e-06	Vitvi02g00340	chr02	3017618	3021147	-	1591	-	- && Q8H7U1.1 RecName: Full=Tubulin beta-2 chain; AltName: Full=Beta-2-tubulin	Tubulin
Vitvi05g01427	5.34117	2.92996e-07	6.73463e-06	Vitvi05g01427	chr05	21630073	21633451	-	2499	-	- && Q8LPS2.1 RecName: Full=Protein ACCELERATED CELL DEATH 6	-
Vitvi01g00714	-3.20519	2.96627e-07	6.81146e-06	Vitvi01g00714	chr01	8228589	8230545	+	1366	-	- && Q9XGN4.1 RecName: Full=Galactinol synthase 1; Short=ArGolS1; Short=GolS-1	Glyco_transf_8
Vitvi13g02241	-5.56191	2.97647e-07	6.82825e-06	Vitvi13g02241	chr13	17963802	17969247	-	4614	-	- && Q9LRR4.1 RecName: Full=Putative disease resistance RPP13-like protein 1	NB-ARC
Vitvi07g01457	2.52907	2.98042e-07	6.83069e-06	Vitvi07g01457	chr07	20211330	20215358	+	762	-	- && P48348.2 RecName: Full=14-3-3-like protein GF14 kappa; AltName: Full=General regulatory factor 8	-
Vitvi01g01732	-3.91984	2.98661e-07	6.83824e-06	Vitvi01g01732	chr01	23278331	23278810	+	480	-	- && P41248.1 RecName: Full=Putative ATP synthase protein YMF19; AltName: Full=Mitochondrial protein YMF19 (mitochondrion) [Helianthus annuus]	-
Vitvi03g00677	5.69235	3.01934e-07	6.90648e-06	Vitvi03g00677	chr03	7704323	7705953	+	1318	-	- && -	-
Vitvi12g02299	-7.54535	3.04381e-07	6.95572e-06	Vitvi12g02299	chr12	3973873	3976562	-	1118	-	- && Q10Q08.1 RecName: Full=Replication protein A 70 kDa DNA-binding subunit B; Short=OsRPA70b; AltName: Full=Replication factor A protein 1B; AltName: Full=Replication protein A 1B	-
Vitvi05g00173	3.92777	3.07475e-07	7.01965e-06	Vitvi05g00173	chr05	1749989	1751226	-	243	-	- && -	-
Vitvi18g00946	-3.21424	3.07817e-07	7.02067e-06	Vitvi18g00946	chr18	10516640	10518026	-	1387	-	- && Q9ZU65.1 RecName: Full=Transcription repressor OFP7; AltName: Full=Ovate family protein 7; Short=AtOFP7	-
Vitvi07g02971	-2.63647	3.11983e-07	7.10439e-06	Vitvi07g02971	chr00	4473082	4476579	+	2429	-	- && -	-
Vitvi19g00298	4.61714	3.12089e-07	7.10439e-06	Vitvi19g00298	chr19	3777470	3778927	-	866	-	- && P27489.1 RecName: Full=Chlorophyll a-b binding protein 13, chloroplastic; AltName: Full=LHCII type III CAB-13; Flags: Precursor	-
Vitvi12g00117	6.59114	3.1632e-07	7.19378e-06	Vitvi12g00117	chr12	2013637	2022228	-	1402	-	- && Q6DR10.1 RecName: Full=Protein trichome birefringence-like 43	-
Vitvi11g00646	7.18992	3.16733e-07	7.19624e-06	Vitvi11g00646	chr11	7333654	7336475	+	945	-	- && Q5ZJ01.1 RecName: Full=Protein ABHD17B; AltName: Full=Alpha/beta hydrolase domain-containing protein 17B; Short=Abhydrolase domain-containing protein 17B; Flags: Precursor	-
Vitvi14g02592	7.15072	3.20695e-07	7.27924e-06	Vitvi14g02592	chr14	4483318	4485627	+	452	-	- && -	-
Vitvi07g01470	-5.30343	3.23072e-07	7.32618e-06	Vitvi07g01470	chr07	20333551	20336623	+	1118	-	- && Q9FKQ1.1 RecName: Full=Protein DETOXIFICATION 27; Short=AtDTX27; AltName: Full=Multidrug and toxic compound extrusion protein 27; Short=MATE protein 27	-
Vitvi07g01217	2.9433	3.26844e-07	7.40459e-06	Vitvi07g01217	chr07	17307500	17315427	+	1687	-	- && O49621.1 RecName: Full=MLO-like protein 1; Short=AtMlo1; AltName: Full=MLO protein homolog 1; Short=AtMlo-H1	-
Vitvi01g00762	7.62941	3.27168e-07	7.40485e-06	Vitvi01g00762	chr01	8899618	8900623	+	742	-	- && -	-
Vitvi10g01657	8.1647	3.29384e-07	7.44785e-06	Vitvi10g01657	chr10	1589578	1597648	+	2435	-	- && -	-
Vitvi06g01495	-4.59019	3.31365e-07	7.48549e-06	Vitvi06g01495	chr06	21627264	21627729	+	303	-	- && -	-
Vitvi14g01975	2.89382	3.32826e-07	7.51132e-06	Vitvi14g01975	chr14	29638661	29639519	+	859	-	- && Q93Z27.1 RecName: Full=Probable calcium-binding protein CML45; AltName: Full=Calmodulin-like protein 45	-
Vitvi14g01783	3.697	3.35441e-07	7.56311e-06	Vitvi14g01783	chr14	27825326	27827944	-	1170	-	- && Q8W0K2.1 RecName: Full=Bidirectional sugar transporter SWEET6b; Short=OsSWEET6b	-
Vitvi19g00760	-1.45377	3.40194e-07	7.66295e-06	Vitvi19g00760	chr19	9488742	9491538	-	1593	-	- && Q9FF99.1 RecName: Full=Probable amino acid permease 7; AltName: Full=Amino acid transporter AAP7	Aa_trans
Vitvi04g01907	9.67863	3.44007e-07	7.74146e-06	Vitvi04g01907	chr04	4839707	4840639	-	933	-	- && Q9LFR7.1 RecName: Full=Probable carboxylesterase 17; AltName: Full=AtCXE17	Abhydrolase_3
Vitvi07g01039	5.21092	3.44474e-07	7.7446e-06	Vitvi07g01039	chr07	14046738	14053795	-	2461	-	- && Q9ZTS1.2 RecName: Full=Probable methionine--tRNA ligase; AltName: Full=Methionyl-tRNA synthetase; Short=MetRS	-
Vitvi04g02252	4.20428	3.52174e-07	7.91018e-06	Vitvi04g02252	chr04	24453631	24454594	-	964	-	- && -	-
Vitvi16g00236	6.73045	3.52677e-07	7.91396e-06	Vitvi16g00236	chr16	4039719	4040308	-	156	-	- && -	-
Vitvi01g01990	4.95679	3.53442e-07	7.9236e-06	Vitvi01g01990	chr01	5102620	5103891	+	880	-	- && Q9LQU4.1 RecName: Full=Protein PLANT CADMIUM RESISTANCE 2; Short=AtPCR2	-
Vitvi07g03085	3.95837	3.57617e-07	8.0038e-06	Vitvi07g03085	chr00	18013674	18016137	+	1315	-	- && Q9ZRF1.1 RecName: Full=Probable mannitol dehydrogenase; AltName: Full=NAD-dependent mannitol dehydrogenase	ADH_N
Vitvi03g01392	5.6183	3.57697e-07	8.0038e-06	Vitvi03g01392	chr03	1393183	1395922	+	1425	-	- && Q9URY4.1 RecName: Full=Putative amidase C869.01; Flags: Precursor	Amidase
Vitvi03g01628	-5.12043	3.59947e-07	8.03986e-06	Vitvi03g01628	chr03	8211913	8215209	-	1797	-	- && -	-
Vitvi10g01787	2.95781	3.60275e-07	8.03986e-06	Vitvi10g01787	chr10	5595477	5600012	-	3299	-	- && Q8LGN0.3 RecName: Full=Glutamate receptor 2.7; AltName: Full=Ligand-gated ion channel 2.7; Flags: Precursor	ANF_receptor
Vitvi08g00097	-2.07478	3.60329e-07	8.03986e-06	Vitvi08g00097	chr08	1640509	1685296	-	5324	-	- && O60306.4 RecName: Full=Intron-binding protein aquarius; AltName: Full=Intron-binding protein of 160 kDa; Short=IBP160	-
Vitvi13g00242	-2.33999	3.63501e-07	8.10298e-06	Vitvi13g00242	chr13	2322522	2337222	-	2437	-	- && Q8GYH8.2 RecName: Full=Probable sulfate transporter 4.2	Sulfate_transp
Vitvi04g00538	5.13294	3.64114e-07	8.109e-06	Vitvi04g00538	chr04	5740344	5744103	-	1848	-	- && Q0V7T5.1 RecName: Full=Probable receptor-like protein kinase At1g80640; Flags: Precursor	Pkinase
Vitvi19g00507	2.26275	3.65385e-07	8.12963e-06	Vitvi19g00507	chr19	6679012	6680608	+	883	-	- && A7P0P3.1 RecName: Full=CASP-like protein 2D1; Short=VvCASPL2D1	-
Vitvi02g01299	6.16691	3.67711e-07	8.1737e-06	Vitvi02g01299	chr02	18858618	18863137	+	1341	-	- && Q9M0X5.1 RecName: Full=Cysteine-rich receptor-like protein kinase 25; Short=Cysteine-rich RLK25; Flags: Precursor	Pkinase_Tyr
Vitvi15g00225	2.30975	3.71453e-07	8.24912e-06	VviSVP3	chr15	4852394	4882919	+	543	-	- && Q9FUY6.1 RecName: Full=MADS-box protein JOINTLESS; AltName: Full=LeMADS	SRF-TF
Vitvi10g00740	4.20368	3.72139e-07	8.25658e-06	Vitvi10g00740	chr10	8585213	8586028	+	816	-	- && P27495.1 RecName: Full=Chlorophyll a-b binding protein 40, chloroplastic; AltName: Full=LHCII type I CAB-40; Short=LHCP; Flags: Precursor	-
Vitvi04g00836	3.85519	3.81215e-07	8.45003e-06	Vitvi04g00836	chr04	10755180	10774337	+	1430	-	- && -	-
Vitvi11g00656	7.67791	3.86722e-07	8.56407e-06	Vitvi11g00656	chr11	7463685	7464002	-	318	-	- && P53799.1 RecName: Full=Squalene synthase 1; Short=SQS 1; Short=SS 1; AltName: Full=FPP:FPP farnesyltransferase 1; AltName: Full=Farnesyl-diphosphate farnesyltransferase 1	-
Vitvi05g01910	4.44436	3.88944e-07	8.6052e-06	Vitvi05g01910	chr05	6954636	6960201	-	456	-	- && P19873.1 RecName: Full=Inhibitor of trypsin and hageman factor; AltName: Full=CMTI-V	-
Vitvi14g02509	-1.54922	3.91336e-07	8.65003e-06	Vitvi14g02509	chr14	1855885	1870520	-	1914	-	- && Q9XFR5.1 RecName: Full=Serine/arginine-rich splicing factor SR30; Short=At-SR30; Short=At-SRp30; Short=AtSR30; AltName: Full=SF2/ASF-like splicing modulator Srp30; AltName: Full=Serine-arginine rich RNA binding protein 30	RRM_1
Vitvi14g00480	-8.26302	3.93601e-07	8.68443e-06	Vitvi14g00480	chr14	7469087	7470829	-	1743	-	- && -	-
Vitvi10g01642	4.00158	3.93627e-07	8.68443e-06	Vitvi10g01642	chr10	1089291	1090267	-	977	-	- && -	-
Vitvi04g00506	2.97629	3.98052e-07	8.77386e-06	Vitvi04g00506	chr04	5200758	5204422	+	2897	-	- && F4JWR0.1 RecName: Full=ACT domain-containing protein ACR2; AltName: Full=Protein ACT DOMAIN REPEATS 2	ACT
Vitvi10g02321	1.59461	3.98875e-07	8.7838e-06	Vitvi10g02321	chr00	11730914	11741560	+	5268	-	- && Q9LPZ9.2 RecName: Full=G-type lectin S-receptor-like serine/threonine-protein kinase SD1-13; AltName: Full=Calmodulin-binding receptor-like protein kinase 1; AltName: Full=Receptor-like protein kinase 2; AltName: Full=S-domain-1 (SD1) receptor kinase 13; Short=SD1-13; Flags: Precursor	-
Vitvi11g00241	1.60177	4.00985e-07	8.82205e-06	Vitvi11g00241	chr11	2322015	2327752	+	2745	-	- && O49459.1 RecName: Full=NAC domain-containing protein 73; Short=ANAC073; AltName: Full=Protein SECONDARY WALL-ASSOCIATED NAC DOMAIN PROTEIN 2	NAM
Vitvi18g02472	-2.62312	4.02336e-07	8.84354e-06	Vitvi18g02472	chr18	320186	322384	-	922	-	- && -	-
Vitvi09g01546	4.04633	4.0309e-07	8.85187e-06	Vitvi09g01546	chr09	2361657	2362000	+	344	-	- && -	-
Vitvi01g00216	-3.08548	4.04788e-07	8.88091e-06	Vitvi01g00216	chr01	2468191	2475113	+	1737	-	- && Q5F3D1.1 RecName: Full=Zinc finger CCHC domain-containing protein 8; AltName: Full=TRAMP-like complex RNA-binding factor ZCCHC8	-
Vitvi06g01884	7.31724	4.09669e-07	8.97966e-06	F3'5'H	chr06	16839638	16841236	+	1184	-	- && P37120.1 RecName: Full=Flavonoid 3',5'-hydroxylase; Short=F3'5'H; AltName: Full=CYPLXXVA2; AltName: Full=Cytochrome P450 75A2; AltName: Full=P-450EG1 [Solanum melongena]	p450
Vitvi04g00423	-8.31062	4.10788e-07	8.99584e-06	Vitvi04g00423	chr04	4258541	4265241	+	4267	-	- && Q8GU88.1 RecName: Full=ABC transporter G family member 39; Short=OsABCG39; AltName: Full=Pleiotropic drug resistance protein 7; Short=OsPDR7	ABC2_membrane
Vitvi07g00255	4.94219	4.11952e-07	9.00798e-06	Vitvi07g00255	chr07	2789268	2789979	-	309	-	- && O82255.1 RecName: Full=Glutaredoxin-C13; Short=AtGrxC13; AltName: Full=Protein ROXY 9	-
Vitvi19g00186	-2.77679	4.12105e-07	9.00798e-06	Vitvi19g00186	chr19	2309050	2313170	-	1269	-	- && Q9FN30.1 RecName: Full=Probable aminotransferase TAT2; AltName: Full=Tyrosine aminotransferase 2	Aminotran_1_2
Vitvi16g00783	-2.08763	4.13887e-07	9.03858e-06	Vitvi16g00783	chr16	14727207	14755551	+	2708	-	- && F4KDA5.1 RecName: Full=Probable mitochondrial intermediate peptidase, mitochondrial; Flags: Precursor	Peptidase_M3
Vitvi08g01812	1.26253	4.15186e-07	9.05857e-06	Vitvi08g01812	chr08	20945716	20949742	+	1236	-	- && Q43314.1 RecName: Full=Glutamate dehydrogenase 1; Short=GDH 1	-
Vitvi03g01097	2.11985	4.16113e-07	9.07041e-06	Vitvi03g01097	chr03	16912475	16915832	-	1738	-	- && Q9SGE0.1 RecName: Full=UDP-D-apiose/UDP-D-xylose synthase 2	Epimerase
Vitvi14g02430	4.83634	4.20927e-07	9.16689e-06	VviMYB189	chr14	14227628	14229604	-	990	-	- && Q50EX6.1 RecName: Full=Protein ODORANT1; AltName: Full=MYB-like protein ODO1	Myb_DNA-binding
Vitvi05g01301	4.47601	4.21491e-07	9.17072e-06	Vitvi05g01301	chr05	19377833	19379259	+	1427	-	- && F8WKW0.1 RecName: Full=Crocetin glucosyltransferase, chloroplastic; AltName: Full=UDP-glucose glucosyltransferase 1; Short=GjUGT1; AltName: Full=UDP-glycosyltransferase 75L6; Flags: Precursor	UDPGT
Vitvi17g00371	3.21282	4.28436e-07	9.31326e-06	Vitvi17g00371	chr17	4406108	4409103	+	1364	-	- && Q84V83.1 RecName: Full=Leucoanthocyanidin reductase; Short=Leucocyanidin reductase	NmrA
Vitvi14g00500	3.30597	4.31092e-07	9.36238e-06	Vitvi14g00500	chr14	7829312	7829897	+	586	-	- && -	-
Vitvi02g00244	-3.32102	4.35793e-07	9.4558e-06	Vitvi02g00244	chr02	2180815	2183460	+	1324	-	- && A1L4Y2.1 RecName: Full=Alcohol dehydrogenase-like 3	ADH_N
Vitvi15g00166	-7.52394	4.37056e-07	9.47448e-06	Vitvi15g00166	chr15	3214391	3222967	-	1043	-	- && -	-
novel.16	-1.93253	4.40894e-07	9.54893e-06	-	chr00	11682342	11684122	+	1781	-	-	-
Vitvi19g00713	-7.59823	4.42274e-07	9.57004e-06	Vitvi19g00713	chr19	8962812	8965998	+	2294	-	- && Q9FG72.1 RecName: Full=Oligopeptide transporter 1; Short=AtOPT1	OPT
Vitvi04g00705	3.7844	4.43068e-07	9.57846e-06	Vitvi04g00705	chr04	8173731	8176666	+	537	-	- && -	-
Vitvi00g01167	-2.44859	4.45495e-07	9.62212e-06	Vitvi00g01167	chr00	24062089	24066550	-	900	-	- && Q9LTT8.1 RecName: Full=Enhancer of mRNA-decapping protein 4; AltName: Full=Protein VARICOSE	-
novel.508	-9.56685	4.48216e-07	9.67206e-06	-	chr16	9903920	9909257	+	799	-	-	-
Vitvi05g02277	5.7623	4.49182e-07	9.68405e-06	Vitvi05g02277	chr05	25366519	25367100	+	339	-	- && -	-
Vitvi07g03166	-1.91455	4.50879e-07	9.71178e-06	Vitvi07g03166	chr00	26315602	26317021	+	708	-	- && -	-
novel.604	-7.16088	4.56086e-07	9.81499e-06	-	chr19	402698	421016	+	1813	-	-	-
Vitvi18g02797	-4.81366	4.58264e-07	9.85288e-06	Vitvi18g02797	chr18	12276091	12276597	-	339	-	- && P46689.2 RecName: Full=Gibberellin-regulated protein 1; AltName: Full=GAST1 protein homolog 1; Flags: Precursor	-
Vitvi10g02206	-7.90405	4.60706e-07	9.89638e-06	Vitvi10g02206	chr00	18537670	18538060	+	298	-	- && Q8L7C8.1 RecName: Full=Protein REDUCED WALL ACETYLATION 1	-
Vitvi01g01591	4.86348	4.64637e-07	9.97176e-06	Vitvi01g01591	chr01	21274251	21277523	+	1370	-	- && -	-
Vitvi14g02637	7.53709	4.65073e-07	9.97207e-06	Vitvi14g02637	chr14	5841350	5842503	-	816	-	- && -	-
Vitvi13g00507	2.92581	4.70652e-07	1.00768e-05	Vitvi13g00507	chr13	4490219	4493210	+	1269	-	- && P46283.1 RecName: Full=Sedoheptulose-1,7-bisphosphatase, chloroplastic; AltName: Full=SED(1,7)P2ase; AltName: Full=Sedoheptulose bisphosphatase; Short=SBPase; Flags: Precursor	-
Vitvi01g00858	4.3025	4.7081e-07	1.00768e-05	Vitvi01g00858	chr01	10270527	10274520	+	3900	-	- && O48682.2 RecName: Full=Formin-like protein 4; Short=AtFH4; Short=AtFORMIN-4; Flags: Precursor	FH2
Vitvi01g00104	3.62293	4.88702e-07	1.04448e-05	Vitvi01g00104	chr01	1107486	1111611	+	2545	-	- && O49432.1 RecName: Full=Polygalacturonase QRT3; Short=AtQRT3; Short=PG QRT3; AltName: Full=Pectinase QRT3; AltName: Full=Protein QUARTET 3; Flags: Precursor	-
Vitvi13g01998	4.67947	4.88888e-07	1.04448e-05	Vitvi13g01998	chr13	3542963	3544860	+	1065	-	- && Q9LHT0.1 RecName: Full=Tropinone reductase homolog At5g06060	adh_short
Vitvi12g01384	-7.51276	5.03055e-07	1.07377e-05	Vitvi12g01384	chr12	14406181	14406489	+	309	-	- && -	-
Vitvi05g01754	6.84892	5.06266e-07	1.07884e-05	PR10.4	chr05	639882	640881	-	804	-	- && O50001.1 RecName: Full=Major allergen Pru ar 1; AltName: Allergen=Pru ar 1	-
Vitvi09g00618	2.39984	5.0634e-07	1.07884e-05	Vitvi09g00618	chr09	6884617	6886597	-	1442	-	- && Q9LVZ7.1 RecName: Full=Phosphatidylcholine:diacylglycerol cholinephosphotransferase 1; Short=AtPDCT1; AltName: Full=Protein REDUCED OLEATE DESATURATION 1	-
Vitvi02g00354	6.75078	5.07556e-07	1.08045e-05	Vitvi02g00354	chr02	3195296	3197088	+	803	-	- && Q9CAD5.1 RecName: Full=Mitogen-activated protein kinase kinase kinase YODA; AltName: Full=YODA MAPKK kinase	Pkinase
Vitvi10g00576	3.61464	5.0882e-07	1.08217e-05	Vitvi10g00576	chr10	6110999	6112232	+	813	-	- && F4IC29.1 RecName: Full=Heavy metal-associated isoprenylated plant protein 28; Short=AtHIP28; Flags: Precursor	HMA
Vitvi16g01082	7.08232	5.13871e-07	1.09156e-05	Vitvi16g01082	chr16	19315740	19319244	-	1794	-	- && Q9FF86.1 RecName: Full=BAHD acyltransferase DCR; AltName: Full=Protein DEFECTIVE IN CUTICULAR RIDGES; AltName: Full=Protein PERMEABLE LEAVES 3	C2
Vitvi05g02005	-2.66331	5.14521e-07	1.09156e-05	Vitvi05g02005	chr05	11103627	11106032	-	1589	-	- && Q40392.1 RecName: Full=TMV resistance protein N	-
Vitvi06g01329	4.32982	5.14623e-07	1.09156e-05	Vitvi06g01329	chr06	19165446	19167206	+	1363	-	- && Q9SJL9.1 RecName: Full=Probable xyloglucan endotransglucosylase/hydrolase protein 32; Short=At-XTH32; Short=XTH-32; Flags: Precursor	-
Vitvi19g01962	6.66396	5.16178e-07	1.09388e-05	Vitvi19g01962	chr19	4833693	4836694	+	405	-	- && Q96253.3 RecName: Full=ATP synthase subunit epsilon, mitochondrial; Short=ATPase subunit epsilon	-
Vitvi16g02122	7.17667	5.17547e-07	1.0958e-05	Vitvi16g02122	chr00	9719726	9720831	-	717	-	- && -	-
Vitvi03g00564	-1.53568	5.24046e-07	1.10857e-05	Vitvi03g00564	chr03	6212298	6214081	-	1341	-	- && P42495.1 RecName: Full=Probable cinnamyl alcohol dehydrogenase 1; Short=CAD 1	ADH_N
Vitvi01g00909	-2.27941	5.29146e-07	1.11835e-05	Vitvi01g00909	chr01	10864840	10885775	-	3278	-	- && O80452.2 RecName: Full=AMP deaminase; Short=AtAMPD; AltName: Full=Protein EMBRYONIC FACTOR 1	-
Vitvi13g02193	-2.02879	5.43146e-07	1.14692e-05	Vitvi13g02193	chr13	15316202	15319682	-	732	-	- && Q8RWZ7.1 RecName: Full=V-type proton ATPase subunit a1; Short=V-ATPase subunit a1; AltName: Full=V-type proton ATPase 95 kDa subunit a isoform 1; Short=V-ATPase 95 kDa isoform a1; AltName: Full=Vacuolar H(+)-ATPase subunit a isoform 1; AltName: Full=Vacuolar proton pump subunit a1; AltName: Full=Vacuolar proton translocating ATPase 95 kDa subunit a isoform 1	-
Vitvi02g01352	5.20176	5.45179e-07	1.15018e-05	Vitvi02g01352	chr02	1559261	1560974	+	1124	-	- && Q0WVN5.2 RecName: Full=Cellulose synthase-like protein G3; Short=AtCslG3	-
novel.633	7.03776	5.46849e-07	1.15268e-05	-	chr19	19659496	19661001	-	1506	-	-	-
Vitvi00g01018	4.15355	5.51542e-07	1.16144e-05	Vitvi00g01018	chr00	21732634	21736585	+	966	-	- && O05235.1 RecName: Full=Uncharacterized hydrolase YugF	-
Vitvi16g01021	-3.31471	5.51988e-07	1.16144e-05	Vitvi16g01021	chr16	18461168	18468304	-	4832	-	- && -	-
Vitvi04g01296	-3.6983	5.5493e-07	1.16659e-05	Vitvi04g01296	chr04	18755949	18760789	+	1201	-	- && O84353.1 RecName: Full=Maf-like protein CT_349 >Q3KM09.1 RecName: Full=Maf-like protein CTA_0378	Maf
Vitvi10g02236	-8.2231	5.60399e-07	1.17704e-05	Vitvi10g02236	chr00	8107439	8110618	+	1947	-	- && Q8H0T4.3 RecName: Full=E3 ubiquitin-protein ligase UPL2; Short=Ubiquitin-protein ligase 2; AltName: Full=HECT-type E3 ubiquitin transferase UPL2	-
Vitvi02g00585	4.64187	5.6094e-07	1.17713e-05	Vitvi02g00585	chr02	5697654	5698091	+	438	-	- && P93147.2 RecName: Full=Isoflavone 2'-hydroxylase; AltName: Full=CYP GE-3; AltName: Full=Cytochrome P450 81E1; AltName: Full=Cytochrome P450 91A4	p450
Vitvi05g01827	-3.23434	5.69084e-07	1.19316e-05	Vitvi05g01827	chr05	2164802	2167281	-	1125	-	- && Q8CCP0.2 RecName: Full=Nuclear export mediator factor Nemf; AltName: Full=Serologically defined colon cancer antigen 1 homolog	HECT
Vitvi14g00369	7.02177	5.72361e-07	1.19897e-05	Vitvi14g00369	chr14	5494527	5496359	-	552	-	- && K4BW79.1 RecName: Full=2-methylene-furan-3-one reductase; AltName: Full=Enone oxidoreductase; Short=SlEO; Flags: Precursor	-
Vitvi07g02443	6.10561	5.79866e-07	1.21361e-05	Vitvi07g02443	chr07	15783481	15786025	-	523	-	- && -	-
Vitvi13g01611	5.22119	5.83367e-07	1.21943e-05	Vitvi13g01611	chr13	25770941	25790068	+	3802	-	- && Q9M2L4.1 RecName: Full=Putative calcium-transporting ATPase 11, plasma membrane-type; AltName: Full=Ca(2+)-ATPase isoform 11	E1-E2_ATPase
Vitvi05g01502	-1.33576	5.83679e-07	1.21943e-05	Vitvi05g01502	chr05	22846217	22854892	-	6219	-	- && Q9SYP1.1 RecName: Full=DExH-box ATP-dependent RNA helicase DExH12; AltName: Full=BRR2 homolog A; Short=AtBRR2A; AltName: Full=Pre-mRNA-splicing helicase BRR2A; AltName: Full=Protein EMBRYO DEFECTIVE 1507	Sec63
Vitvi17g00168	-1.42441	5.84286e-07	1.21962e-05	Vitvi17g00168	chr17	1713772	1759165	+	4542	-	- && F4J6F6.1 RecName: Full=Probable serine/threonine protein kinase IREH1; AltName: Full=Protein IRE homolog 1; Short=AtIREH1	Pkinase
Vitvi06g01187	7.59106	5.85753e-07	1.2216e-05	Vitvi06g01187	chr06	17075214	17083412	+	1793	-	- && P48418.1 RecName: Full=Flavonoid 3',5'-hydroxylase 1; Short=F3'5'H; AltName: Full=CYPLXXVA1; AltName: Full=Cytochrome P450 75A1	p450
Vitvi18g02011	7.15152	5.87373e-07	1.2239e-05	Vitvi18g02011	chr18	28663231	28664659	+	1234	-	- && Q9FMR3.1 RecName: Full=NAC domain-containing protein 90; Short=ANAC090	NAM
Vitvi06g00790	4.72613	5.94381e-07	1.23741e-05	Vitvi06g00790	chr06	8696268	8697815	-	788	-	- && Q40636.2 RecName: Full=Expansin-A2; AltName: Full=Alpha-expansin-2; AltName: Full=OsEXP2; AltName: Full=OsEXPA2; AltName: Full=OsaEXPa1.23; AltName: Full=RiExB; AltName: Full=RiExC; Flags: Precursor	-
Vitvi13g02159	-5.62367	5.95733e-07	1.23914e-05	Vitvi13g02159	chr13	12077688	12090033	-	5962	-	- && Q9LRR4.1 RecName: Full=Putative disease resistance RPP13-like protein 1	NB-ARC
Vitvi05g02122	12.9575	6.02892e-07	1.25292e-05	Vitvi05g02122	chr05	20507856	20510942	-	677	-	- && -	-
novel.187	7.67371	6.06256e-07	1.25881e-05	-	chr05	2323340	2325221	-	1882	-	PF01107:Viral movement protein (MP)	-
Vitvi14g01874	4.26987	6.21157e-07	1.28862e-05	Vitvi14g01874	chr14	28602307	28607588	-	2051	-	- && Q9S795.1 RecName: Full=Betaine aldehyde dehydrogenase 1, chloroplastic; Short=BADH; AltName: Full=Aldehyde dehydrogenase family 10 member A8; Flags: Precursor	Aldedh
Vitvi06g00091	1.46171	6.23094e-07	1.2908e-05	Vitvi06g00091	chr06	996646	998208	-	966	-	- && -	-
Vitvi14g02408	7.21125	6.23301e-07	1.2908e-05	Vitvi14g02408	chr14	25867744	25870767	+	3024	-	- && -	LRRNT_2
Vitvi19g00082	-8.87097	6.25087e-07	1.29336e-05	VviTPS20	chr19	1119884	1123564	+	1680	-	- && Q6Q3H3.1 RecName: Full=(-)-germacrene D synthase	-
Vitvi04g00764	4.19432	6.34703e-07	1.31211e-05	Vitvi04g00764	chr04	9457986	9459077	+	1092	-	- && Q9FNH6.1 RecName: Full=NDR1/HIN1-Like protein 3	-
Vitvi10g01723	3.93083	6.51517e-07	1.34569e-05	Vitvi10g01723	chr10	3058326	3061892	+	1822	-	- && -	-
Vitvi04g02197	-3.44476	6.53899e-07	1.34943e-05	Vitvi04g02197	chr04	21339625	21344618	+	1875	-	- && Q9CAZ7.1 RecName: Full=Protein STRICTOSIDINE SYNTHASE-LIKE 5; Short=AtSSL5; AltName: Full=Protein YELLOW-LEAF-SPECIFIC GENE 2; Flags: Precursor	Str_synth
Vitvi15g00826	3.12804	6.5613e-07	1.35285e-05	Vitvi15g00826	chr15	15998216	16001676	+	3461	-	- && Q6J9S1.1 RecName: Full=Ethylene-responsive transcription factor RAP2-11; AltName: Full=Protein RELATED TO APETALA2 11	-
Vitvi12g00455	2.96483	6.63602e-07	1.36707e-05	Vitvi12g00455	chr12	6488209	6489097	-	889	-	- && -	-
Vitvi10g01754	3.03093	6.6448e-07	1.36724e-05	Vitvi10g01754	chr10	4118523	4118942	+	420	-	- && -	-
Vitvi12g01874	3.36734	6.65181e-07	1.36724e-05	Vitvi12g01874	chr12	19667507	19669937	+	1417	-	- && Q9XHP0.1 RecName: Full=11S globulin seed storage protein 2; AltName: Full=11S globulin seed storage protein II; AltName: Full=Alpha-globulin; Contains: RecName: Full=11S globulin seed storage protein 2 acidic chain; AltName: Full=11S globulin seed storage protein II acidic chain; Contains: RecName: Full=11S globulin seed storage protein 2 basic chain; AltName: Full=11S globulin seed storage …	-
Vitvi07g00056	6.24344	6.65421e-07	1.36724e-05	Vitvi07g00056	chr07	677174	688988	+	1437	-	- && Q9FG87.1 RecName: Full=3-ketoacyl-CoA synthase 20; Short=KCS-20; AltName: Full=Very long-chain fatty acid condensing enzyme 20; Short=VLCFA condensing enzyme 20	-
Vitvi19g00528	4.59344	6.7428e-07	1.38424e-05	Vitvi19g00528	chr19	6860367	6863763	-	1375	-	- && Q9FZ36.1 RecName: Full=Mitogen-activated protein kinase kinase kinase 2; AltName: Full=Arabidopsis NPK1-related protein kinase 2	Pkinase
Vitvi05g01744	-3.89769	6.79605e-07	1.39396e-05	Vitvi05g01744	chr05	427088	427685	-	598	-	- && -	-
Vitvi18g02565	1.92572	6.8044e-07	1.39446e-05	Vitvi18g02565	chr18	4041508	4046994	-	828	-	- && -	-
Vitvi03g00125	3.58967	6.84018e-07	1.40058e-05	Vitvi03g00125	chr03	1497503	1499829	-	1596	-	- && A3DH97.1 RecName: Full=Anti-sigma-I factor RsgI6; AltName: Full=Endo-1,4-beta-xylanase	-
Vitvi14g03049	7.1172	6.86383e-07	1.4042e-05	Vitvi14g03049	chr14	28608020	28609457	-	1290	-	- && Q9FLD5.1 RecName: Full=AAA-ATPase ASD, mitochondrial; AltName: Full=AAA-ATPase 1; AltName: Full=Protein ATPASE-IN-SEED-DEVELOPMENT	AAA
Vitvi01g00621	5.35412	6.96191e-07	1.42304e-05	Vitvi01g00621	chr01	7047847	7050240	-	1630	-	- && Q9LIP5.1 RecName: Full=Cytochrome P450 71B35	p450
Vitvi11g01522	4.78167	6.97126e-07	1.42371e-05	Vitvi11g01522	chr11	10155391	10156511	-	1121	-	- && -	-
Vitvi07g03105	-1.56722	6.99644e-07	1.42762e-05	Vitvi07g03105	chr00	16473811	16475439	-	1024	-	- && Q9FJX0.1 RecName: Full=Peptidyl-prolyl cis-trans isomerase CYP65; Short=AtCYP65; Short=PPIase CYP65; AltName: Full=Cyclophilin-65; AltName: Full=Peptidyl-prolyl cis-trans isomerase-like 2; AltName: Full=Plant U-box protein 49; AltName: Full=Rotamase; AltName: Full=U-box domain-containing protein 49	Pro_isomerase
Vitvi17g00079	-1.81707	7.09913e-07	1.44733e-05	Vitvi17g00079	chr17	832649	839202	-	2271	-	- && Q7TNV0.1 RecName: Full=Protein DEK	-
Vitvi16g01979	4.54209	7.13044e-07	1.45246e-05	Vitvi16g01979	chr16	20691604	20699703	-	1254	-	- && P51614.1 RecName: Full=Acidic endochitinase; Flags: Precursor	-
Vitvi15g01502	-6.30982	7.14388e-07	1.45288e-05	Vitvi15g01502	chr15	15135374	15137240	-	1470	-	- && Q40316.1 RecName: Full=Vestitone reductase	Epimerase
Vitvi06g01945	1.96638	7.14481e-07	1.45288e-05	Vitvi06g01945	chr06	20252293	20253373	-	917	-	- && Q8LA14.2 RecName: Full=Putative phytosulfokines 6; Short=AtPSK3_2; Short=AtPSK6; Contains: RecName: Full=Phytosulfokine-alpha-like; Short=PSK-alpha-like; Short=Phytosulfokine-a-like; Contains: RecName: Full=Phytosulfokine-beta; Short=PSK-beta; Short=Phytosulfokine-b; Flags: Precursor	-
Vitvi18g02942	8.41254	7.24945e-07	1.47242e-05	Vitvi18g02942	chr18	21596567	21607111	-	1221	-	- && Q9FY79.1 RecName: Full=Laccase-14; AltName: Full=Benzenediol:oxygen oxidoreductase 14; AltName: Full=Diphenol oxidase 14; AltName: Full=Urishiol oxidase 14; Flags: Precursor	-
Vitvi19g00538	-2.84308	7.25338e-07	1.47242e-05	Vitvi19g00538	chr19	6966540	7002635	+	2691	-	- && D2WL32.1 RecName: Full=1,4-alpha-glucan-branching enzyme 3, chloroplastic/amyloplastic; Short=AtSBE III; AltName: Full=Branching enzyme 1; Short=AtBE1; AltName: Full=Protein EMBRYO DEFECTIVE 2729; AltName: Full=Starch-branching enzyme 3; Flags: Precursor	-
Vitvi14g01232	-1.55104	7.31611e-07	1.48388e-05	Vitvi14g01232	chr14	21884684	21900173	-	3717	-	- && F4HRT5.1 RecName: Full=Protein CROWDED NUCLEI 1; AltName: Full=Protein KAKU2; AltName: Full=Protein LITTLE NUCLEI 1	-
novel.37	-7.54477	7.38866e-07	1.49731e-05	-	chr00	23252351	23254755	+	504	-	-	-
Vitvi06g01937	6.00459	7.43461e-07	1.50533e-05	Vitvi06g01937	chr06	19759088	19762048	+	1745	-	- && Q7TMR0.2 RecName: Full=Lysosomal Pro-X carboxypeptidase; AltName: Full=Proline carboxypeptidase; AltName: Full=Prolylcarboxypeptidase; Short=PRCP; Flags: Precursor	Peptidase_S28
Vitvi13g02317	6.76261	7.45811e-07	1.5088e-05	Vitvi13g02317	chr13	21348591	21352318	-	506	-	- && -	-
Vitvi04g00533	6.68057	7.65074e-07	1.54645e-05	Vitvi04g00533	chr04	5696122	5697761	-	1525	-	- && Q94AW5.1 RecName: Full=Ethylene-responsive transcription factor ERF003	AP2
Vitvi04g02296	-4.55466	7.68227e-07	1.55149e-05	Vitvi04g02296	chr00	9869853	9871680	+	1295	-	- && Q54I39.1 RecName: Full=IST1-like protein	-
Vitvi07g02674	7.08133	7.73782e-07	1.56043e-05	Vitvi07g02674	chr07	23507333	23510107	+	1824	-	- && Q40588.1 RecName: Full=L-ascorbate oxidase; Short=ASO; Short=Ascorbase; Flags: Precursor	-
Vitvi07g02476	2.95306	7.73975e-07	1.56043e-05	Vitvi07g02476	chr07	16823493	16824979	-	1374	-	- && -	-
Vitvi08g01611	4.04098	7.85297e-07	1.58191e-05	Vitvi08g01611	chr08	18809782	18811656	-	1875	-	- && -	-
Vitvi19g02235	5.52449	7.8854e-07	1.58709e-05	Vitvi19g02235	chr19	18529727	18529997	+	271	-	- && -	-
Vitvi11g01293	9.24684	7.91138e-07	1.59096e-05	Vitvi11g01293	chr11	19651503	19652377	+	875	-	- && Q40374.1 RecName: Full=Pathogenesis-related protein PR-1; Flags: Precursor	SCP
Vitvi04g01636	4.08955	7.92091e-07	1.59152e-05	Vitvi04g01636	chr04	22690144	22693203	+	2868	-	- && Q25AG3.2 RecName: Full=G-type lectin S-receptor-like serine/threonine-protein kinase LECRK3; Short=OsLecRK3; AltName: Full=OsRLCK135; Flags: Precursor	Pkinase
Vitvi13g01550	-7.66388	7.97462e-07	1.60095e-05	Vitvi13g01550	chr13	24905916	24909956	-	4041	-	- && Q9LRR5.1 RecName: Full=Putative disease resistance protein At3g14460	NB-ARC
Vitvi05g01157	4.27846	8.00449e-07	1.60559e-05	Vitvi05g01157	chr05	16686838	16693115	-	3841	-	- && Q40392.1 RecName: Full=TMV resistance protein N	TIR
Vitvi18g02386	2.96341	8.04124e-07	1.61159e-05	Vitvi18g02386	chr18	33836318	33837779	-	737	-	- && Q9ST03.2 RecName: Full=Nicotianamine aminotransferase B	-
Vitvi14g02664	-7.58148	8.13992e-07	1.62998e-05	Vitvi14g02664	chr14	7108424	7122190	-	1245	-	- && C6TBN2.1 RecName: Full=Probable aldo-keto reductase 1; Short=GmAKR1	Aldo_ket_red
Vitvi12g00554	6.62464	8.22066e-07	1.64476e-05	Vitvi12g00554	chr12	7351464	7353178	+	1389	-	- && -	-
Vitvi14g01922	6.24178	8.31109e-07	1.66144e-05	Vitvi14g01922	chr14	29151629	29152817	-	852	-	- && Q8LC03.2 RecName: Full=Homeobox-leucine zipper protein ATHB-13; AltName: Full=HD-ZIP protein ATHB-13; AltName: Full=Homeodomain transcription factor ATHB-13	Homeobox
Vitvi18g03133	-4.34045	8.40813e-07	1.67942e-05	Vitvi18g03133	chr18	29433635	29439027	-	4525	-	- && Q40392.1 RecName: Full=TMV resistance protein N	TIR
Vitvi10g02287	-3.19036	8.48775e-07	1.69389e-05	Vitvi10g02287	chr00	14390584	14393446	-	1701	-	- && Q651X6.1 RecName: Full=Cellulose synthase-like protein E6; AltName: Full=OsCslE6	-
Vitvi03g00120	3.98117	8.56623e-07	1.70811e-05	Vitvi03g00120	chr03	1459580	1461586	+	2007	-	- && -	-
Vitvi14g03137	-2.26335	8.59157e-07	1.71172e-05	Vitvi14g03137	chr00	23275830	23276890	-	722	-	- && F4JGZ1.1 RecName: Full=Mediator of RNA polymerase II transcription subunit 16; AltName: Full=Protein SENSITIVE TO FREEZING 6	-
Vitvi14g01308	-1.45646	8.60277e-07	1.71251e-05	Vitvi14g01308	chr14	22892978	22953408	-	8930	-	- && P40468.1 RecName: Full=Cell morphogenesis protein PAG1; AltName: Full=Protein TAO3	-
Vitvi18g00618	2.67154	8.61187e-07	1.71288e-05	Vitvi18g00618	chr18	7050192	7054380	-	2944	-	- && Q38914.2 RecName: Full=AP2-like ethylene-responsive transcription factor ANT; AltName: Full=Complementing a protein kinase C mutant protein 1; AltName: Full=Protein AINTEGUMENTA; AltName: Full=Protein DRAGON; AltName: Full=Protein OVULE MUTANT	AP2
Vitvi18g03385	3.10319	8.62048e-07	1.71315e-05	Vitvi18g03385	chr00	6127516	6129378	+	1230	-	- && Q9T0F7.1 RecName: Full=Glucuronoxylan 4-O-methyltransferase 2	-
Vitvi07g02425	7.24946	8.62985e-07	1.71357e-05	Vitvi07g02425	chr07	14644389	14646142	+	1584	-	- && F4KHH8.1 RecName: Full=Disease resistance protein RPS6; AltName: Full=Resistance to Pseudomonas syringae 6	-
Vitvi08g02216	-7.95038	8.68683e-07	1.72344e-05	Vitvi08g02216	chr08	15293302	15295747	+	2290	-	- && P17801.2 RecName: Full=Putative receptor protein kinase ZmPK1; Flags: Precursor	B_lectin
Vitvi19g01126	-8.27342	8.77866e-07	1.74019e-05	Vitvi19g01126	chr19	13855798	13857226	-	885	-	- && F4I171.1 RecName: Full=Mediator of RNA polymerase II transcription subunit 15a	-
Vitvi18g02408	4.19624	8.79771e-07	1.74251e-05	Vitvi18g02408	chr18	34275972	34278547	-	1043	-	- && Q9XF89.1 RecName: Full=Chlorophyll a-b binding protein CP26, chloroplastic; AltName: Full=LHCB5; AltName: Full=LHCIIc; AltName: Full=Light-harvesting complex II protein 5; Flags: Precursor	-
Vitvi01g00857	2.95647	8.84121e-07	1.74966e-05	Vitvi01g00857	chr01	10264909	10266690	+	1295	-	- && O82798.1 RecName: Full=Two-component response regulator ARR4; AltName: Full=Response regulator 1	Response_reg
novel.128	-7.78717	8.87328e-07	1.75453e-05	-	chr02	5135533	5141746	-	274	-	-	-
Vitvi15g01650	6.98966	8.89078e-07	1.75652e-05	Vitvi15g01650	chr15	19150245	19151033	-	607	-	- && -	-
Vitvi10g02304	3.29145	8.96427e-07	1.76956e-05	Vitvi10g02304	chr00	20788324	20789304	-	496	-	- && -	-
Vitvi16g00290	-4.56431	9.11706e-07	1.79822e-05	Vitvi16g00290	chr16	4990242	4994312	+	2589	-	- && O82175.1 RecName: Full=Histone-lysine N-methyltransferase, H3 lysine-9 specific SUVH5; AltName: Full=Histone H3-K9 methyltransferase 5; Short=H3-K9-HMTase 5; AltName: Full=Protein SET DOMAIN GROUP 9; AltName: Full=Suppressor of variegation 3-9 homolog protein 5; Short=Su(var)3-9 homolog protein 5	Pre-SET
novel.523	2.09002	9.42705e-07	1.85781e-05	-	chr16	4046116	4047001	-	670	-	-	-
Vitvi07g01602	5.85006	9.44874e-07	1.86054e-05	Vitvi07g01602	chr07	21814186	21815250	+	1065	-	- && Q9SSW1.1 RecName: Full=Zinc finger protein AZF1; AltName: Full=Zinc finger protein OZAKGYO; AltName: Full=Zinc-finger protein 1	-
Vitvi06g01636	7.2849	9.47691e-07	1.86453e-05	Vitvi06g01636	chr06	2674431	2674850	-	420	-	- && -	-
Vitvi09g00090	-7.16814	9.52235e-07	1.87191e-05	Vitvi09g00090	chr09	869718	871305	-	597	-	- && Q84LM4.1 RecName: Full=Acylamino-acid-releasing enzyme; Short=AARE; AltName: Full=Oxidized protein hydrolase; Short=OPH	-
Vitvi10g02398	-1.74885	9.5614e-07	1.87802e-05	Vitvi10g02398	chr00	23591863	23594142	-	624	-	- && P92963.1 RecName: Full=Ras-related protein RABB1c; Short=AtRABB1c; AltName: Full=Ras-related protein Rab2A; Short=AtRab2A	Ras
novel.282	5.23761	9.6328e-07	1.89048e-05	-	chr08	22388458	22390769	+	2312	-	-	-
Vitvi07g00060	6.6555	9.68771e-07	1.89968e-05	Vitvi07g00060	chr07	719187	720434	-	1248	-	- && -	-
novel.434	-8.73854	9.87313e-07	1.93304e-05	-	chr13	16505845	16506770	-	591	-	-	-
Vitvi09g01829	-8.65234	9.87423e-07	1.93304e-05	Vitvi09g01829	chr09	14814259	14814674	-	333	-	- && -	-
Vitvi13g00142	7.95423	9.94461e-07	1.94521e-05	Vitvi13g00142	chr13	1297797	1301812	+	1920	-	- && Q8VZR7.2 RecName: Full=Protein NRT1/ PTR FAMILY 5.1; Short=AtNPF5.1	-
Vitvi07g00285	3.06545	1.00345e-06	1.96117e-05	Vitvi07g00285	chr07	3219298	3220800	+	1020	-	- && P46423.1 RecName: Full=Glutathione S-transferase; AltName: Full=25 kDa auxin-binding protein; AltName: Full=GST class-phi	GST_N
Vitvi07g01569	1.65949	1.00832e-06	1.96906e-05	Vitvi07g01569	chr07	21541547	21545611	+	1786	-	- && Q84JF4.1 RecName: Full=Probable amino-acid acetyltransferase NAGS1, chloroplastic; AltName: Full=N-acetylglutamate synthase 1; Flags: Precursor	AA_kinase
Vitvi06g01057	4.62979	1.01275e-06	1.97607e-05	Vitvi06g01057	chr06	14730064	14735656	-	3069	-	- && Q0WR59.2 RecName: Full=Probable inactive receptor kinase At5g10020; Flags: Precursor	Pkinase_Tyr
Vitvi11g01287	7.07885	1.02375e-06	1.99588e-05	Vitvi11g01287	chr11	19610616	19612787	-	1356	-	- && P51094.2 RecName: Full=Anthocyanidin 3-O-glucosyltransferase 2; AltName: Full=Flavonol 3-O-glucosyltransferase; AltName: Full=UDP-glucose flavonoid 3-O-glucosyltransferase	UDPGT
Vitvi10g00456	2.37431	1.02585e-06	1.99834e-05	Vitvi10g00456	chr10	4679309	4680156	+	735	-	- && Q9S9U1.1 RecName: Full=L-type lectin-domain containing receptor kinase VII.1; Short=LecRK-VII.1; Flags: Precursor	-
Vitvi01g00647	2.12345	1.03076e-06	2.0059e-05	Vitvi01g00647	chr01	7397720	7401380	+	1955	-	- && Q38954.1 RecName: Full=Inorganic phosphate transporter 2-1, chloroplastic; AltName: Full=H(+)/Pi cotransporter; Short=AtPht2;1; Flags: Precursor	-
Vitvi18g01676	4.5831	1.03143e-06	2.0059e-05	Vitvi18g01676	chr18	23383078	23386648	+	3371	-	- && O22938.1 RecName: Full=Leucine-rich repeat receptor-like tyrosine-protein kinase PXC3; AltName: Full=Protein PXY/TDR-CORRELATED 3; Flags: Precursor	Pkinase
Vitvi07g00413	2.00106	1.03931e-06	2.01956e-05	Vitvi07g00413	chr07	4368990	4370134	+	1145	-	- && Q9LZP8.1 RecName: Full=bZIP transcription factor 53; Short=AtbZIP53	bZIP_1
Vitvi10g02325	-8.68304	1.0452e-06	2.02933e-05	Vitvi10g02325	chr00	11703783	11710089	+	260	-	- && Q9SXB4.1 RecName: Full=G-type lectin S-receptor-like serine/threonine-protein kinase At1g11300; Flags: Precursor	-
Vitvi08g00669	3.96926	1.04717e-06	2.0315e-05	Vitvi08g00669	chr08	7781393	7786527	-	1740	-	- && Q0WMV8.1 RecName: Full=PHD finger-like domain-containing protein 5B >P0DI19.1 RecName: Full=PHD finger-like domain-containing protein 5A	-
novel.201	3.04013	1.05539e-06	2.0448e-05	-	chr06	1973479	1974615	+	1137	-	PF00043:Glutathione S-transferase, C-terminal domain	GST_C
Vitvi06g00680	2.02869	1.05576e-06	2.0448e-05	Vitvi06g00680	chr06	7674517	7678369	+	1249	-	- && Q8RX71.1 RecName: Full=BAG family molecular chaperone regulator 4; AltName: Full=Bcl-2-associated athanogene 4	ubiquitin
Vitvi01g01573	-4.3309	1.05813e-06	2.0477e-05	Vitvi01g01573	chr01	21087577	21090972	+	3163	-	- && Q147F9.1 RecName: Full=AAA-ATPase At3g50940; Flags: Precursor	AAA
Vitvi10g01267	-7.15722	1.06075e-06	2.05109e-05	Vitvi10g01267	chr10	17639627	17642032	-	1910	-	- && Q39134.2 RecName: Full=Amino acid permease 3; AltName: Full=Amino acid transporter AAP3	Aa_trans
Vitvi15g01182	7.58076	1.06367e-06	2.05506e-05	Vitvi15g01182	chr15	20126905	20131671	-	1728	-	- && Q9M2E2.1 RecName: Full=(+)-neomenthol dehydrogenase; AltName: Full=Menthone:neomenthol reductase; AltName: Full=Short-chain dehydrogenase/reductase 1; Short=AtSDR1	adh_short
Vitvi05g00074	-3.77414	1.07457e-06	2.07443e-05	Vitvi05g00074	chr05	715323	717756	-	786	-	- && -	-
novel.115	2.84112	1.08237e-06	2.08777e-05	-	chr02	2242064	2244483	+	2420	-	-	-
Vitvi06g01531	5.49306	1.09673e-06	2.11375e-05	Vitvi06g01531	chr06	22147954	22149637	+	749	-	- && Q949Q5.1 RecName: Full=Photosystem I subunit O; Short=PSI-O; Flags: Precursor	-
Vitvi19g00341	5.94743	1.1047e-06	2.12738e-05	Vitvi19g00341	chr19	4537166	4553811	-	3530	-	- && O81832.4 RecName: Full=G-type lectin S-receptor-like serine/threonine-protein kinase At4g27290; Flags: Precursor	Pkinase_Tyr
Vitvi15g01504	2.9871	1.10901e-06	2.13395e-05	Vitvi15g01504	chr15	15144617	15146300	-	1136	-	- && Q40316.1 RecName: Full=Vestitone reductase	Epimerase
Vitvi03g01869	3.6834	1.11933e-06	2.15073e-05	Vitvi03g01869	chr03	20141300	20143947	+	1547	-	- && Q66PF3.1 RecName: Full=Putative UDP-glucose flavonoid 3-O-glucosyltransferase 3; Short=FaGT3; AltName: Full=Flavonol 3-O-glucosyltransferase 3	UDPGT
Vitvi04g00997	6.97539	1.11955e-06	2.15073e-05	Vitvi04g00997	chr04	14573921	14576814	+	1401	-	- && Q8LB81.1 RecName: Full=GDSL esterase/lipase At5g33370; AltName: Full=Extracellular lipase At5g33370; Flags: Precursor	Lipase_GDSL
Vitvi18g03026	5.23068	1.12303e-06	2.15565e-05	Vitvi18g03026	chr18	25105092	25107972	-	1842	-	- && Q6Z8L2.1 RecName: Full=Putative laccase-9; AltName: Full=Benzenediol:oxygen oxidoreductase 9; AltName: Full=Diphenol oxidase 9; AltName: Full=Urishiol oxidase 9; Flags: Precursor	-
Vitvi14g01141	7.53525	1.1331e-06	2.17322e-05	Vitvi14g01141	chr14	20464218	20465903	-	979	-	- && Q12TP4.1 RecName: Full=Peptide methionine sulfoxide reductase MsrA; Short=Protein-methionine-S-oxide reductase; AltName: Full=Peptide-methionine (S)-S-oxide reductase; Short=Peptide Met(O) reductase	PMSR
Vitvi03g01395	5.67554	1.14068e-06	2.18383e-05	Vitvi03g01395	chr03	1412118	1412819	+	702	-	- && Q84TH6.1 RecName: Full=Dirigent protein 23; Short=AtDIR23; Flags: Precursor	-
Vitvi04g02160	4.6526	1.14081e-06	2.18383e-05	Vitvi04g02160	chr04	20494043	20497739	-	591	-	- && F4IPI4.1 RecName: Full=Rhodanese-like domain-containing protein 17; AltName: Full=Sulfurtransferase 17; Short=AtStr17	Rhodanese
Vitvi19g01479	2.00464	1.14141e-06	2.18383e-05	Vitvi19g01479	chr19	19382530	19383801	+	700	-	- && Q40519.1 RecName: Full=Photosystem II 10 kDa polypeptide, chloroplastic; Short=PII10; Flags: Precursor	-
Vitvi16g01795	8.4562	1.16944e-06	2.23566e-05	Vitvi16g01795	chr16	13891326	13892295	+	970	-	- && P17407.1 RecName: Full=21 kDa protein; AltName: Full=1.2 protein; Flags: Precursor	-
Vitvi03g01426	5.14842	1.17567e-06	2.24576e-05	Vitvi03g01426	chr03	2246259	2248953	+	1928	-	- && Q9LMA1.1 RecName: Full=Probable flavin-containing monooxygenase 1	FMO-like
Vitvi07g00352	6.90151	1.20124e-06	2.29274e-05	Vitvi07g00352	chr07	3758177	3760828	+	1885	-	- && O81416.1 RecName: Full=Endoglucanase 17; AltName: Full=Endo-1,4-beta glucanase 17; Flags: Precursor	-
Vitvi00g01326	-4.80939	1.20448e-06	2.29706e-05	Vitvi00g01326	chr00	26008855	26010819	+	641	-	- && Q94BV7.1 RecName: Full=External alternative NAD(P)H-ubiquinone oxidoreductase B2, mitochondrial; AltName: Full=External alternative NADH dehydrogenase NDB2; AltName: Full=NADH:ubiquinone reductase (non-electrogenic) NDB2; Flags: Precursor	Pyr_redox_2
Vitvi05g00802	-3.52724	1.20888e-06	2.30359e-05	Vitvi05g00802	chr05	8924441	8929265	+	2259	-	- && Q9FNL7.1 RecName: Full=Protein NRT1/ PTR FAMILY 5.2; Short=AtNPF5.2; AltName: Full=Peptide transporter PTR3-A; Short=AtPTR3	-
Vitvi02g01817	2.64638	1.21368e-06	2.31088e-05	Vitvi02g01817	chr00	18101508	18103355	+	1587	-	- && O23522.2 RecName: Full=Phospholipase A1-Ibeta2, chloroplastic; Flags: Precursor	Lipase_3
Vitvi09g00524	-6.68708	1.21817e-06	2.31756e-05	Vitvi09g00524	chr09	5883040	5883976	-	759	-	- && -	-
Vitvi19g00616	-1.32728	1.22911e-06	2.3365e-05	Vitvi19g00616	chr19	7751987	7758911	+	1891	-	- && Q9C6S2.1 RecName: Full=Inactive FRIGIDA-like protein 2; Short=AtFRL2	-
Vitvi07g02405	-7.2436	1.24283e-06	2.36068e-05	Vitvi07g02405	chr07	13505979	13506602	-	531	-	- && -	-
Vitvi07g02433	2.83514	1.25558e-06	2.38297e-05	Vitvi07g02433	chr07	14876111	14885293	-	591	-	- && -	-
Vitvi11g01399	3.1434	1.25994e-06	2.38828e-05	Vitvi11g01399	chr11	2850751	2852858	-	1005	-	- && Q6IDB0.1 RecName: Full=Protein SPEAR3; AltName: Full=SPL-like, EAR-containing protein 3; AltName: Full=TCP interactor containing EAR motif protein 1	-
Vitvi11g00309	3.02585	1.26039e-06	2.38828e-05	Vitvi11g00309	chr11	2971767	2974643	+	1299	-	- && O82480.1 RecName: Full=Rac-like GTP-binding protein ARAC7; AltName: Full=GTPase protein ROP9	Ras
Vitvi03g00395	3.36811	1.26645e-06	2.39784e-05	Vitvi03g00395	chr03	4282379	4283973	+	1595	-	- && Q8GZP5.1 RecName: Full=Allene oxide synthase 3; Short=LeAOS3; AltName: Full=Allene oxide cyclase; AltName: Full=Cytochrome P450 CYP74C3; AltName: Full=Cytochrome P450 CYP74D1	p450
Vitvi12g02759	-7.39471	1.27552e-06	2.41308e-05	Vitvi12g02759	chr12	24069721	24070673	-	701	-	- && -	-
Vitvi07g02904	7.72021	1.27947e-06	2.4186e-05	Vitvi07g02904	chr00	8368850	8375977	-	1505	-	- && Q8LPT3.1 RecName: Full=Membrane protein of ER body-like protein	-
Vitvi08g01656	6.13251	1.28335e-06	2.42401e-05	Vitvi08g01656	chr08	19309049	19311799	-	1510	-	- && Q9SLG8.1 RecName: Full=Protein STRICTOSIDINE SYNTHASE-LIKE 2; Short=AtSSL2; AltName: Full=Strictosidine synthase; AltName: Full=Strictosidine synthase 10; Short=AtSS10; Flags: Precursor	Str_synth
Vitvi16g00391	6.89993	1.29049e-06	2.43553e-05	Vitvi16g00391	chr16	6974099	6992389	+	2211	-	- && Q9FF31.1 RecName: Full=LEAF RUST 10 DISEASE-RESISTANCE LOCUS RECEPTOR-LIKE PROTEIN KINASE-like 2.1; AltName: Full=Probable receptor-like serine/threonine-protein kinase LRK10L-2.1; Flags: Precursor	Pkinase
Vitvi13g01682	-4.57227	1.29798e-06	2.44773e-05	Vitvi13g01682	chr13	26732384	26734480	+	1551	-	- && Q9C9C9.1 RecName: Full=Cytosolic sulfotransferase 18; Short=AtSOT18; AltName: Full=Desulfo-glucosinolate sulfotransferase B; AltName: Full=Sulfotransferase 5B; Short=AtST5b	Sulfotransfer_1
Vitvi18g02446	13.158	1.30583e-06	2.46055e-05	VviTPS07	chr18	32435891	32438081	-	1668	-	- && Q6Q3H2.1 RecName: Full=Valencene synthase; Short=VvVal; AltName: Full=7-epi-alpha-selinene synthase	-
Vitvi17g01492	2.30648	1.30987e-06	2.46621e-05	Vitvi17g01492	chr17	7845038	7847011	-	972	-	- && Q9SUK9.2 RecName: Full=Probable protein phosphatase 2C 55; Short=AtPP2C55	-
Vitvi18g02944	8.20115	1.34971e-06	2.53919e-05	Vitvi18g02944	chr18	21649845	21653163	-	1784	-	- && Q84J37.1 RecName: Full=Laccase-15; AltName: Full=Benzenediol:oxygen oxidoreductase 15; AltName: Full=Diphenol oxidase 15; AltName: Full=Protein TRANSPARENT TESTA 10; AltName: Full=Urishiol oxidase 15; Flags: Precursor	-
Vitvi10g01734	4.1707	1.35117e-06	2.53991e-05	Vitvi10g01734	chr10	3368774	3380504	-	1050	-	- && Q6NQE2.1 RecName: Full=Probable NAD(P)H dehydrogenase (quinone) FQR1-like 1	FMN_red
Vitvi17g00889	2.16014	1.35387e-06	2.54298e-05	Vitvi17g00889	chr17	10691538	10696494	+	2032	-	- && Q94A02.1 RecName: Full=Tryptophan aminotransferase-related protein 2	-
Vitvi00g00973	-3.27498	1.36547e-06	2.56273e-05	Vitvi00g00973	chr00	20916370	20916747	-	378	-	- && P27070.1 RecName: Full=Ribosomal protein S12, mitochondrial	Ribosomal_S12
Vitvi07g01434	-1.70868	1.37876e-06	2.58562e-05	Vitvi07g01434	chr07	19911366	19934794	+	1534	-	- && Q56X46.1 RecName: Full=Mechanosensitive ion channel protein 2, chloroplastic; AltName: Full=Mechanosensitive channel of small conductance-like 2; AltName: Full=MscS-Like protein 2; Flags: Precursor	-
Vitvi04g00880	7.796	1.38075e-06	2.5873e-05	GST4	chr04	11651399	11653494	-	642	-	- && Q9FE46.1 RecName: Full=Glutathione S-transferase F12; Short=AtGSTF12; AltName: Full=GST class-phi member 12; AltName: Full=Glutathione S-transferase 26; AltName: Full=Protein TRANSPARENT TESTA 19	GST_N
Vitvi18g03054	6.95899	1.38527e-06	2.59246e-05	Vitvi18g03054	chr18	26531178	26533565	+	1249	-	- && O35142.3 RecName: Full=Coatomer subunit beta'; AltName: Full=Beta'-coat protein; Short=Beta'-COP; AltName: Full=p102	WD40
Vitvi09g00088	7.84764	1.3879e-06	2.59246e-05	Vitvi09g00088	chr09	845592	847723	-	1566	-	- && Q9CAH1.1 RecName: Full=Putative receptor-like protein kinase At1g72540	Pkinase_Tyr
Vitvi10g00639	3.51556	1.38795e-06	2.59246e-05	Vitvi10g00639	chr10	6829816	6832001	+	1313	-	- && Q40746.1 RecName: Full=Aquaporin NIP1-1; AltName: Full=NOD26-like intrinsic protein 1-1; AltName: Full=OsNIP1;1	-
Vitvi09g01314	-3.4115	1.38897e-06	2.59246e-05	Vitvi09g01314	chr09	19877495	19887205	-	2967	-	- && Q9SV21.2 RecName: Full=Coatomer subunit beta-1; AltName: Full=Beta-coat protein 1; Short=Beta-COP 1	-
Vitvi01g00066	9.06585	1.389e-06	2.59246e-05	Vitvi01g00066	chr01	667638	673704	-	2145	-	- && Q9FZE0.1 RecName: Full=Beta-glucosidase 40; Short=AtBGLU40; Flags: Precursor	Glyco_hydro_1
Vitvi12g02613	-1.72575	1.40172e-06	2.61414e-05	Vitvi12g02613	chr12	17570624	17576762	-	1102	-	- && Q94BZ7.1 RecName: Full=DNA gyrase subunit B, mitochondrial; Flags: Precursor	-
Vitvi01g02230	9.48254	1.42189e-06	2.64835e-05	Vitvi01g02230	chr01	21199110	21199821	+	712	-	- && -	-
Vitvi10g00087	1.87746	1.4223e-06	2.64835e-05	Vitvi10g00087	chr10	899745	919915	+	1432	-	- && Q948T6.2 RecName: Full=Lactoylglutathione lyase; AltName: Full=Aldoketomutase; AltName: Full=Allergen Glb33; AltName: Full=Glyoxalase I; Short=Glx I; AltName: Full=Glyoxylase I 11; Short=OsGLYI-11; Short=OsGLYI11; AltName: Full=Ketone-aldehyde mutase; AltName: Full=Methylglyoxalase; AltName: Full=PP33; AltName: Full=S-D-lactoylglutathione methylglyoxal lyase; AltName: Allergen=Ory s Glyoxala…	Glyoxalase
Vitvi13g00347	2.12408	1.42409e-06	2.64959e-05	Vitvi13g00347	chr13	3610562	3615368	-	1230	-	- && Q8LJU5.2 RecName: Full=40S ribosomal protein S7	-
Vitvi10g00824	-1.77701	1.45348e-06	2.70214e-05	Vitvi10g00824	chr10	9986673	9992573	-	1704	-	- && O64688.1 RecName: Full=Pyruvate dehydrogenase E1 component subunit beta-3, chloroplastic; Flags: Precursor	-
Vitvi03g01373	4.17802	1.46519e-06	2.71995e-05	Vitvi03g01373	chr03	1044307	1047456	-	2769	-	- && Q9M667.2 RecName: Full=Disease resistance protein RPP13; AltName: Full=Resistance to Peronospora parasitica protein 13	NB-ARC
Vitvi13g00195	5.43021	1.46536e-06	2.71995e-05	Vitvi13g00195	chr13	1793794	1798006	-	2051	-	- && F4KEW8.1 RecName: Full=Protein NETWORKED 4A	-
Vitvi09g01865	5.44969	1.48431e-06	2.75296e-05	Vitvi09g01865	chr09	17313783	17316419	+	2637	-	- && -	-
Vitvi07g00869	6.86554	1.48592e-06	2.75322e-05	Vitvi07g00869	chr07	11100928	11104006	+	1574	-	- && Q9LTS3.1 RecName: Full=Cytokinin dehydrogenase 3; AltName: Full=Cytokinin oxidase 3; Short=AtCKX3; Short=CKO 3; Flags: Precursor	FAD_binding_4
Vitvi13g01951	3.12496	1.48761e-06	2.75322e-05	Vitvi13g01951	chr13	2536850	2538867	-	1753	-	- && Q5S4V7.1 RecName: Full=F-box protein At2g39490	F-box
Vitvi11g01303	4.574	1.48795e-06	2.75322e-05	Vitvi11g01303	chr11	19855186	19858772	+	2249	-	- && Q6YU51.1 RecName: Full=Probable 1-deoxy-D-xylulose-5-phosphate synthase 2, chloroplastic; Short=1-deoxyxylulose-5-phosphate synthase; Short=DXP synthase; Short=DXPS; Flags: Precursor	-
Vitvi05g02001	3.53617	1.48949e-06	2.75392e-05	Vitvi05g02001	chr05	10964718	10966089	-	811	-	- && Q9FQA3.1 RecName: Full=Glutathione transferase GST 23; AltName: Full=Glutathione transferase GST 36	GST_C
Vitvi05g00527	3.78863	1.49609e-06	2.76397e-05	Vitvi05g00527	chr05	5436488	5437916	-	1149	-	- && Q9ZVC7.2 RecName: Full=Xylogen-like protein 11; Flags: Precursor	-
Vitvi00g02111	5.91698	1.50236e-06	2.7717e-05	Vitvi00g02111	chr00	22153990	22154730	+	505	-	- && -	-
Vitvi10g02112	7.39444	1.50329e-06	2.7717e-05	Vitvi10g02112	chr00	14189794	14192234	-	1117	-	- && -	-
Vitvi04g00800	5.7272	1.5038e-06	2.7717e-05	Vitvi04g00800	chr04	10174460	10178463	-	2191	-	- && Q9CAL3.1 RecName: Full=Cysteine-rich receptor-like protein kinase 2; Short=Cysteine-rich RLK2; Flags: Precursor	Pkinase
Vitvi16g00227	-7.50933	1.51526e-06	2.79066e-05	Vitvi16g00227	chr16	3900628	3901051	-	108	-	- && -	-
Vitvi03g01727	2.82375	1.51841e-06	2.79427e-05	Vitvi03g01727	chr03	12276732	12282126	-	1833	-	- && Q9S7V4.1 RecName: Full=HVA22-like protein a; Short=AtHVA22a	TB2_DP1_HVA22
Vitvi01g02229	5.99429	1.52298e-06	2.80051e-05	Vitvi01g02229	chr01	21196114	21196731	+	618	-	- && -	-
Vitvi07g03087	-2.47169	1.53516e-06	2.82071e-05	Vitvi07g03087	chr00	19072233	19073419	+	855	-	- && -	-
Vitvi01g01677	-7.17552	1.53698e-06	2.82186e-05	VviSEP3	chr01	22565097	22582170	-	729	-	- && Q03489.2 RecName: Full=Agamous-like MADS-box protein AGL9 homolog; AltName: Full=Floral homeotic protein FBP2; AltName: Full=Floral-binding protein 2	SRF-TF
Vitvi08g01811	4.06104	1.54362e-06	2.83184e-05	Vitvi08g01811	chr08	20939535	20940236	-	384	-	- && -	-
Vitvi14g00050	-2.64019	1.55087e-06	2.84122e-05	Vitvi14g00050	chr14	493700	498735	+	3938	-	- && O82491.1 RecName: Full=FACT complex subunit SPT16; AltName: Full=Facilitates chromatin transcription complex subunit SPT16	Peptidase_M24
Vitvi07g02807	7.2462	1.55113e-06	2.84122e-05	Vitvi07g02807	chr00	1737666	1739018	+	1182	-	- && -	-
Vitvi10g00722	-1.44907	1.56707e-06	2.86633e-05	Vitvi10g00722	chr10	8365750	8382092	+	3274	-	- && Q8VZS6.1 RecName: Full=GBF-interacting protein 1	-
Vitvi11g01484	-2.77321	1.56727e-06	2.86633e-05	Vitvi11g01484	chr11	7201769	7205127	-	1215	-	- && Q9SXB8.3 RecName: Full=G-type lectin S-receptor-like serine/threonine-protein kinase At1g11330; Flags: Precursor	Pkinase_Tyr
Vitvi15g00879	-4.00255	1.57161e-06	2.87205e-05	Vitvi15g00879	chr15	16686269	16691860	-	2774	-	- && Q689G6.1 RecName: Full=Two-component response regulator-like PRR95; AltName: Full=Pseudo-response regulator 95; Short=OsPRR95	Response_reg
Vitvi07g01586	-1.19295	1.57545e-06	2.87683e-05	Vitvi07g01586	chr07	21678139	21678855	+	717	-	- && P51414.2 RecName: Full=60S ribosomal protein L26-1	KOW
Vitvi08g01904	8.06153	1.596e-06	2.91211e-05	Vitvi08g01904	chr08	21822330	21824047	+	1109	-	- && -	-
Vitvi19g01727	-7.3173	1.63595e-06	2.9827e-05	Vitvi19g01727	chr19	23875115	23876743	+	1446	-	- && D3UAG0.1 RecName: Full=UDP-glycosyltransferase 71K1; AltName: Full=UDP-glucose:chalcone 2'-O-glucosyltransferase; AltName: Full=UDP-glucose:flavonol 2'-O-glucosyltransferase	UDPGT
Vitvi12g02084	7.44974	1.64134e-06	2.99023e-05	Vitvi12g02084	chr12	23049805	23052650	+	784	-	- && -	-
Vitvi19g02247	6.58382	1.68839e-06	3.07357e-05	Vitvi19g02247	chr19	19265514	19282343	-	824	-	- && Q63055.1 RecName: Full=ADP-ribosylation factor-related protein 1; Short=ARF-related protein 1; Short=ARP >Q8BXL7.2 RecName: Full=ADP-ribosylation factor-related protein 1; Short=ARF-related protein 1	Arf
Vitvi03g01213	7.39537	1.69769e-06	3.08813e-05	Vitvi03g01213	chr03	18924551	18928552	+	2280	-	- && O65468.2 RecName: Full=Cysteine-rich receptor-like protein kinase 8; Short=Cysteine-rich RLK8; Flags: Precursor	Pkinase_Tyr
Vitvi18g00861	-5.92379	1.70343e-06	3.09618e-05	Vitvi18g00861	chr18	9649479	9651209	-	1731	-	- && Q9LJ64.1 RecName: Full=Pollen-specific leucine-rich repeat extensin-like protein 1; Short=AtPEX1; Short=Pollen-specific LRR/EXTENSIN1; AltName: Full=Cell wall hydroxyproline-rich glycoprotein; Flags: Precursor	-
Vitvi02g01113	4.46891	1.7219e-06	3.12735e-05	Vitvi02g01113	chr02	16190873	16193324	-	1446	-	- && Q3ZPN4.1 RecName: Full=Methanol O-anthraniloyltransferase; AltName: Full=Anthraniloyl-CoA:methanol acyltransferase; AltName: Full=Benzyl alcohol O-benzoyltransferase	-
Vitvi18g00132	-1.53798	1.72388e-06	3.12854e-05	Vitvi18g00132	chr18	1307547	1311198	-	1238	-	- && Q9FH04.1 RecName: Full=Alcohol dehydrogenase-like 7	ADH_N
Vitvi18g00448	4.8871	1.7385e-06	3.15266e-05	Vitvi18g00448	chr18	4806978	4809150	-	1616	-	- && P46668.1 RecName: Full=Homeobox-leucine zipper protein ATHB-6; AltName: Full=HD-ZIP protein ATHB-6; AltName: Full=Homeodomain transcription factor ATHB-6	HALZ
Vitvi13g02025	4.83824	1.75744e-06	3.18455e-05	Vitvi13g02025	chr13	4246488	4249635	-	1947	-	- && U3U992.1 RecName: Full=7-deoxyloganetic acid glucosyltransferase; AltName: Full=UDP-glucose glucosyltransferase 8; Short=CrUGT8; AltName: Full=UDP-glycosyltransferase 709C2	UDPGT
Vitvi12g00562	1.8952	1.76035e-06	3.18738e-05	Vitvi12g00562	chr12	7428056	7431121	-	2708	-	- && Q9LS72.1 RecName: Full=Pentatricopeptide repeat-containing protein At3g29230	PPR
Vitvi02g00096	-4.43712	1.78622e-06	3.23175e-05	Vitvi02g00096	chr02	871255	871828	-	574	-	- && -	-
Vitvi13g01333	5.73709	1.78794e-06	3.23239e-05	Vitvi13g01333	chr13	20235480	20239817	-	614	-	- && Q9LK88.1 RecName: Full=NADPH:quinone oxidoreductase	FMN_red
Vitvi00g01134	-7.54323	1.79499e-06	3.24265e-05	Vitvi00g01134	chr00	23613867	23614130	-	264	-	- && -	-
Vitvi16g01926	4.16486	1.8047e-06	3.25769e-05	Vitvi16g01926	chr16	19635598	19637015	+	748	-	- && O03982.1 RecName: Full=Heavy metal-associated isoprenylated plant protein 39; Short=AtHIP39; Flags: Precursor	HMA
Vitvi10g00034	5.44744	1.80838e-06	3.26185e-05	Vitvi10g00034	chr10	314910	317419	+	1668	-	- && O50046.1 RecName: Full=Tryptophan synthase beta chain 2, chloroplastic; Flags: Precursor	PALP
Vitvi07g00164	-4.02532	1.81385e-06	3.26861e-05	Vitvi07g00164	chr07	1991380	1993313	+	1934	-	- && Q93ZT5.1 RecName: Full=EID1-like F-box protein 3	-
Vitvi10g02176	-1.24941	1.8149e-06	3.26861e-05	Vitvi10g02176	chr00	12289813	12297085	+	3411	-	- && O13821.1 RecName: Full=Vacuolar protein sorting-associated protein 27; AltName: Full=Suppressor of ste12 deletion protein 4	FYVE
Vitvi08g01155	-2.47599	1.82494e-06	3.28419e-05	Vitvi08g01155	chr08	14214137	14227025	+	5439	-	- && Q9LYZ7.1 RecName: Full=E3 ubiquitin-protein ligase UPL4; Short=Ubiquitin-protein ligase 4; AltName: Full=HECT-type E3 ubiquitin transferase UPL4	HECT
Vitvi05g01942	5.89154	1.83191e-06	3.29424e-05	Vitvi05g01942	chr05	7713407	7713934	-	528	-	- && -	-
Vitvi10g01701	-5.86529	1.83946e-06	3.30529e-05	Vitvi10g01701	chr10	2489894	2491907	-	132	-	- && -	-
Vitvi18g01669	-7.91735	1.84275e-06	3.30868e-05	Vitvi18g01669	chr18	23258675	23261267	+	1261	-	- && Q8W013.1 RecName: Full=Caffeic acid 3-O-methyltransferase; Short=CAOMT; Short=COMT; AltName: Full=S-adenosysl-L-methionine:caffeic acid 3-O-methyltransferase	-
Vitvi08g02344	-5.22599	1.85781e-06	3.33319e-05	Vitvi08g02344	chr08	20200953	20201665	-	582	-	- && -	-
Vitvi04g00225	-3.55542	1.86189e-06	3.33799e-05	Vitvi04g00225	chr04	2140374	2143683	-	1260	-	- && Q9LTW9.1 RecName: Full=Fasciclin-like arabinogalactan protein 14; Flags: Precursor	-
novel.435	-7.23403	1.87435e-06	3.35778e-05	-	chr13	17007533	17010924	-	1030	-	-	-
Vitvi18g00191	-5.85821	1.89233e-06	3.38741e-05	Vitvi18g00191	chr18	1784960	1786939	-	519	-	- && Q7XWU3.2 RecName: Full=Probable cinnamyl alcohol dehydrogenase 6; Short=OsCAD6	ADH_zinc_N
Vitvi05g00072	3.9171	1.89851e-06	3.3959e-05	Vitvi05g00072	chr05	672346	672947	+	480	-	- && O24248.1 RecName: Full=Major allergen Pru av 1; AltName: Full=Allergen Pru a 1; AltName: Allergen=Pru av 1	-
Vitvi13g01369	1.19178	1.90876e-06	3.41116e-05	Vitvi13g01369	chr13	21187310	21240167	+	2065	-	- && Q93VM9.1 RecName: Full=THO complex subunit 1; Short=AtTHO1; AltName: Full=HPR1 homolog; Short=AtHPR1	-
Vitvi17g00442	2.01736	1.90993e-06	3.41116e-05	Vitvi17g00442	chr17	5309977	5318149	+	1692	-	- && Q9LEZ3.2 RecName: Full=Transcription factor BIM1; AltName: Full=BES1-interacting Myc-like protein 1; AltName: Full=Basic helix-loop-helix protein 46; Short=AtbHLH46; Short=bHLH 46; AltName: Full=Transcription factor EN 126; AltName: Full=bHLH transcription factor bHLH046	HLH
Vitvi05g01419	-2.5136	1.93105e-06	3.44628e-05	Vitvi05g01419	chr05	21520417	21530895	+	572	-	- && Q9LF46.1 RecName: Full=2-hydroxyacyl-CoA lyase; AltName: Full=2-hydroxyphytanoyl-CoA lyase; Short=2-HPCL; AltName: Full=Oxalyl-CoA decarboxylase	-
Vitvi08g00171	-3.05968	1.95325e-06	3.48327e-05	Vitvi08g00171	chr08	3263036	3264921	+	1808	-	- && A6YIH8.1 RecName: Full=Premnaspirodiene oxygenase; Short=HPO; AltName: Full=Cytochrome P450 71D55	p450
Vitvi10g01035	7.56624	1.96205e-06	3.49633e-05	Vitvi10g01035	chr10	13708571	13710667	-	1830	-	- && Q94C59.2 RecName: Full=Patellin-4	CRAL_TRIO_N
Vitvi07g02591	-1.57937	1.97869e-06	3.52331e-05	Vitvi07g02591	chr07	20201001	20202900	+	1900	-	- && O49543.1 RecName: Full=Cysteine desulfurase, mitochondrial; AltName: Full=NIFS homolog 1; Short=AtNIFS1; AltName: Full=Protein AtMtNifS; Flags: Precursor	Aminotran_5
Vitvi05g01503	-1.62828	2.00832e-06	3.57329e-05	Vitvi05g01503	chr05	22858688	22875130	-	2615	-	- && Q8RWV8.1 RecName: Full=U11/U12 small nuclear ribonucleoprotein 65 kDa protein; Short=U11/U12 snRNP 65 kDa protein; Short=U11/U12-65K	RRM_1
Vitvi06g01340	5.65022	2.00978e-06	3.57329e-05	Vitvi06g01340	chr06	19325394	19327281	+	1409	-	- && -	-
Vitvi05g00544	4.42636	2.02058e-06	3.58979e-05	Vitvi05g00544	chr05	5569709	5570997	-	1289	-	- && Q9LUI1.1 RecName: Full=Leucine-rich repeat extensin-like protein 6; Short=AtLRX6; Short=LRR/EXTENSIN6; AltName: Full=Cell wall hydroxyproline-rich glycoprotein; Flags: Precursor	-
Vitvi08g00973	7.87641	2.03927e-06	3.62028e-05	Vitvi08g00973	chr08	12215951	12218152	-	1217	-	- && P28643.1 RecName: Full=3-oxoacyl-[acyl-carrier-protein] reductase, chloroplastic; AltName: Full=3-ketoacyl-acyl carrier protein reductase; Flags: Precursor	adh_short
Vitvi09g00893	6.89828	2.04331e-06	3.62279e-05	Vitvi09g00893	chr09	11826647	11829340	-	2694	-	- && Q8RXS5.2 RecName: Full=Probable disease resistance protein At5g63020; AltName: Full=pNd11	NB-ARC
Vitvi11g00795	-2.20408	2.04375e-06	3.62279e-05	Vitvi11g00795	chr11	9716670	9738077	+	6645	-	- && F4JKH6.1 RecName: Full=Protein TSS; AltName: Full=TPR-domain suppressor of STIMPY	-
Vitvi04g01293	-3.06093	2.04715e-06	3.62609e-05	Vitvi04g01293	chr04	18737300	18748755	-	1709	-	- && Q8N2H3.2 RecName: Full=Pyridine nucleotide-disulfide oxidoreductase domain-containing protein 2	Amino_oxidase
Vitvi17g01349	-4.43349	2.07791e-06	3.67525e-05	Vitvi17g01349	chr17	1130239	1133224	-	973	-	- && -	-
Vitvi16g01038	5.35436	2.07893e-06	3.67525e-05	Vitvi16g01038	chr16	18730733	18739234	-	913	-	- && -	-
Vitvi05g00839	1.55615	2.07957e-06	3.67525e-05	Vitvi05g00839	chr05	9466860	9475186	-	1527	-	- && Q94AR8.1 RecName: Full=3-isopropylmalate dehydratase large subunit, chloroplastic; AltName: Full=AtLEUC; AltName: Full=Isopropylmalate isomerase large subunit 1; Short=AtIIL1; Flags: Precursor	Aconitase
Vitvi10g00741	4.32596	2.08212e-06	3.67526e-05	Vitvi10g00741	chr10	8586774	8587664	+	891	-	- && -	-
Vitvi06g00084	-2.55404	2.08268e-06	3.67526e-05	Vitvi06g00084	chr06	935500	940685	+	1074	-	- && P37272.1 RecName: Full=Bifunctional 15-cis-phytoene synthase, chromoplastic; AltName: Full=Geranylgeranyl pyrophosphate geranylgeranyltransferase; AltName: Full=Phytoene synthase; Flags: Precursor	-
Vitvi07g01394	-4.10098	2.08495e-06	3.67651e-05	Vitvi07g01394	chr07	19498969	19501310	-	1775	-	- && F8WKW1.1 RecName: Full=7-deoxyloganetin glucosyltransferase; AltName: Full=Genipin glucosyltransferase; AltName: Full=UDP-glucose glucosyltransferase 2; Short=GjUGT2; AltName: Full=UDP-glycosyltransferase 85A24	UDPGT
Vitvi06g00591	7.00939	2.08752e-06	3.67831e-05	Vitvi06g00591	chr06	6883898	6887117	+	1705	-	- && Q0IQU1.2 RecName: Full=Laccase-22; AltName: Full=Benzenediol:oxygen oxidoreductase 22; AltName: Full=Diphenol oxidase 22; AltName: Full=Urishiol oxidase 22; Flags: Precursor	-
Vitvi10g02276	4.88843	2.09748e-06	3.69309e-05	Vitvi10g02276	chr00	15676192	15680220	-	2229	-	- && Q651X6.1 RecName: Full=Cellulose synthase-like protein E6; AltName: Full=OsCslE6	-
Vitvi07g03090	-1.48825	2.10839e-06	3.70589e-05	Vitvi07g03090	chr00	16615556	16620436	+	1179	-	- && Q6ATJ8.1 RecName: Full=DEAD-box ATP-dependent RNA helicase 16	Helicase_C
Vitvi05g00373	2.0566	2.11051e-06	3.70589e-05	Vitvi05g00373	chr05	3864994	3869937	-	616	-	- && Q2W1A2.1 RecName: Full=50S ribosomal protein L33	-
Vitvi18g03220	6.01784	2.11064e-06	3.70589e-05	Vitvi18g03220	chr18	32971147	32972459	-	1141	-	- && -	-
Vitvi17g00448	-3.86267	2.11102e-06	3.70589e-05	Vitvi17g00448	chr17	5380561	5380764	-	204	-	- && -	-
Vitvi14g02660	-7.33965	2.14496e-06	3.76268e-05	Vitvi14g02660	chr14	7022666	7025909	-	1056	-	- && C6TBN2.1 RecName: Full=Probable aldo-keto reductase 1; Short=GmAKR1	Aldo_ket_red
Vitvi12g01975	6.10989	2.15786e-06	3.7825e-05	Vitvi12g01975	chr12	21205730	21207486	+	1757	-	- && Q9FLD5.1 RecName: Full=AAA-ATPase ASD, mitochondrial; AltName: Full=AAA-ATPase 1; AltName: Full=Protein ATPASE-IN-SEED-DEVELOPMENT	AAA
Vitvi07g02277	6.47054	2.16245e-06	3.78774e-05	Vitvi07g02277	chr07	7198150	7200816	-	1088	-	- && Q84VY3.2 RecName: Full=Stearoyl-[acyl-carrier-protein] 9-desaturase 6, chloroplastic; Short=Stearoyl-ACP desaturase 6; AltName: Full=Acyl-[acyl-carrier-protein] desaturase 6; Flags: Precursor	-
Vitvi07g02528	3.35056	2.18621e-06	3.82652e-05	Vitvi07g02528	chr07	18615433	18619465	+	2478	-	- && Q9FKZ0.1 RecName: Full=Probable disease resistance protein At5g66910	NB-ARC
Vitvi18g02940	7.00408	2.21898e-06	3.88093e-05	Vitvi18g02940	chr18	21557851	21561058	-	2198	-	- && Q9FY79.1 RecName: Full=Laccase-14; AltName: Full=Benzenediol:oxygen oxidoreductase 14; AltName: Full=Diphenol oxidase 14; AltName: Full=Urishiol oxidase 14; Flags: Precursor	-
Vitvi13g00274	2.24601	2.22311e-06	3.88093e-05	Vitvi13g00274	chr13	2743120	2746448	-	1275	-	- && -	-
Vitvi14g00339	7.70313	2.22355e-06	3.88093e-05	Vitvi14g00339	chr14	4804564	4811294	-	2031	-	- && Q9SQT8.1 RecName: Full=Bifunctional 3-dehydroquinate dehydratase/shikimate dehydrogenase, chloroplastic; Short=DHQ-SDH protein; AltName: Full=DHQase-SORase; AltName: Full=Protein EMBRYO DEFECTIVE 3004; Includes: RecName: Full=Dehydroquinate dehydratase; Short=DHQ; Includes: RecName: Full=Shikimate dehydrogenase; Short=SDH; Flags: Precursor	-
Vitvi09g01930	-3.13215	2.22387e-06	3.88093e-05	Vitvi09g01930	chr09	20189000	20216811	+	459	-	- && Q9LHP1.1 RecName: Full=60S ribosomal protein L7-4	-
Vitvi07g01791	5.81904	2.2283e-06	3.88579e-05	Vitvi07g01791	chr07	23576753	23581802	+	2688	-	- && Q40588.1 RecName: Full=L-ascorbate oxidase; Short=ASO; Short=Ascorbase; Flags: Precursor	-
Vitvi06g00172	3.68052	2.23846e-06	3.90064e-05	Vitvi06g00172	chr06	2069421	2071396	-	1976	-	- && Q9LXV0.1 RecName: Full=UDP-glycosyltransferase 92A1	UDPGT
Vitvi09g01345	4.07409	2.25659e-06	3.92933e-05	Vitvi09g01345	chr09	20914921	20915660	+	510	-	- && -	-
Vitvi01g00971	1.37583	2.26037e-06	3.93301e-05	Vitvi01g00971	chr01	11882372	11889571	-	769	-	- && Q9FLF0.1 RecName: Full=40S ribosomal protein S9-2	S4
Vitvi16g01536	3.74264	2.26412e-06	3.93664e-05	Vitvi16g01536	chr16	2195875	2196335	+	461	-	- && Q9M376.1 RecName: Full=Vesicle-associated membrane protein 727; Short=AtVAMP727	-
Vitvi09g01655	-7.06882	2.2921e-06	3.98235e-05	Vitvi09g01655	chr09	6420606	6422270	+	1548	-	- && P93147.2 RecName: Full=Isoflavone 2'-hydroxylase; AltName: Full=CYP GE-3; AltName: Full=Cytochrome P450 81E1; AltName: Full=Cytochrome P450 91A4	p450
novel.209	6.3651	2.29633e-06	3.98677e-05	-	chr06	14101362	14104083	+	1561	-	PF13966:zinc-binding in reverse transcriptase	-
Vitvi06g00689	2.01024	2.3143e-06	4.01501e-05	Vitvi06g00689	chr06	7771519	7777656	-	2163	-	- && C0LGQ4.1 RecName: Full=Protein MALE DISCOVERER 2; Short=AtMDIS2; AltName: Full=Probable LRR receptor-like serine/threonine-protein kinase MRH1; AltName: Full=Protein MORPHOGENESIS OF ROOT HAIR 1; Flags: Precursor	Pkinase_Tyr
Vitvi03g01387	-5.79786	2.31934e-06	4.02082e-05	Vitvi03g01387	chr03	1235713	1237448	+	1736	-	- && Q9SX38.2 RecName: Full=Putative disease resistance protein At1g50180	NB-ARC
novel.250	-9.42515	2.32862e-06	4.03395e-05	-	chr07	16687771	16691595	-	747	-	-	-
Vitvi02g01118	4.54447	2.3368e-06	4.04514e-05	Vitvi02g01118	chr02	16252599	16255027	-	1705	-	- && Q3ZPN4.1 RecName: Full=Methanol O-anthraniloyltransferase; AltName: Full=Anthraniloyl-CoA:methanol acyltransferase; AltName: Full=Benzyl alcohol O-benzoyltransferase	-
Vitvi18g00849	1.65112	2.33882e-06	4.04568e-05	Vitvi18g00849	chr18	9548202	9561289	+	3026	-	- && Q9CAD5.1 RecName: Full=Mitogen-activated protein kinase kinase kinase YODA; AltName: Full=YODA MAPKK kinase	Pkinase
Vitvi09g01331	4.57426	2.35698e-06	4.07411e-05	Vitvi09g01331	chr09	20490497	20490706	+	210	-	- && -	-
Vitvi01g00305	3.47717	2.36742e-06	4.08916e-05	Vitvi01g00305	chr01	3401665	3403110	+	1446	-	- && -	-
Vitvi06g00884	6.47907	2.37378e-06	4.09715e-05	Vitvi06g00884	chr06	10911445	10990162	+	954	-	- && -	-
Vitvi00g01996	-2.78707	2.38182e-06	4.10803e-05	Vitvi00g01996	chr00	18404228	18410187	+	1276	-	- && C0LGT1.1 RecName: Full=Probable LRR receptor-like serine/threonine-protein kinase At5g10290; Flags: Precursor	Pkinase
Vitvi02g00393	5.32918	2.38402e-06	4.10883e-05	Vitvi02g00393	chr02	3587788	3588702	+	915	-	- && P81370.2 RecName: Full=Thaumatin-like protein; AltName: Allergen=Act d 2; Flags: Precursor	Thaumatin
Vitvi11g00788	6.81871	2.40258e-06	4.1378e-05	Vitvi11g00788	chr11	9699446	9707860	+	807	-	- && -	-
Vitvi12g02305	7.02265	2.40736e-06	4.143e-05	Vitvi12g02305	chr12	4307165	4309591	+	2427	-	- && O64477.1 RecName: Full=G-type lectin S-receptor-like serine/threonine-protein kinase At2g19130; Flags: Precursor	Pkinase
Vitvi18g01427	-1.81921	2.41181e-06	4.14765e-05	Vitvi18g01427	chr18	18029532	18040996	-	4967	-	- && Q9XID0.1 RecName: Full=Putative 1-phosphatidylinositol-3-phosphate 5-kinase FAB1D; Short=Phosphatidylinositol 3-phosphate 5-kinase; AltName: Full=Phosphatidylinositol 3-phosphate 5-kinase type III; Short=PIPkin-III; Short=Type III PIP kinase; AltName: Full=Protein FORMS APLOID AND BINUCLEATE CELLS 1D	PIP5K
Vitvi19g01992	-7.12404	2.42055e-06	4.15965e-05	Vitvi19g01992	chr19	5766402	5769856	-	3361	-	- && -	MuDR
Vitvi01g01805	3.61288	2.43305e-06	4.17808e-05	Vitvi01g01805	chr01	24022259	24024715	+	1269	-	- && Q8LNZ5.1 RecName: Full=Probable xyloglucan endotransglucosylase/hydrolase protein B; AltName: Full=VaXTH2; Flags: Precursor	-
Vitvi18g02582	5.24293	2.44938e-06	4.20309e-05	Vitvi18g02582	chr18	4610459	4612060	-	1460	-	- && F8WKW1.1 RecName: Full=7-deoxyloganetin glucosyltransferase; AltName: Full=Genipin glucosyltransferase; AltName: Full=UDP-glucose glucosyltransferase 2; Short=GjUGT2; AltName: Full=UDP-glycosyltransferase 85A24	UDPGT
Vitvi18g02901	-7.27859	2.46004e-06	4.21622e-05	Vitvi18g02901	chr18	19061334	19073412	+	330	-	- && -	-
novel.619	-4.78385	2.46061e-06	4.21622e-05	-	chr19	20836418	20836726	+	309	-	-	-
Vitvi05g01342	-1.3754	2.46434e-06	4.21956e-05	Vitvi05g01342	chr05	20103738	20122146	+	2057	-	- && -	-
Vitvi15g00771	7.65449	2.48175e-06	4.2463e-05	Vitvi15g00771	chr15	15340665	15344257	-	2329	-	- && Q9LLL8.1 RecName: Full=Subtilisin-like protease SBT4.14; AltName: Full=Cucumisin-like protein; AltName: Full=Subtilase subfamily 4 member 14; Short=AtSBT4.14; AltName: Full=Xylem serine proteinase 1; Short=AtXSP1; Flags: Precursor	Peptidase_S8
Vitvi12g00594	2.37334	2.49076e-06	4.25863e-05	Vitvi12g00594	chr12	7768713	7769403	-	691	-	- && Q9LSQ6.1 RecName: Full=Calcium-binding protein PBP1; AltName: Full=KIC-related protein 2; AltName: Full=PINOID-binding protein 1	-
Vitvi14g03047	2.44783	2.50263e-06	4.27582e-05	Vitvi14g03047	chr14	28394849	28398471	+	1335	-	- && Q8L970.1 RecName: Full=Probable prolyl 4-hydroxylase 7; Short=AtP4H7	2OG-FeII_Oxy
Vitvi06g01540	6.61967	2.50583e-06	4.27599e-05	Vitvi06g01540	chr06	22245371	22246609	+	994	-	- && Q94KL7.1 RecName: Full=Secoisolariciresinol dehydrogenase	adh_short
Vitvi09g01766	6.81921	2.50635e-06	4.27599e-05	Vitvi09g01766	chr09	11448514	11448979	-	466	-	- && Q9LTV6.1 RecName: Full=Peroxisomal 2,4-dienoyl-CoA reductase	-
Vitvi18g00013	1.88381	2.53457e-06	4.32103e-05	Vitvi18g00013	chr18	257291	259544	+	2254	-	- && O22808.1 RecName: Full=Protein LYK5; AltName: Full=LysM domain receptor-like kinase 5; AltName: Full=LysM-containing receptor-like kinase 5; Flags: Precursor	Pkinase
Vitvi14g01956	3.20457	2.55005e-06	4.34427e-05	Vitvi14g01956	chr14	29470968	29471457	-	490	-	- && Q9LJW5.1 RecName: Full=Mini zinc finger protein 2; Short=AtMIF2	-
Vitvi06g01156	7.64136	2.55569e-06	4.35074e-05	Vitvi06g01156	chr06	16479122	16480925	+	1645	-	- && O04887.1 RecName: Full=Pectinesterase 2; Short=PE 2; AltName: Full=Pectin methylesterase; Flags: Precursor	-
Vitvi14g02726	6.71715	2.58991e-06	4.40584e-05	Vitvi14g02726	chr14	9701598	9707217	-	1491	-	- && Q9T048.1 RecName: Full=Disease resistance protein At4g27190	NB-ARC
Vitvi17g00915	3.13123	2.5989e-06	4.41794e-05	Vitvi17g00915	chr17	10991089	10994459	+	1570	-	- && Q9FHB6.1 RecName: Full=Protein DETOXIFICATION 16; Short=AtDTX16; AltName: Full=Multidrug and toxic compound extrusion protein 16; Short=MATE protein 16	MatE
Vitvi04g00281	2.67928	2.62104e-06	4.45238e-05	Vitvi04g00281	chr04	2648241	2649536	-	1296	-	- && Q9SMZ3.2 RecName: Full=F-box only protein 13	F-box
Vitvi10g02302	2.64815	2.65117e-06	4.50033e-05	Vitvi10g02302	chr00	15386646	15390644	+	2277	-	- && Q9ZSP5.1 RecName: Full=Subtilisin-like protease SBT5.3; AltName: Full=Auxin-induced in root cultures protein 3; AltName: Full=Subtilase subfamily 5 member 3; Short=AtSBT5.3; AltName: Full=Subtilisin-like protease AIR3; Flags: Precursor	Peptidase_S8
Vitvi05g01902	7.02734	2.65434e-06	4.50188e-05	Vitvi05g01902	chr05	6096017	6099635	-	2084	-	- && -	-
Vitvi19g00366	2.37434	2.6559e-06	4.50188e-05	Vitvi19g00366	chr19	4962632	4967655	+	905	-	- && Q6NQE2.1 RecName: Full=Probable NAD(P)H dehydrogenase (quinone) FQR1-like 1	FMN_red
Vitvi07g02513	1.60543	2.66984e-06	4.52227e-05	Vitvi07g02513	chr07	18319329	18322060	+	952	-	- && Q6RYA0.1 RecName: Full=Salicylic acid-binding protein 2; Short=NtSABP2; AltName: Full=Methyl salicylate esterase	-
Vitvi19g00728	-2.95426	2.68189e-06	4.53943e-05	Vitvi19g00728	chr19	9081831	9084985	+	2424	-	- && Q5R476.1 RecName: Full=E3 ubiquitin-protein ligase Arkadia; AltName: Full=RING finger protein 111	-
Vitvi13g01209	-4.71029	2.6996e-06	4.56613e-05	Vitvi13g01209	chr13	17903598	17919940	+	2068	-	- && Q9S9N9.1 RecName: Full=Cinnamoyl-CoA reductase 1; Short=AtCCR1; AltName: Full=Protein IRREGULAR XYLEM 4	-
Vitvi01g00475	3.23666	2.71452e-06	4.58808e-05	Vitvi01g00475	chr01	5301675	5304864	-	2461	-	- && Q9LVI6.1 RecName: Full=Probable inactive receptor kinase RLK902; AltName: Full=Receptor-like kinase 902; Flags: Precursor	Pkinase
Vitvi10g01384	-4.00762	2.73597e-06	4.62102e-05	Vitvi10g01384	chr10	19565910	19569251	-	1501	-	- && P47248.1 RecName: Full=DnaJ-like protein MG002	DnaJ
Vitvi16g01340	-3.53159	2.75261e-06	4.64582e-05	Vitvi16g01340	chr16	22750788	22757562	-	2342	-	- && Q6LA42.2 RecName: Full=Two-component response regulator-like APRR5; AltName: Full=Pseudo-response regulator 5	Response_reg
Vitvi08g00667	-1.52659	2.77401e-06	4.6786e-05	Vitvi08g00667	chr08	7757544	7776162	+	1784	-	- && Q96329.1 RecName: Full=Acyl-coenzyme A oxidase 4, peroxisomal; Short=AOX 4; AltName: Full=G6p; AltName: Full=Short-chain acyl-CoA oxidase; Short=AtCX4; Short=AtG6; Short=SAOX	-
Vitvi19g00739	2.5855	2.79114e-06	4.70413e-05	Vitvi19g00739	chr19	9229727	9239234	-	3399	-	- && Q8W1Y3.2 RecName: Full=Kinesin-like protein KIN-14F; AltName: Full=AtKIN14h; AltName: Full=Kinesin KP1; AltName: Full=Kinesin-like protein 1; Short=AtKP1	Kinesin
Vitvi07g00062	2.43545	2.79741e-06	4.71133e-05	Vitvi07g00062	chr07	747998	755775	-	2256	-	- && Q43117.1 RecName: Full=Pyruvate kinase isozyme A, chloroplastic; Flags: Precursor	PK
Vitvi07g01342	4.40115	2.84659e-06	4.79075e-05	Vitvi07g01342	chr07	18815083	18817618	-	1266	-	- && -	adh_short
Vitvi12g01618	-1.84146	2.85163e-06	4.79581e-05	Vitvi12g01618	chr12	15294684	15301153	+	1865	-	- && Q5IH14.1 RecName: Full=Sucrose-phosphatase 1; Short=NtSPP1	-
Vitvi01g00558	5.36868	2.87555e-06	4.83261e-05	Vitvi01g00558	chr01	6289289	6290731	+	1025	-	- && O49133.1 RecName: Full=D-galacturonate reductase; Short=FaGalUR; AltName: Full=Aldo-keto reductase 2	Aldo_ket_red
Vitvi19g02022	3.85224	2.88531e-06	4.84556e-05	Vitvi19g02022	chr19	6696771	6697325	+	555	-	- && -	-
Vitvi18g02493	7.64544	2.90027e-06	4.86723e-05	Vitvi18g02493	chr18	1007922	1010886	+	1621	-	- && Q7XU38.3 RecName: Full=Cytochrome P450 87A3	p450
Vitvi03g01704	2.87166	2.91417e-06	4.88709e-05	Vitvi03g01704	chr03	10845165	10849764	-	1867	-	- && Q9S7V4.1 RecName: Full=HVA22-like protein a; Short=AtHVA22a	TB2_DP1_HVA22
Vitvi00g01970	-1.9072	2.95703e-06	4.95544e-05	Vitvi00g01970	chr00	17320523	17322240	+	294	-	- && -	-
Vitvi02g00301	5.14875	2.974e-06	4.98035e-05	Vitvi02g00301	chr02	2633914	2636322	+	1852	-	- && Q54GU0.1 RecName: Full=Putative transporter arsB	-
Vitvi05g01884	3.43702	3.0183e-06	5.05096e-05	Vitvi05g01884	chr05	5082857	5085083	-	1944	-	- && Q43077.1 RecName: Full=Primary amine oxidase; AltName: Full=Amine oxidase [copper-containing]; Flags: Precursor	-
Vitvi17g01543	6.60801	3.03884e-06	5.08173e-05	Vitvi17g01543	chr17	9730865	9732751	+	695	-	- && P0CH30.1 RecName: Full=E3 ubiquitin-protein ligase RING1; AltName: Full=RING finger protein 1	-
Vitvi12g00649	2.66457	3.08104e-06	5.14823e-05	Vitvi12g00649	chr12	8638152	8640095	-	1707	-	- && Q9FKH6.1 RecName: Full=Cytochrome b561 and DOMON domain-containing protein At5g35735; AltName: Full=Protein b561A.tha16; Flags: Precursor	Cytochrom_B561
Vitvi04g00442	2.79015	3.08297e-06	5.14823e-05	Vitvi04g00442	chr04	4513044	4516495	+	1666	-	- && -	-
Vitvi13g01913	4.07785	3.10972e-06	5.18924e-05	Vitvi13g01913	chr13	1570365	1571332	-	585	-	- && -	-
Vitvi14g02403	6.91849	3.15808e-06	5.26621e-05	Vitvi14g02403	chr14	25807569	25810589	-	3021	-	- && -	LRRNT_2
Vitvi03g01059	2.66187	3.17857e-06	5.29665e-05	VviSVP4	chr03	16006264	16036390	-	654	-	- && O82794.1 RecName: Full=MADS-box protein AGL24; AltName: Full=Protein AGAMOUS-LIKE 24	SRF-TF
Vitvi19g01817	2.7368	3.20212e-06	5.33213e-05	Vitvi19g01817	chr19	715844	726326	+	3283	-	- && C0LGG9.2 RecName: Full=Probable LRR receptor-like serine/threonine-protein kinase At1g53440; Flags: Precursor	Pkinase_Tyr
Vitvi10g01505	5.92167	3.21699e-06	5.35311e-05	Vitvi10g01505	chr10	21899463	21901111	-	1232	-	- && Q4V3D9.1 RecName: Full=Protein STRICTOSIDINE SYNTHASE-LIKE 10; Short=AtSSL10; AltName: Full=Strictosidine synthase 8; Short=AtSS8; Flags: Precursor	Str_synth
Vitvi12g02011	4.0122	3.23913e-06	5.38616e-05	Vitvi12g02011	chr12	21781851	21787902	-	4737	-	- && Q9LRR4.1 RecName: Full=Putative disease resistance RPP13-like protein 1	-
Vitvi17g01515	5.62852	3.2725e-06	5.43783e-05	Vitvi17g01515	chr17	8396548	8398870	+	2136	-	- && Q9XF23.1 RecName: Full=Protein EDS1L; AltName: Full=Enhanced disease susceptibility 1-like	Lipase_3
Vitvi17g01121	4.38233	3.29767e-06	5.47581e-05	Vitvi17g01121	chr17	14798145	14798859	+	715	-	- && Q9LMU2.1 RecName: Full=Kunitz trypsin inhibitor 2; Short=AtKTI2; Flags: Precursor	-
Vitvi18g02825	8.06006	3.30012e-06	5.47602e-05	Vitvi18g02825	chr18	13208089	13210172	-	1089	-	- && -	-
Vitvi18g02798	-5.30868	3.30516e-06	5.48053e-05	Vitvi18g02798	chr18	12305325	12306022	-	698	-	- && -	-
Vitvi18g02012	-1.32629	3.31801e-06	5.49799e-05	Vitvi18g02012	chr18	28668145	28669816	-	1672	-	- && D3UAG7.1 RecName: Full=UDP-glycosyltransferase 88F3; AltName: Full=UDP-glucose:chalcone 2'-O-glucosyltransferase	UDPGT
Vitvi07g01761	3.81007	3.32189e-06	5.49983e-05	Vitvi07g01761	chr07	23245896	23247379	+	1382	-	- && -	-
Vitvi19g02054	1.80766	3.32378e-06	5.49983e-05	Vitvi19g02054	chr19	8223503	8231598	-	1316	-	- && Q94EG9.1 RecName: Full=Zinc transporter 11; AltName: Full=ZRT/IRT-like protein 11; Flags: Precursor	-
Vitvi01g00934	-4.45514	3.3512e-06	5.54132e-05	Vitvi01g00934	chr01	11252887	11255013	-	1383	-	- && Q6X5Y6.1 RecName: Full=Ethylene-responsive transcription factor WRI1; AltName: Full=Protein ACTIVATOR OF SPORAMIN::LUC 1; AltName: Full=Protein WRINKLED 1	AP2
Vitvi16g01468	2.86527	3.38313e-06	5.5902e-05	VviSTS27	chr16	17977686	17979610	-	1569	-	- && P51070.2 RecName: Full=Stilbene synthase 2; AltName: Full=PSV21; AltName: Full=Resveratrol synthase 2; AltName: Full=Trihydroxystilbene synthase 2; Short=StSy 2	Chal_sti_synt_N
Vitvi11g01650	4.47288	3.39061e-06	5.59865e-05	Vitvi11g01650	chr11	18419205	18420545	+	1189	-	- && Q9SUM5.1 RecName: Full=Uncharacterized protein At4g30180	-
Vitvi01g02101	-1.41826	3.39984e-06	5.60998e-05	Vitvi01g02101	chr01	10533483	10538061	+	799	-	- && -	-
Vitvi14g03031	2.59059	3.40283e-06	5.61098e-05	Vitvi14g03031	chr14	28139358	28141121	+	1503	-	- && Q4F883.1 RecName: Full=Senescence-associated carboxylesterase 101; Flags: Precursor	Lipase_3
Vitvi10g01523	6.74907	3.41196e-06	5.62212e-05	Vitvi10g01523	chr10	22272203	22279724	+	1113	-	- && Q9FTA0.1 RecName: Full=GEM-like protein 4	GRAM
Vitvi07g02676	7.64765	3.4572e-06	5.69269e-05	Vitvi07g02676	chr07	23520460	23523122	+	1890	-	- && Q40588.1 RecName: Full=L-ascorbate oxidase; Short=ASO; Short=Ascorbase; Flags: Precursor	-
Vitvi03g01613	6.72788	3.52211e-06	5.79553e-05	Vitvi03g01613	chr03	7739421	7740245	-	510	-	- && Q9M2J0.1 RecName: Full=MATH domain and coiled-coil domain-containing protein At3g58260; AltName: Full=RTM3-like protein At3g58260	-
Vitvi08g01906	-1.47209	3.52976e-06	5.80409e-05	Vitvi08g01906	chr08	21832245	21876891	+	3248	-	- && O22941.1 RecName: Full=Insulin-degrading enzyme-like 1, peroxisomal; AltName: Full=Insulysin-like 1; AltName: Full=Peroxisomal M16 protease; AltName: Full=Zinc-metallopeptidase	-
Vitvi11g00600	-1.49041	3.53229e-06	5.8042e-05	Vitvi11g00600	chr11	6590412	6598535	+	4454	-	- && Q05609.1 RecName: Full=Serine/threonine-protein kinase CTR1; AltName: Full=Protein CONSTITUTIVE TRIPLE RESPONSE1	Pkinase_Tyr
Vitvi02g01236	3.62145	3.54043e-06	5.81024e-05	Vitvi02g01236	chr02	17915043	17920747	-	2046	-	- && Q56WM6.1 RecName: Full=Rop guanine nucleotide exchange factor 14; Short=AtRopGEF14; AltName: Full=Rho of plants guanine nucleotide exchange factor 14	DUF315
Vitvi07g02029	7.11489	3.54088e-06	5.81024e-05	Vitvi07g02029	chr07	26835577	26837187	-	1157	-	- && Q9SZB9.2 RecName: Full=Peroxidase 47; Short=Atperox P47; AltName: Full=ATP32; Flags: Precursor	-
Vitvi16g02148	6.78038	3.5442e-06	5.81165e-05	Vitvi16g02148	chr00	23477999	23479610	+	1115	-	- && P93604.1 RecName: Full=Rust resistance kinase Lr10; AltName: Full=Probable receptor-like serine/threonine-protein kinase LRK10; Flags: Precursor	Pkinase
Vitvi12g00346	2.88896	3.5487e-06	5.815e-05	Vitvi12g00346	chr12	5132811	5136191	-	1566	-	- && Q41249.1 RecName: Full=Protochlorophyllide reductase, chloroplastic; Short=PCR; AltName: Full=NADPH-protochlorophyllide oxidoreductase; Short=POR; Flags: Precursor	adh_short
Vitvi13g02328	2.32104	3.5935e-06	5.8834e-05	Vitvi13g02328	chr13	22430512	22431552	-	669	-	- && Q4GZK2.1 RecName: Full=Two-component response regulator ORR9; AltName: Full=Type A response regulator 9; Short=OsRR9 >Q2RAP3.2 RecName: Full=Two-component response regulator ORR9; AltName: Full=OsRR9; AltName: Full=OsRRA1	Response_reg
Vitvi16g01907	5.05168	3.59542e-06	5.8834e-05	Vitvi16g01907	chr16	19193351	19199684	+	1234	-	- && Q6RVV4.1 RecName: Full=Short-chain dehydrogenase TIC 32, chloroplastic; AltName: Full=Translocon at the inner envelope membrane of chloroplasts 32; Short=PsTIC32	adh_short
Vitvi14g01469	-6.25193	3.62316e-06	5.92468e-05	Vitvi14g01469	chr14	24943870	24944753	+	467	-	- && Q03200.1 RecName: Full=Light-regulated protein; Flags: Precursor	-
Vitvi07g01042	-7.06077	3.63069e-06	5.93289e-05	Vitvi07g01042	chr07	14067004	14068614	+	1266	-	- && -	-
Vitvi07g02587	-2.1644	3.64571e-06	5.95332e-05	Vitvi07g02587	chr07	20167673	20172243	-	1009	-	- && Q8LDD3.1 RecName: Full=Protein CURVATURE THYLAKOID 1D, chloroplastic; Flags: Precursor	-
Vitvi01g00816	6.56018	3.65734e-06	5.96819e-05	Vitvi01g00816	chr01	9730111	9731345	-	849	-	- && Q93VR4.1 RecName: Full=MLP-like protein 423	-
Vitvi14g00063	-5.93882	3.66143e-06	5.97074e-05	Vitvi14g00063	chr14	624104	626269	-	1363	-	- && C7G304.1 RecName: Full=Galactinol synthase 2; Short=GolS-2; Short=SlGolS2	Glyco_transf_8
Vitvi18g02994	-9.06409	3.68981e-06	6.01287e-05	Vitvi18g02994	chr18	23256608	23257531	+	738	-	- && Q8W013.1 RecName: Full=Caffeic acid 3-O-methyltransferase; Short=CAOMT; Short=COMT; AltName: Full=S-adenosysl-L-methionine:caffeic acid 3-O-methyltransferase	-
Vitvi18g02014	3.55205	3.70771e-06	6.03787e-05	Vitvi18g02014	chr18	28678368	28679810	-	1443	-	- && D3UAG7.1 RecName: Full=UDP-glycosyltransferase 88F3; AltName: Full=UDP-glucose:chalcone 2'-O-glucosyltransferase	UDPGT
Vitvi11g01521	-2.75907	3.72408e-06	6.05496e-05	Vitvi11g01521	chr11	10039760	10040575	+	455	-	- && -	-
Vitvi06g00838	-8.49717	3.72528e-06	6.05496e-05	Vitvi06g00838	chr06	9297562	9300590	-	180	-	- && -	-
Vitvi01g00822	8.23152	3.72589e-06	6.05496e-05	Vitvi01g00822	chr01	9788445	9790072	+	1451	-	- && O48676.1 RecName: Full=UDP-glycosyltransferase 74B1; AltName: Full=N-hydroxythioamide S-beta-glucosyltransferase; AltName: Full=Thiohydroximate S-glucosyltransferase	UDPGT
Vitvi08g02253	7.66356	3.73237e-06	6.05822e-05	Vitvi08g02253	chr08	16736054	16737260	-	895	-	- && Q94KL8.1 RecName: Full=Secoisolariciresinol dehydrogenase	adh_short
Vitvi01g00943	-1.34473	3.73303e-06	6.05822e-05	Vitvi01g00943	chr01	11401757	11406313	+	791	-	- && P42745.1 RecName: Full=Ubiquitin-conjugating enzyme E2 2; AltName: Full=E2 ubiquitin-conjugating enzyme 2; AltName: Full=Ubiquitin carrier protein 2; AltName: Full=Ubiquitin-conjugating enzyme E2-17 kDa 2; AltName: Full=Ubiquitin-protein ligase 2	UQ_con
Vitvi09g00753	-1.14352	3.73992e-06	6.06524e-05	Vitvi09g00753	chr09	9246440	9256680	-	3924	-	- && Q0WV90.3 RecName: Full=Topless-related protein 1; AltName: Full=Protein MODIFIER OF SNC1 10	WD40
Vitvi01g00747	3.09158	3.76077e-06	6.09486e-05	Vitvi01g00747	chr01	8644521	8646849	+	2243	-	- && Q40161.1 RecName: Full=Polygalacturonase-1 non-catalytic subunit beta; AltName: Full=AroGP1; AltName: Full=Polygalacturonase converter; Short=PG converter; Flags: Precursor	-
Vitvi13g01664	1.6924	3.77005e-06	6.10573e-05	Vitvi13g01664	chr13	26512715	26513195	+	252	-	- && Q5IBC5.1 RecName: Full=Separase; AltName: Full=Protein EXTRA SPINDLE POLES; Short=AtESP; AltName: Full=Protein RADIALLY SWOLLEN 4	-
Vitvi05g01540	1.52596	3.80613e-06	6.15994e-05	Vitvi05g01540	chr05	23686901	23707840	-	2405	-	- && Q9LND7.1 RecName: Full=F-box protein SKIP16; AltName: Full=SKP1-interacting partner 16	-
Vitvi11g01176	-3.53983	3.81417e-06	6.16873e-05	Vitvi11g01176	chr11	17902695	17939980	+	3667	-	- && Q9SZR1.2 RecName: Full=Calcium-transporting ATPase 10, plasma membrane-type; AltName: Full=Ca(2+)-ATPase isoform 10	Cation_ATPase_C
Vitvi07g00055	6.94247	3.81807e-06	6.17081e-05	Vitvi07g00055	chr07	671903	675019	+	1490	-	- && Q5XEP9.2 RecName: Full=3-ketoacyl-CoA synthase 2; Short=KCS-2; AltName: Full=Docosanoic acid synthase; AltName: Full=Very long-chain fatty acid condensing enzyme 2; Short=VLCFA condensing enzyme 2	-
Vitvi03g01634	-2.2056	3.83808e-06	6.19891e-05	Vitvi03g01634	chr03	8242076	8244718	-	991	-	- && Q9FME0.1 RecName: Full=Replication protein A 70 kDa DNA-binding subunit D; Short=AtRPA70D; AltName: Full=AtRPA1-4; AltName: Full=Replication factor A protein 1D; AltName: Full=Replication protein A 1D; Short=AtRPA1D	-
Vitvi13g00384	-2.15832	3.85495e-06	6.2219e-05	Vitvi13g00384	chr13	3986122	3991494	-	2118	-	- && Q0ZJ40.1 RecName: Full=Photosystem II protein D1; Short=PSII D1 protein; AltName: Full=Photosystem II Q(B) protein; Flags: Precursor	Photo_RC
Vitvi17g00256	-1.80948	3.8652e-06	6.23419e-05	Vitvi17g00256	chr17	2875452	2879212	-	1952	-	- && Q9FHB6.1 RecName: Full=Protein DETOXIFICATION 16; Short=AtDTX16; AltName: Full=Multidrug and toxic compound extrusion protein 16; Short=MATE protein 16	MatE
Vitvi07g00301	-2.21639	3.89228e-06	6.27358e-05	Vitvi07g00301	chr07	3322173	3323513	+	1120	-	- && Q9SW70.1 RecName: Full=Stress-related protein	-
Vitvi15g01083	7.35808	3.89967e-06	6.28121e-05	Vitvi15g01083	chr15	18878378	18879040	-	663	-	- && -	-
Vitvi18g00833	7.70714	3.90625e-06	6.28751e-05	Vitvi18g00833	chr18	9399127	9399783	+	657	-	- && -	-
Vitvi06g01471	2.87956	3.91124e-06	6.29126e-05	Vitvi06g01471	chr06	21201970	21205149	-	1459	-	- && Q9SGD1.1 RecName: Full=Zinc finger protein WIP3; AltName: Full=WIP-domain protein 3; Short=AtWIP3	-
Vitvi18g03080	-7.07455	3.98299e-06	6.39934e-05	Vitvi18g03080	chr18	27563737	27564826	-	433	-	- && -	-
Vitvi18g02503	2.95042	3.98384e-06	6.39934e-05	Vitvi18g02503	chr18	1569199	1570438	+	897	-	- && Q9SGS4.1 RecName: Full=Thioredoxin-like protein CDSP32, chloroplastic; AltName: Full=Chloroplastic drought-induced stress protein of 32 KDa; Short=AtCDSP32; Flags: Precursor	-
Vitvi02g01830	3.12967	4.01768e-06	6.44931e-05	Vitvi02g01830	chr00	24605020	24606747	-	1728	-	- && C0LGE4.1 RecName: Full=Probable LRR receptor-like serine/threonine-protein kinase At1g12460; Flags: Precursor	Pkinase
Vitvi01g01796	2.8225	4.03737e-06	6.47652e-05	Vitvi01g01796	chr01	23936830	23942539	-	2739	-	- && Q0WQK2.1 RecName: Full=Probable protein S-acyltransferase 7; AltName: Full=Probable palmitoyltransferase At3g26935; AltName: Full=Zinc finger DHHC domain-containing protein At3g26935	-
Vitvi09g00486	7.98849	4.05797e-06	6.50514e-05	Vitvi09g00486	chr09	5435874	5439451	+	2541	-	- && -	-
Vitvi02g01210	2.35418	4.08378e-06	6.54208e-05	Vitvi02g01210	chr02	17583135	17584224	+	1090	-	- && -	-
Vitvi16g01931	6.88759	4.09116e-06	6.54946e-05	Vitvi16g01931	chr16	19769672	19770253	+	582	-	- && -	C2
Vitvi13g02316	-3.11654	4.10071e-06	6.5603e-05	Vitvi13g02316	chr13	21330451	21336661	-	1953	-	- && Q9LHH5.1 RecName: Full=Protein LNK3; AltName: Full=Night light-inducible and clock-regulated 3	-
Vitvi19g02056	2.04093	4.10814e-06	6.56774e-05	Vitvi19g02056	chr19	8232988	8235387	-	1139	-	- && Q94EG9.1 RecName: Full=Zinc transporter 11; AltName: Full=ZRT/IRT-like protein 11; Flags: Precursor	-
Vitvi13g00919	3.2176	4.11561e-06	6.57524e-05	Vitvi13g00919	chr13	11342378	11344882	+	120	-	- && -	-
Vitvi16g00667	-7.87403	4.14137e-06	6.61192e-05	Vitvi16g00667	chr16	12943589	12945703	+	129	-	- && -	-
Vitvi09g01272	2.99903	4.15075e-06	6.62242e-05	Vitvi09g01272	chr09	18973379	18975227	-	1431	-	- && Q8S9J6.1 RecName: Full=Aspartyl protease family protein At5g10770; Flags: Precursor	-
Vitvi18g00401	-4.30012	4.1652e-06	6.64099e-05	Vitvi18g00401	chr18	4390084	4399073	-	3508	-	- && Q9LME2.1 RecName: Full=Synaptonemal complex protein 1; AltName: Full=Synaptonemal complex central region protein ZYP1a	-
novel.168	6.78608	4.16984e-06	6.6439e-05	-	chr04	20305918	20307020	-	1082	-	-	-
Vitvi05g00698	3.82309	4.19252e-06	6.67525e-05	Vitvi05g00698	chr05	7351508	7357236	-	1415	-	- && Q84MB3.1 RecName: Full=1-aminocyclopropane-1-carboxylate oxidase homolog 1	2OG-FeII_Oxy
Vitvi09g00817	6.11041	4.19516e-06	6.67525e-05	Vitvi09g00817	chr09	10510524	10514892	-	1388	-	- && Q93VG8.1 RecName: Full=DeSI-like protein At4g17486	-
Vitvi19g01326	2.20035	4.2216e-06	6.71281e-05	Vitvi19g01326	chr19	15652204	15653381	+	965	-	- && Q03666.1 RecName: Full=Probable glutathione S-transferase; AltName: Full=Auxin-induced protein PCNT107	GST_N
Vitvi16g01470	2.4652	4.23731e-06	6.73325e-05	VviSTS29	chr16	18002264	18004192	-	1462	-	- && P51070.2 RecName: Full=Stilbene synthase 2; AltName: Full=PSV21; AltName: Full=Resveratrol synthase 2; AltName: Full=Trihydroxystilbene synthase 2; Short=StSy 2	Chal_sti_synt_N
Vitvi03g00036	5.71583	4.24774e-06	6.74529e-05	Vitvi03g00036	chr03	440921	445145	+	2331	-	- && Q8L7I2.1 RecName: Full=Subtilisin-like protease SBT3.6; AltName: Full=Subtilase subfamily 3 member 6; Short=AtSBT3.6; Flags: Precursor	Peptidase_S8
Vitvi12g01480	8.27737	4.26951e-06	6.77273e-05	Vitvi12g01480	chr12	14620272	14620778	-	507	-	- && A4XKA5.1 RecName: Full=Chaperone protein DnaJ	DnaJ
Vitvi14g01434	-1.23298	4.27075e-06	6.77273e-05	Vitvi14g01434	chr14	24569500	24570791	-	1292	-	- && -	-
Vitvi19g01911	6.28812	4.38933e-06	6.9561e-05	Vitvi19g01911	chr19	3845670	3846142	-	473	-	- && -	-
Vitvi01g01537	4.33929	4.40636e-06	6.97841e-05	Vitvi01g01537	chr01	20729047	20730867	-	483	-	- && -	-
Vitvi10g02324	4.13235	4.44658e-06	7.03739e-05	Vitvi10g02324	chr00	11713296	11716395	+	2358	-	- && Q9LPZ9.2 RecName: Full=G-type lectin S-receptor-like serine/threonine-protein kinase SD1-13; AltName: Full=Calmodulin-binding receptor-like protein kinase 1; AltName: Full=Receptor-like protein kinase 2; AltName: Full=S-domain-1 (SD1) receptor kinase 13; Short=SD1-13; Flags: Precursor	Pkinase_Tyr
Vitvi07g01413	3.14659	4.46499e-06	7.05779e-05	Vitvi07g01413	chr07	19721187	19722323	+	1137	-	- && Q66PF2.1 RecName: Full=Putative UDP-rhamnose:rhamnosyltransferase 1; Short=FaRT1; AltName: Full=Glycosyltransferase 4; Short=FaGT4	UDPGT
Vitvi07g02404	-7.4361	4.46544e-06	7.05779e-05	Vitvi07g02404	chr07	13502562	13504629	-	294	-	- && -	-
Vitvi15g01695	7.12986	4.48478e-06	7.08361e-05	Vitvi15g01695	chr15	19937573	19939141	+	1569	-	- && -	-
Vitvi18g00425	4.20798	4.53661e-06	7.16069e-05	Vitvi18g00425	chr18	4597909	4599065	+	1157	-	- && Q9FE06.1 RecName: Full=Protein EXORDIUM-like 2; Flags: Precursor	-
Vitvi14g00738	-3.28501	4.56824e-06	7.20581e-05	Vitvi14g00738	chr14	12574820	12634944	-	1809	-	- && Q8W595.2 RecName: Full=Histone-lysine N-methyltransferase SUVR4; AltName: Full=Protein SET DOMAIN GROUP 31; AltName: Full=Suppressor of variegation 3-9-related protein 4; Short=Su(var)3-9-related protein 4	Pre-SET
Vitvi04g02014	6.69195	4.57161e-06	7.20631e-05	Vitvi04g02014	chr04	11741300	11744262	+	1175	-	- && -	-
Vitvi17g00558	6.62701	4.66564e-06	7.34963e-05	Vitvi17g00558	chr17	6489637	6492792	-	1074	-	- && -	-
Vitvi03g00250	-2.23157	4.66879e-06	7.34969e-05	Vitvi03g00250	chr03	2896487	2898435	-	1294	-	- && -	-
Vitvi14g00338	1.45737	4.68996e-06	7.37809e-05	Vitvi14g00338	chr14	4786441	4795115	-	1948	-	- && Q9SQT8.1 RecName: Full=Bifunctional 3-dehydroquinate dehydratase/shikimate dehydrogenase, chloroplastic; Short=DHQ-SDH protein; AltName: Full=DHQase-SORase; AltName: Full=Protein EMBRYO DEFECTIVE 3004; Includes: RecName: Full=Dehydroquinate dehydratase; Short=DHQ; Includes: RecName: Full=Shikimate dehydrogenase; Short=SDH; Flags: Precursor	-
Vitvi19g02292	5.28157	4.75785e-06	7.47993e-05	Vitvi19g02292	chr19	21862153	21865322	+	3006	-	- && Q9C9H7.2 RecName: Full=Receptor-like protein 12; Short=AtRLP12; Flags: Precursor	-
Vitvi18g02367	7.36684	4.77055e-06	7.4949e-05	Vitvi18g02367	chr18	33479768	33481997	-	522	-	- && Q40392.1 RecName: Full=TMV resistance protein N	TIR
Vitvi13g00807	6.50595	4.78744e-06	7.5147e-05	Vitvi13g00807	chr13	9448464	9456588	-	2698	-	- && -	-
Vitvi15g01604	-7.02604	4.78951e-06	7.5147e-05	Vitvi15g01604	chr15	17926739	17927061	+	323	-	- && -	-
Vitvi12g01199	2.66719	4.81552e-06	7.55049e-05	Vitvi12g01199	chr12	13904717	13930952	+	1521	-	- && Q94F62.2 RecName: Full=BRASSINOSTEROID INSENSITIVE 1-associated receptor kinase 1; Short=AtBAK1; Short=BRI1-associated receptor kinase 1; AltName: Full=Protein ELONGATED; AltName: Full=Somatic embryogenesis receptor kinase 3; Short=AtSERK3; AltName: Full=Somatic embryogenesis receptor-like kinase 3; Flags: Precursor	LRRNT_2
Vitvi08g01299	5.07409	4.82912e-06	7.5668e-05	Vitvi08g01299	chr08	15658093	15661505	+	1980	-	- && Q9SR40.1 RecName: Full=Laccase-7; AltName: Full=Benzenediol:oxygen oxidoreductase 7; AltName: Full=Diphenol oxidase 7; AltName: Full=Urishiol oxidase 7; Flags: Precursor	-
Vitvi09g00741	-6.87017	4.8407e-06	7.57991e-05	Vitvi09g00741	chr09	9120027	9122924	-	2898	-	- && Q7XA40.2 RecName: Full=Putative disease resistance protein RGA3; AltName: Full=Blight resistance protein B149; AltName: Full=RGA1-blb	NB-ARC
Vitvi07g01555	2.36669	4.84938e-06	7.58847e-05	Vitvi07g01555	chr07	21328917	21331353	+	1360	-	- && Q9FHP1.1 RecName: Full=ACT domain-containing protein ACR1; AltName: Full=Protein ACT DOMAIN REPEATS 1	ACT
Vitvi16g02072	-3.01789	4.89184e-06	7.64986e-05	Vitvi16g02072	chr16	22939350	22942885	+	2509	-	- && Q9MAP7.1 RecName: Full=Subtilisin-like protease SBT3.5; AltName: Full=Subtilase subfamily 3 member 5; Short=AtSBT3.5; Flags: Precursor	Peptidase_S8
Vitvi07g00320	-2.54431	4.93109e-06	7.70613e-05	Vitvi07g00320	chr07	3523216	3527916	+	1961	-	- && B3H5Q1.2 RecName: Full=Beta-glucosidase 11; Short=AtBGLU11; Flags: Precursor	Glyco_hydro_1
Vitvi18g00026	-6.32937	4.95981e-06	7.7459e-05	Vitvi18g00026	chr18	346786	346944	+	84	-	- && -	-
Vitvi19g01131	-7.37696	5.07463e-06	7.91997e-05	Vitvi19g01131	chr19	13859465	13863343	-	1015	-	- && B9DHT4.2 RecName: Full=ARM REPEAT PROTEIN INTERACTING WITH ABF2; Short=ARIA	-
Vitvi11g00535	-7.40164	5.12308e-06	7.98492e-05	Vitvi11g00535	chr11	5729687	5734768	-	2493	-	- && -	-
Vitvi05g01881	7.12437	5.12663e-06	7.98492e-05	Vitvi05g01881	chr05	4973617	4975974	-	2358	-	- && Q7FAZ0.1 RecName: Full=G-type lectin S-receptor-like serine/threonine-protein kinase LECRK4; Short=OsLecRK4; AltName: Full=OsRLCK136; Flags: Precursor >Q25AG2.1 RecName: Full=G-type lectin S-receptor-like serine/threonine-protein kinase LECRK4; Short=OsLecRK4; AltName: Full=OsRLCK136; Flags: Precursor	Pkinase
Vitvi07g01311	-3.4859	5.12942e-06	7.98492e-05	Vitvi07g01311	chr07	18465090	18467471	-	2280	-	- && O23169.1 RecName: Full=Pentatricopeptide repeat-containing protein At4g37170	-
Vitvi13g01899	-2.16877	5.13202e-06	7.98492e-05	Vitvi13g01899	chr13	1196502	1198970	-	1250	-	- && Q944B6.1 RecName: Full=Arogenate dehydrogenase 1, chloroplastic; AltName: Full=TYRATC; AltName: Full=TyrAAT1; Flags: Precursor	-
Vitvi17g00452	-1.98414	5.13314e-06	7.98492e-05	Vitvi17g00452	chr17	5426908	5441350	+	3711	-	- && O13983.4 RecName: Full=ATP-dependent helicase hrq1; AltName: Full=Homologous to recQ protein 1	DEAD
Vitvi10g02023	-6.89063	5.18535e-06	8.06083e-05	Vitvi10g02023	chr10	20347748	20351362	+	2385	-	- && Q8VZG8.3 RecName: Full=MDIS1-interacting receptor like kinase 2; Short=AtMIK2; AltName: Full=Probable LRR receptor-like serine/threonine-protein kinase At4g08850; Flags: Precursor	Pkinase
Vitvi03g00752	-10.5471	5.214e-06	8.10003e-05	Vitvi03g00752	chr03	9044693	9045175	-	483	-	- && P11670.1 RecName: Full=Basic form of pathogenesis-related protein 1; Short=PRP 1; Flags: Precursor	SCP
Vitvi01g01500	-1.67525	5.22109e-06	8.10572e-05	Vitvi01g01500	chr01	20352119	20358001	-	1254	-	- && -	-
Vitvi11g00106	4.8791	5.22736e-06	8.11014e-05	Vitvi11g00106	chr11	1155249	1156905	-	1657	-	- && Q9SLL2.1 RecName: Full=Protein BIG GRAIN 1-like B	-
Vitvi07g01124	1.94034	5.29585e-06	8.211e-05	Vitvi07g01124	chr07	15572133	15581566	+	2197	-	- && -	-
Vitvi07g01425	-3.07147	5.30326e-06	8.21705e-05	Vitvi07g01425	chr07	19866442	19871946	+	2284	-	- && Q9LSM5.1 RecName: Full=Protein ecdysoneless homolog	-
Vitvi11g01138	-1.62645	5.30671e-06	8.21705e-05	Vitvi11g01138	chr11	17023659	17036044	-	943	-	- && -	-
Vitvi17g00629	1.8784	5.37399e-06	8.31578e-05	Vitvi17g00629	chr17	7169470	7176616	+	1324	-	- && Q43157.1 RecName: Full=Ribulose-phosphate 3-epimerase, chloroplastic; AltName: Full=Pentose-5-phosphate 3-epimerase; Short=PPE; AltName: Full=R5P3E; Short=RPE; Flags: Precursor	-
Vitvi07g00383	6.72527	5.42057e-06	8.38238e-05	Vitvi07g00383	chr07	4041337	4044860	+	980	-	- && P77806.1 RecName: Full=Methionine aminotransferase; AltName: Full=Methionine-oxo-acid transaminase	Aminotran_1_2
Vitvi18g01488	6.70852	5.44354e-06	8.41238e-05	Vitvi18g01488	chr18	19605002	19609053	-	1781	-	- && Q6Z8L2.1 RecName: Full=Putative laccase-9; AltName: Full=Benzenediol:oxygen oxidoreductase 9; AltName: Full=Diphenol oxidase 9; AltName: Full=Urishiol oxidase 9; Flags: Precursor	-
Vitvi19g01871	5.16518	5.46339e-06	8.43538e-05	Vitvi19g01871	chr19	2789637	2790200	-	277	-	- && Q40256.1 RecName: Full=Metallothionein-like protein type 3; Short=MT-3; AltName: Full=MWMT3	-
Vitvi05g01505	-5.94422	5.46556e-06	8.43538e-05	Vitvi05g01505	chr05	22890967	22893480	-	1121	-	- && -	-
Vitvi06g01946	1.66342	5.49134e-06	8.46963e-05	Vitvi06g01946	chr06	20265560	20267310	-	1751	-	- && Q9ZUY3.1 RecName: Full=Arogenate dehydratase 3, chloroplastic; Short=AtADT3; AltName: Full=Prephenate dehydratase 1; Short=AtPDT1; Flags: Precursor	-
Vitvi00g01146	6.99537	5.50623e-06	8.48707e-05	Vitvi00g01146	chr00	23793567	23796235	-	1575	-	- && Q9ZSP5.1 RecName: Full=Subtilisin-like protease SBT5.3; AltName: Full=Auxin-induced in root cultures protein 3; AltName: Full=Subtilase subfamily 5 member 3; Short=AtSBT5.3; AltName: Full=Subtilisin-like protease AIR3; Flags: Precursor	Peptidase_S8
novel.332	-8.92916	5.51642e-06	8.49723e-05	-	chr10	9281914	9285206	+	594	-	-	-
Vitvi01g01867	-2.56761	5.5394e-06	8.52707e-05	Vitvi01g01867	chr01	1193776	1197541	+	874	-	- && O64764.1 RecName: Full=Thioredoxin O1, mitochondrial; Short=AtTrxo1; Flags: Precursor	-
Vitvi05g01076	6.76027	5.58287e-06	8.58839e-05	Vitvi05g01076	chr05	14774215	14777922	+	779	-	- && Q9FLP6.1 RecName: Full=Small ubiquitin-related modifier 2; Short=AtSUMO2	-
Vitvi12g01598	7.88272	5.63635e-06	8.66502e-05	Vitvi12g01598	chr12	15015547	15016691	-	952	-	- && Q9XIV8.1 RecName: Full=Peroxidase N1; AltName: Full=Peroxidase B2; AltName: Full=Peroxidase B3; Flags: Precursor	-
Vitvi09g00794	-1.41395	5.65568e-06	8.68909e-05	Vitvi09g00794	chr09	9871362	9877604	+	1790	-	- && O04866.1 RecName: Full=Acetylornithine aminotransferase, mitochondrial; Short=ACOAT; AltName: Full=Acetylornithine transaminase; Short=AOTA; Flags: Precursor	Aminotran_3
Vitvi07g03002	2.35258	5.6692e-06	8.7013e-05	Vitvi07g03002	chr00	4389009	4392032	-	2040	-	- && -	-
Vitvi12g00306	-3.16179	5.671e-06	8.7013e-05	TPC1	chr12	4470286	4593169	-	2625	-	- && Q75VR0.1 RecName: Full=Two pore calcium channel protein 1B; AltName: Full=Voltage-dependent calcium channel protein TPC1B; Short=NtTPC1B	Ion_trans
Vitvi09g01513	4.42664	5.68399e-06	8.71557e-05	Vitvi09g01513	chr09	1099897	1100857	-	961	-	- && L8BRS3.1 RecName: Full=Germin-like protein; Short=Ma-Glp; Flags: Precursor [Morus alba]	-
Vitvi15g00271	-7.0189	5.69976e-06	8.73408e-05	Vitvi15g00271	chr15	6086410	6087071	-	662	-	- && Q9XF97.1 RecName: Full=60S ribosomal protein L4; AltName: Full=L1	-
Vitvi02g01415	-1.6632	5.72157e-06	8.76182e-05	Vitvi02g01415	chr02	4212083	4213721	+	1485	-	- && D1MI46.1 RecName: Full=Geraniol 8-hydroxylase; AltName: Full=Cytochrome P450 76B10; AltName: Full=Geraniol 10-hydroxylase; Short=SmG10H	p450
Vitvi13g00279	1.27382	5.75481e-06	8.80703e-05	Vitvi13g00279	chr13	2795512	2796941	-	1202	-	- && B9SR15.1 RecName: Full=CASP-like protein 4C1; Short=RcCASPL4C1	-
Vitvi12g00148	3.3582	5.80344e-06	8.87569e-05	Vitvi12g00148	chr12	2348148	2350464	-	1193	-	- && Q93WV5.1 RecName: Full=Probable WRKY transcription factor 69; AltName: Full=WRKY DNA-binding protein 69	WRKY
Vitvi07g00101	-1.10912	5.89181e-06	9.00502e-05	Vitvi07g00101	chr07	1334791	1343207	+	1428	-	- && Q9M1W4.1 RecName: Full=Homocysteine S-methyltransferase 2; AltName: Full=S-methylmethionine:homocysteine methyltransferase 2; Short=AtHMT-2; Short=SMM:Hcy S-methyltransferase 2	-
Vitvi10g01719	3.15642	5.90202e-06	9.0148e-05	Vitvi10g01719	chr10	2962019	2967634	+	1605	-	- && -	Retrotrans_gag
Vitvi18g03082	-7.36945	5.91527e-06	9.02919e-05	Vitvi18g03082	chr18	27582828	27587290	-	978	-	- && Q32L10.1 RecName: Full=Transmembrane protein 205	-
Vitvi06g01237	-3.59122	5.94393e-06	9.06709e-05	Vitvi06g01237	chr06	17806832	17812262	-	1188	-	- && -	-
Vitvi01g00979	3.26066	5.99453e-06	9.13837e-05	Vitvi01g00979	chr01	11992830	11994837	-	1111	-	- && Q9S7V4.1 RecName: Full=HVA22-like protein a; Short=AtHVA22a	TB2_DP1_HVA22
Vitvi18g03341	5.75705	6.07356e-06	9.25288e-05	Vitvi18g03341	chr00	15151898	15161644	+	2288	-	- && Q84J37.1 RecName: Full=Laccase-15; AltName: Full=Benzenediol:oxygen oxidoreductase 15; AltName: Full=Diphenol oxidase 15; AltName: Full=Protein TRANSPARENT TESTA 10; AltName: Full=Urishiol oxidase 15; Flags: Precursor	-
Vitvi15g00084	2.90171	6.09103e-06	9.27352e-05	Vitvi15g00084	chr15	1785940	1789802	+	2018	-	- && F4I9E1.1 RecName: Full=Protein NUCLEAR FUSION DEFECTIVE 4	-
Vitvi07g01312	-2.15896	6.159e-06	9.37096e-05	Vitvi07g01312	chr07	18467979	18470021	-	2043	-	- && O23169.1 RecName: Full=Pentatricopeptide repeat-containing protein At4g37170	PPR
Vitvi16g01729	-8.58124	6.18321e-06	9.40174e-05	Vitvi16g01729	chr16	10416904	10417361	-	458	-	- && -	-
Vitvi14g00647	-5.05142	6.20797e-06	9.43333e-05	Vitvi14g00647	chr14	11054378	11057323	+	1164	-	- && Q9LUI2.1 RecName: Full=Protein NETWORKED 1A	-
Vitvi17g00900	-2.47596	6.21731e-06	9.44144e-05	Vitvi17g00900	chr17	10841094	10845511	-	1836	-	- && Q8W4R3.2 RecName: Full=DEAD-box ATP-dependent RNA helicase 30	DEAD
Vitvi10g00243	-8.02624	6.24196e-06	9.46722e-05	Vitvi10g00243	chr10	2550134	2550768	+	318	-	- && Q9C5D3.1 RecName: Full=Heavy metal-associated isoprenylated plant protein 7; Short=AtHIP07; AltName: Full=Farnesylated protein 3; Short=AtFP3; Flags: Precursor	HMA
Vitvi14g01676	-2.7231	6.2423e-06	9.46722e-05	Vitvi14g01676	chr14	26869722	26872316	+	1243	-	- && -	-
Vitvi01g01982	3.99926	6.27415e-06	9.50942e-05	Vitvi01g01982	chr01	4828442	4841849	+	919	-	- && Q9SSK9.1 RecName: Full=MLP-like protein 28	-
Vitvi01g00350	-5.74029	6.28988e-06	9.52716e-05	Vitvi01g00350	chr01	3880446	3882239	-	1502	-	- && P93604.1 RecName: Full=Rust resistance kinase Lr10; AltName: Full=Probable receptor-like serine/threonine-protein kinase LRK10; Flags: Precursor	-
Vitvi09g00314	1.55306	6.31476e-06	9.55871e-05	Vitvi09g00314	chr09	3466254	3469348	+	1184	-	- && A7P756.1 RecName: Full=CASP-like protein 3A1; Short=VvCASPL3A1	-
Vitvi06g01889	6.67654	6.31952e-06	9.55979e-05	Vitvi06g01889	chr06	16934510	16961773	+	1943	-	- && P48419.1 RecName: Full=Flavonoid 3',5'-hydroxylase 2; Short=F3'5'H; AltName: Full=CYPLXXVA3; AltName: Full=Cytochrome P450 75A3 [Petunia x hybrida]	p450
Vitvi13g01195	-7.08276	6.4321e-06	9.72388e-05	Vitvi13g01195	chr13	17690120	17705499	-	1605	-	- && O22827.1 RecName: Full=Molybdopterin synthase catalytic subunit; AltName: Full=Molybdenum cofactor synthesis protein 2 large subunit; AltName: Full=Molybdenum cofactor synthesis protein 2B; Short=MOCS2B	-
Vitvi09g01426	3.99715	6.46603e-06	9.76675e-05	Vitvi09g01426	chr09	22112718	22118770	+	2278	-	- && Q8W3Z1.1 RecName: Full=Beta-amyrin synthase	-
Vitvi02g00109	2.72916	6.46873e-06	9.76675e-05	Vitvi02g00109	chr02	1006246	1010972	+	1437	-	- && Q8L4X4.1 RecName: Full=Probable GABA transporter 2	Aa_trans
Vitvi05g00541	3.82847	6.50758e-06	9.81913e-05	Vitvi05g00541	chr05	5537597	5545069	+	2391	-	- && F4JIF5.1 RecName: Full=Protein tesmin/TSO1-like CXC 2; Short=AtTCX2; AltName: Full=Protein TSO1-like 2; Short=Protein SOL2	-
Vitvi01g01852	5.12489	6.52592e-06	9.84051e-05	Vitvi01g01852	chr01	860223	875539	+	5584	-	- && Q39214.1 RecName: Full=Disease resistance protein RPM1; AltName: Full=Resistance to Pseudomonas syringae protein 3	NB-ARC
Vitvi13g02560	-5.00196	6.54891e-06	9.86889e-05	Vitvi13g02560	chr13	28598175	28602240	+	1442	-	- && -	-
Vitvi08g00793	3.45466	6.55474e-06	9.87137e-05	Vitvi08g00793	chr08	9796097	9798804	-	1904	-	- && Q6IEQ7.1 RecName: Full=WRKY transcription factor WRKY24; Short=OsWRKY24	WRKY
Vitvi11g01371	6.01677	6.6023e-06	9.93667e-05	Vitvi11g01371	chr11	1702506	1704880	-	1744	-	- && Q9LTS3.1 RecName: Full=Cytokinin dehydrogenase 3; AltName: Full=Cytokinin oxidase 3; Short=AtCKX3; Short=CKO 3; Flags: Precursor	FAD_binding_4
Vitvi13g00405	-4.26707	6.61532e-06	9.94993e-05	Vitvi13g00405	chr13	4137364	4138081	+	718	-	- && P27880.1 RecName: Full=18.2 kDa class I heat shock protein	-
Vitvi12g01880	2.67775	6.63827e-06	9.9781e-05	Vitvi12g01880	chr12	19747878	19748866	+	890	-	- && -	-
Vitvi15g00573	-1.48038	6.65658e-06	9.99926e-05	Vitvi15g00573	chr15	12524491	12530527	+	1989	-	- && Q9C5D6.1 RecName: Full=Cationic amino acid transporter 9, chloroplastic; Flags: Precursor	-
Vitvi01g00720	2.62911	6.67976e-06	0.000100277	Vitvi01g00720	chr01	8294804	8300613	-	827	-	- && O80763.1 RecName: Full=Probable nucleoredoxin 1; Short=AtNrx1	-
Vitvi05g00845	7.25627	6.69621e-06	0.00010046	Vitvi05g00845	chr05	9538465	9541713	+	714	-	- && -	-
Vitvi13g01621	1.93689	6.71586e-06	0.000100691	Vitvi13g01621	chr13	25903197	25924706	-	6962	-	- && Q9LRR4.1 RecName: Full=Putative disease resistance RPP13-like protein 1	-
Vitvi17g01613	3.40891	6.72837e-06	0.000100815	Vitvi17g01613	chr17	14539870	14540668	+	799	-	- && Q9LMU2.1 RecName: Full=Kunitz trypsin inhibitor 2; Short=AtKTI2; Flags: Precursor	-
Vitvi15g01332	6.91114	6.77333e-06	0.000101424	Vitvi15g01332	chr15	6176677	6180358	-	514	-	- && -	-
Vitvi14g02829	2.71753	6.81542e-06	0.00010199	Vitvi14g02829	chr14	17859162	17859638	-	477	-	- && -	-
Vitvi13g00665	5.49973	6.87427e-06	0.000102805	Vitvi13g00665	chr13	6660047	6663914	-	1148	-	- && -	-
Vitvi09g00590	-3.64331	6.89085e-06	0.000102988	Vitvi09g00590	chr09	6610668	6611698	-	794	-	- && -	-
Vitvi19g01400	-5.8665	6.90784e-06	0.000103119	Vitvi19g01400	chr19	17527014	17528785	-	1332	-	- && Q8W013.1 RecName: Full=Caffeic acid 3-O-methyltransferase; Short=CAOMT; Short=COMT; AltName: Full=S-adenosysl-L-methionine:caffeic acid 3-O-methyltransferase	-
Vitvi10g00867	7.5227	6.90836e-06	0.000103119	Vitvi10g00867	chr10	10701365	10702897	+	1533	-	- && Q3EBR6.2 RecName: Full=Phospholipase A1-Igamma2, chloroplastic; Flags: Precursor	Lipase_3
Vitvi00g00442	-6.51543	6.93063e-06	0.000103386	Vitvi00g00442	chr00	10573646	10575285	-	1554	-	- && -	Retrotrans_gag
Vitvi10g01596	4.80973	6.95672e-06	0.00010371	VviSTS2	chr10	19779207	19780775	-	1178	-	- && P51070.2 RecName: Full=Stilbene synthase 2; AltName: Full=PSV21; AltName: Full=Resveratrol synthase 2; AltName: Full=Trihydroxystilbene synthase 2; Short=StSy 2	Chal_sti_synt_N
Vitvi16g01377	-1.05316	6.97405e-06	0.000103903	Vitvi16g01377	chr16	23073960	23088731	-	7828	-	- && Q9FIN7.1 RecName: Full=MAG2-interacting protein 2	-
novel.117	-7.41545	6.98764e-06	0.00010404	-	chr02	3245708	3247313	+	451	-	-	-
Vitvi12g01682	4.34315	7.04253e-06	0.000104791	Vitvi12g01682	chr12	16484448	16485962	-	1515	-	- && D3THI6.1 RecName: Full=UDP-glycosyltransferase 71A15; AltName: Full=UDP-glucose:chalcone 2'-O-glucosyltransferase; AltName: Full=UDP-glucose:flavonol 2'-O-glucosyltransferase	UDPGT
Vitvi05g01703	2.88574	7.20937e-06	0.000107206	Vitvi05g01703	chr05	25493662	25495401	+	1740	-	- && Q9M1Y1.1 RecName: Full=F-box/kelch-repeat protein SKIP20; AltName: Full=SKP1-interacting partner 20	Kelch_1
Vitvi16g01405	-2.27927	7.23252e-06	0.000107482	Vitvi16g01405	chr16	23364290	23371222	-	2120	-	- && Q9FNF2.1 RecName: Full=Starch synthase 1, chloroplastic/amyloplastic; Short=AtSS1; Short=SSS; AltName: Full=Soluble starch synthase I; Flags: Precursor	Glycos_transf_1
Vitvi18g02646	-1.50296	7.29088e-06	0.000108282	Vitvi18g02646	chr18	7483891	7484671	-	781	-	- && -	-
Vitvi11g01339	6.80483	7.33382e-06	0.000108851	Vitvi11g01339	chr11	865731	867363	+	1533	-	- && Q9SBQ9.1 RecName: Full=Flavonoid 3'-monooxygenase; AltName: Full=Cytochrome P450 75B2; AltName: Full=Flavonoid 3'-hydroxylase [Petunia x hybrida]	p450
Vitvi14g02498	6.8758	7.34838e-06	0.000108999	Vitvi14g02498	chr14	1522668	1523447	-	605	-	- && -	-
Vitvi08g01597	-1.63585	7.35363e-06	0.000109008	Vitvi08g01597	chr08	18736170	18739245	-	839	-	- && P28186.1 RecName: Full=Ras-related protein RABE1c; Short=AtRABE1c; AltName: Full=Ras-related protein Ara-3; AltName: Full=Ras-related protein Rab8A; Short=AtRab8A	Ras
Vitvi15g00900	-1.91878	7.45849e-06	0.000110493	Vitvi15g00900	chr15	16877672	16882440	-	1329	-	- && Q9MAM1.2 RecName: Full=CBL-interacting serine/threonine-protein kinase 9; AltName: Full=SNF1-related kinase 3.12; AltName: Full=SOS2-like protein kinase PKS6	Pkinase
Vitvi06g00283	2.36573	7.59677e-06	0.000112471	Vitvi06g00283	chr06	3600783	3607327	+	1864	-	- && Q9LT96.1 RecName: Full=Probable leucine-rich repeat receptor-like protein kinase At5g49770; Flags: Precursor	Pkinase_Tyr
Vitvi07g02097	6.80768	7.60275e-06	0.000112489	Vitvi07g02097	chr07	757006	759511	+	821	-	- && Q9SII0.1 RecName: Full=Probable histone H2A variant 2; AltName: Full=H2A.F/Z 2; AltName: Full=HTA8	Histone
Vitvi05g00586	7.78703	7.71581e-06	0.000114091	Vitvi05g00586	chr05	6016618	6016795	-	87	-	- && -	-
Vitvi14g01164	6.1706	7.77927e-06	0.000114957	Vitvi14g01164	chr14	20841982	20843701	-	1720	-	- && -	-
Vitvi16g00046	-1.6893	7.88659e-06	0.00011647	Vitvi16g00046	chr16	547619	554303	+	1343	-	- && -	-
Vitvi15g00430	-3.71308	7.9703e-06	0.000117633	Vitvi15g00430	chr15	9754597	9754785	+	189	-	- && -	-
Vitvi16g01437	3.96752	7.97878e-06	0.000117685	Vitvi16g01437	chr16	6626070	6627309	-	1240	-	- && Q40478.1 RecName: Full=Ethylene-responsive transcription factor 5; AltName: Full=Ethylene-responsive element-binding factor 4; Short=EREBP-4; AltName: Full=Ethylene-responsive element-binding factor 5 homolog; AltName: Full=NtERF4	AP2
Vitvi09g00564	6.74151	8.01981e-06	0.000118216	Vitvi09g00564	chr09	6390839	6392566	-	1524	-	- && Q6WNQ9.1 RecName: Full=Isoflavone 3'-hydroxylase; AltName: Full=Cytochrome P450 81E9, partial [Medicago truncatula]	p450
Vitvi07g01358	2.87405	8.1388e-06	0.000119895	Vitvi07g01358	chr07	19023233	19026178	-	1876	-	- && -	MFS_1
Vitvi01g01282	3.09777	8.1471e-06	0.000119943	Vitvi01g01282	chr01	16500356	16503743	+	1076	-	- && Q9M015.1 RecName: Full=Uncharacterized protein At5g01610	-
Vitvi19g01854	6.84903	8.17621e-06	0.000120296	Vitvi19g01854	chr19	2189197	2190597	-	1381	-	- && Q9FN28.1 RecName: Full=UDP-glycosyltransferase 79B9	UDPGT
Vitvi06g00759	-3.32592	8.20771e-06	0.000120677	Vitvi06g00759	chr06	8450434	8454915	-	1720	-	- && Q9SR86.1 RecName: Full=Alanine--glyoxylate aminotransferase 2 homolog 3, mitochondrial; AltName: Full=Beta-alanine-pyruvate aminotransferase 3; Flags: Precursor	Aminotran_3
Vitvi00g02289	-4.41211	8.21232e-06	0.000120677	Vitvi00g02289	chr00	26135493	26137029	-	967	-	- && -	-
Vitvi18g03027	4.03653	8.23881e-06	0.000120977	Vitvi18g03027	chr18	25126803	25129670	-	1331	-	- && Q84J37.1 RecName: Full=Laccase-15; AltName: Full=Benzenediol:oxygen oxidoreductase 15; AltName: Full=Diphenol oxidase 15; AltName: Full=Protein TRANSPARENT TESTA 10; AltName: Full=Urishiol oxidase 15; Flags: Precursor	-
Vitvi10g02320	-4.10052	8.24296e-06	0.000120977	Vitvi10g02320	chr00	11747118	11750278	+	2493	-	- && Q9LPZ9.2 RecName: Full=G-type lectin S-receptor-like serine/threonine-protein kinase SD1-13; AltName: Full=Calmodulin-binding receptor-like protein kinase 1; AltName: Full=Receptor-like protein kinase 2; AltName: Full=S-domain-1 (SD1) receptor kinase 13; Short=SD1-13; Flags: Precursor	Pkinase_Tyr
Vitvi09g00399	-2.21588	8.29724e-06	0.000121698	Vitvi09g00399	chr09	4318253	4323147	-	2396	-	- && Q9LW86.1 RecName: Full=Probable sulfate transporter 3.4	Sulfate_transp
Vitvi13g01707	-2.13602	8.35291e-06	0.000122438	Vitvi13g01707	chr13	27034567	27038275	+	2651	-	- && Q8L709.2 RecName: Full=Cation/H(+) antiporter 28; AltName: Full=Protein CATION/H+ EXCHANGER 28; Short=AtCHX28	Na_H_Exchanger
Vitvi07g01682	6.71894	8.43301e-06	0.000123536	Vitvi07g01682	chr07	22552491	22554575	+	932	-	- && Q06396.3 RecName: Full=ADP-ribosylation factor 1; AltName: Full=13 kDa cold-induced protein	Arf
Vitvi15g01724	-6.88497	8.45414e-06	0.000123769	Vitvi15g01724	chr00	1143282	1144580	+	1299	-	- && -	Retrotrans_gag
Vitvi19g00958	6.28587	8.52186e-06	0.000124683	Vitvi19g00958	chr19	11317430	11332862	-	1641	-	- && H2DH21.1 RecName: Full=Cytochrome P450 CYP72A219; AltName: Full=Cytochrome P450 CYP72A129 [Panax ginseng]	p450
Vitvi01g01988	6.74125	8.53379e-06	0.00012478	Vitvi01g01988	chr01	5088181	5089193	+	626	-	- && Q9LQU4.1 RecName: Full=Protein PLANT CADMIUM RESISTANCE 2; Short=AtPCR2	-
Vitvi16g00991	2.62995	8.56131e-06	0.000125105	VviSTS15	chr16	17846607	17848432	+	1468	-	- && A5C9M2.1 RecName: Full=Stilbene synthase 5; AltName: Full=Resveratrol synthase 5; AltName: Full=Trihydroxystilbene synthase 5; Short=StSy 5	Chal_sti_synt_N
Vitvi17g00664	-2.14647	8.60552e-06	0.000125616	Vitvi17g00664	chr17	7546504	7548708	-	1433	-	- && Q9FF12.1 RecName: Full=Flavin-containing monooxygenase FMO GS-OX-like 9; AltName: Full=Flavin-monooxygenase glucosinolate S-oxygenase-like 9	FMO-like
Vitvi18g01019	4.22534	8.60688e-06	0.000125616	Vitvi18g01019	chr18	11256611	11261575	-	2291	-	- && Q67YU0.1 RecName: Full=Cytokinin dehydrogenase 5; AltName: Full=Cytokinin oxidase 5; Short=AtCKX5; Short=AtCKX6; Short=CKO5; Flags: Precursor	FAD_binding_4
Vitvi18g00525	-5.1449	8.6528e-06	0.000126208	Vitvi18g00525	chr18	5851680	5855061	+	3075	-	- && P0DMS1.1 RecName: Full=Protein NETWORKED 2A	-
Vitvi12g00154	3.62211	8.68704e-06	0.000126629	Vitvi12g00154	chr12	2413863	2415500	-	1638	-	- && Q9FKU8.1 RecName: Full=Berberine bridge enzyme-like 26; Short=AtBBE-like 26; Flags: Precursor	FAD_binding_4
Vitvi18g01038	3.07013	8.69552e-06	0.000126675	Vitvi18g01038	chr18	11429258	11475180	-	2604	-	- && Q8W4S4.1 RecName: Full=V-type proton ATPase subunit a3; Short=V-ATPase subunit a3; AltName: Full=V-type proton ATPase 95 kDa subunit a isoform 3; Short=V-ATPase 95 kDa isoform a3; AltName: Full=Vacuolar H(+)-ATPase subunit a isoform 3; AltName: Full=Vacuolar proton pump subunit a3; AltName: Full=Vacuolar proton translocating ATPase 95 kDa subunit a isoform 3	-
Vitvi10g00562	2.8768	8.74814e-06	0.000127363	Vitvi10g00562	chr10	6000554	6003905	+	2022	-	- && Q9LI74.1 RecName: Full=Protein CHUP1, chloroplastic; AltName: Full=Protein CHLOROPLAST UNUSUAL POSITIONING 1	-
Vitvi18g00395	2.48892	8.85461e-06	0.000128833	Vitvi18g00395	chr18	4338652	4341651	-	1301	-	- && Q9SYT0.1 RecName: Full=Annexin D1; AltName: Full=AnnAt1; AltName: Full=Annexin A1	-
Vitvi18g03238	7.10534	8.86828e-06	0.000128953	Vitvi18g03238	chr18	33476521	33477242	-	630	-	- && -	-
Vitvi19g02161	-5.35818	8.88681e-06	0.000129143	Vitvi19g02161	chr19	13466019	13467381	-	1075	-	- && P49332.1 RecName: Full=Probable glutathione S-transferase parC; AltName: Full=Auxin-regulated protein parC	GST_N
Vitvi10g00626	3.57855	8.89516e-06	0.000129185	Vitvi10g00626	chr10	6674652	6676585	-	1934	-	- && -	-
Vitvi15g01289	3.8596	8.92726e-06	0.000129534	Vitvi15g01289	chr15	3725567	3726621	-	650	-	- && Q8GYA4.3 RecName: Full=Cysteine-rich receptor-like protein kinase 10; Short=Cysteine-rich RLK10; AltName: Full=Receptor-like protein kinase 4; Flags: Precursor	Pkinase_Tyr
Vitvi04g02310	3.53859	8.93018e-06	0.000129534	Vitvi04g02310	chr00	24797183	24798707	-	1181	-	- && -	-
Vitvi19g02255	-6.8187	8.98502e-06	0.00013025	Vitvi19g02255	chr19	19854124	19865895	-	767	-	- && -	-
Vitvi13g00522	1.32012	9.04165e-06	0.00013099	Vitvi13g00522	chr13	4651279	4659061	-	1290	-	- && O04202.1 RecName: Full=Eukaryotic translation initiation factor 3 subunit F; Short=eIF3f; AltName: Full=eIF-3-epsilon; AltName: Full=eIF3 p32 subunit	Mov34
Vitvi18g02191	8.30148	9.08707e-06	0.000131568	Vitvi18g02191	chr18	31185854	31186597	-	744	-	- && Q9C9I8.1 RecName: Full=Ethylene-responsive transcription factor ERF020	AP2
Vitvi07g00309	-1.23256	9.11524e-06	0.000131895	Vitvi07g00309	chr07	3393830	3401008	-	1664	-	- && Q54QU5.1 RecName: Full=WD repeat-containing protein 89 homolog	-
Vitvi00g01978	-1.76958	9.12244e-06	0.000131918	Vitvi00g01978	chr00	17645621	17649479	+	1488	-	- && -	-
Vitvi03g00601	-1.71126	9.14499e-06	0.000132103	Vitvi03g00601	chr03	6811765	6813434	+	1485	-	- && Q6PQJ9.1 RecName: Full=3-oxo-Delta(4,5)-steroid 5-beta-reductase; AltName: Full=Delta(4)-3-oxosteroid 5-beta-reductase; AltName: Full=Delta-4,5-steroid 5-beta-reductase; Short=At5beta-StR; AltName: Full=Progesterone 5-beta-reductase; Short=5beta-POR	-
Vitvi08g00888	-4.22182	9.14639e-06	0.000132103	Vitvi08g00888	chr08	11089292	11099237	+	2429	-	- && P38279.1 RecName: Full=Probable vacuolar amino acid transporter YPQ3; AltName: Full=PQ-loop repeat-containing protein 3; AltName: Full=Protein RTC2; AltName: Full=Restriction of telomere capping protein 2	-
Vitvi06g00928	6.45677	9.15797e-06	0.000132189	Vitvi06g00928	chr06	12190619	12193134	+	1904	-	- && Q9SJE8.2 RecName: Full=Aluminum-activated malate transporter 2; Short=AtALMT2	-
Vitvi07g01391	5.0854	9.23803e-06	0.000133263	Vitvi07g01391	chr07	19465750	19468922	+	789	-	- && -	-
Vitvi04g00081	2.01595	9.3799e-06	0.000135227	CBL07	chr04	841040	846925	+	1069	-	- && Q7FRS8.1 RecName: Full=Calcineurin B-like protein 10; AltName: Full=SOS3-like calcium binding protein 8; Short=SCaBP8	-
Vitvi04g00369	6.25254	9.42876e-06	0.000135839	Vitvi04g00369	chr04	3630747	3637700	+	1894	-	- && Q2QQ96.1 RecName: Full=Cyclin-A2-1; AltName: Full=G2/mitotic-specific cyclin-A2-1; Short=CycA2;1	Cyclin_C
Vitvi00g00612	-4.12747	9.43382e-06	0.000135839	Vitvi00g00612	chr00	13686112	13687368	-	1070	-	- && -	-
Vitvi10g00500	3.26038	9.47293e-06	0.000136319	Vitvi10g00500	chr10	5153043	5155086	+	419	-	- && -	-
Vitvi05g01334	2.02675	9.50229e-06	0.000136647	Vitvi05g01334	chr05	19993327	19995912	-	1026	-	- && Q7XT99.2 RecName: Full=Probable aldo-keto reductase 2	Aldo_ket_red
Vitvi18g01823	6.53631	9.5073e-06	0.000136647	Vitvi18g01823	chr18	25811190	25811997	-	663	-	- && F4I594.1 RecName: Full=Disease resistance protein RML1A; AltName: Full=Protein RESISTANCE TO LEPTOSPHAERIA MACULANS 1A	NB-ARC
Vitvi18g03071	6.10361	9.51607e-06	0.00013669	Vitvi18g03071	chr18	27286161	27287612	+	439	-	- && Q9ASR1.1 RecName: Full=Elongation factor 2; Short=EF-2; AltName: Full=Protein LOW EXPRESSION OF OSMOTICALLY RESPONSIVE GENES 1	-
Vitvi09g00731	5.52249	9.56036e-06	0.000137225	Vitvi09g00731	chr09	8842382	8856339	-	1867	-	- && -	-
Vitvi12g01979	2.8634	9.56494e-06	0.000137225	Vitvi12g01979	chr12	21261431	21263336	+	1906	-	- && Q9FLD5.1 RecName: Full=AAA-ATPase ASD, mitochondrial; AltName: Full=AAA-ATPase 1; AltName: Full=Protein ATPASE-IN-SEED-DEVELOPMENT	AAA
Vitvi07g01025	-8.66249	9.5907e-06	0.000137511	Vitvi07g01025	chr07	13716465	13717470	-	114	-	- && -	-
Vitvi04g02222	-5.24432	9.70575e-06	0.000139076	Vitvi04g02222	chr04	22078218	22087465	+	2693	-	- && F4HVM3.1 RecName: Full=WAT1-related protein At1g68170	DUF6
Vitvi11g01099	6.84911	9.73478e-06	0.000139408	Vitvi11g01099	chr11	16110396	16111804	-	1409	-	- && O64470.1 RecName: Full=Spermidine hydroxycinnamoyl transferase; AltName: Full=BAHD-like hydroxycinnamoyl transferase	-
Vitvi16g02026	4.99138	9.91021e-06	0.000141834	Vitvi16g02026	chr16	21995361	21998742	-	2112	-	- && Q9FF31.1 RecName: Full=LEAF RUST 10 DISEASE-RESISTANCE LOCUS RECEPTOR-LIKE PROTEIN KINASE-like 2.1; AltName: Full=Probable receptor-like serine/threonine-protein kinase LRK10L-2.1; Flags: Precursor	Pkinase
Vitvi15g00796	-7.84879	9.94053e-06	0.000142182	Vitvi15g00796	chr15	15635769	15636949	-	852	-	- && D1MI46.1 RecName: Full=Geraniol 8-hydroxylase; AltName: Full=Cytochrome P450 76B10; AltName: Full=Geraniol 10-hydroxylase; Short=SmG10H	p450
Vitvi03g01233	-7.64737	9.97248e-06	0.000142553	Vitvi03g01233	chr03	19240146	19246049	-	1581	-	- && Q84P52.1 RecName: Full=Gamma aminobutyrate transaminase 3, chloroplastic; AltName: Full=Gamma-aminobutyrate transaminase isozyme 3; Short=LeGABA-TP3; Short=SlGABA-T3; Flags: Precursor	Aminotran_3
Vitvi07g01444	-3.99142	1.00114e-05	0.000143019	Vitvi07g01444	chr07	20033176	20034882	+	1300	-	- && -	DnaJ
Vitvi01g00363	-8.09537	1.00172e-05	0.000143019	Vitvi01g00363	chr01	3994677	3996429	-	1212	-	- && Q9SQI3.1 RecName: Full=Palmitoyl-acyl carrier protein thioesterase, chloroplastic; AltName: Full=16:0-acyl-carrier protein thioesterase; Short=16:0-ACP thioesterase; AltName: Full=Acyl-[acyl-carrier-protein] hydrolase; AltName: Full=PATE; Flags: Precursor	-
Vitvi04g01903	5.21027	1.01723e-05	0.000145145	Vitvi04g01903	chr04	4818272	4819506	-	1235	-	- && Q9LFR7.1 RecName: Full=Probable carboxylesterase 17; AltName: Full=AtCXE17	Abhydrolase_3
Vitvi16g01307	-3.50268	1.02668e-05	0.000146405	Vitvi16g01307	chr16	22523978	22530014	+	3567	-	- && Q9SGY1.2 RecName: Full=ABC transporter B family member 10; Short=ABC transporter ABCB.10; Short=AtABCB10; AltName: Full=Multidrug resistance protein 10; AltName: Full=P-glycoprotein 10	ABC_membrane
Vitvi14g01942	-3.86057	1.03088e-05	0.000146916	Vitvi14g01942	chr14	29333101	29335806	+	2122	-	- && Q1PDW5.1 RecName: Full=ATP-dependent zinc metalloprotease FTSH 6, chloroplastic; Short=AtFTSH6; Flags: Precursor	AAA
Vitvi19g00200	5.22556	1.0391e-05	0.000147999	Vitvi19g00200	chr19	2484255	2485785	-	980	-	- && Q9S7A9.1 RecName: Full=Squamosa promoter-binding-like protein 4	SBP
Vitvi15g00880	-1.63052	1.04524e-05	0.000148783	Vitvi15g00880	chr15	16694582	16697490	+	1575	-	- && Q8LDU5.2 RecName: Full=Pentatricopeptide repeat-containing protein At4g01400, mitochondrial; Flags: Precursor	-
Vitvi06g00662	-5.12669	1.04744e-05	0.000149006	Vitvi06g00662	chr06	7510242	7520480	+	4073	-	- && F4IXE7.1 RecName: Full=Increased DNA methylation 1; AltName: Full=Histone H3 acetyltransferase IDM1; AltName: Full=Protein ROS4; AltName: Full=Repressor of silencing 4	Agenet
Vitvi09g00398	-2.1177	1.05396e-05	0.000149844	Vitvi09g00398	chr09	4309090	4317204	-	5070	-	- && Q9LNG5.1 RecName: Full=Serine/threonine-protein phosphatase 7 long form homolog	Metallophos
Vitvi09g00039	6.09199	1.06473e-05	0.000151284	Vitvi09g00039	chr09	384174	385891	+	1326	-	- && Q9FLN0.1 RecName: Full=GDSL esterase/lipase 1; AltName: Full=Extracellular lipase 1; Flags: Precursor	Lipase_GDSL
Vitvi13g01276	-2.3096	1.0712e-05	0.000152111	Vitvi13g01276	chr13	19262305	19270451	+	1849	-	- && Q9LRR4.1 RecName: Full=Putative disease resistance RPP13-like protein 1	NB-ARC
Vitvi19g02102	6.90406	1.08023e-05	0.000153262	Vitvi19g02102	chr19	10048984	10052172	-	1332	-	- && F4I1X0.1 RecName: Full=Heavy metal-associated isoprenylated plant protein 41; Short=AtHIP41; Flags: Precursor	-
novel.616	6.60076	1.0806e-05	0.000153262	-	chr19	18906219	18907684	+	1214	-	-	-
Vitvi02g01425	2.96942	1.08816e-05	0.000154242	Vitvi02g01425	chr02	4545465	4546112	+	648	-	- && Q8VYP5.1 RecName: Full=Probable protein S-acyltransferase 14; AltName: Full=Probable palmitoyltransferase At3g60800; AltName: Full=Zinc finger DHHC domain-containing protein At3g60800	-
Vitvi06g00216	-2.60219	1.0897e-05	0.000154368	Vitvi06g00216	chr06	2589316	2596227	+	2616	-	- && Q9SYD6.2 RecName: Full=Protein DETOXIFICATION 42; Short=AtDTX42; AltName: Full=Aluminum-activated citrate transporter; AltName: Full=AtMATE; AltName: Full=FRD-like protein; AltName: Full=Multidrug and toxic compound extrusion protein 42; Short=MATE protein 42	MatE
Vitvi06g01661	1.18337	1.09265e-05	0.000154693	Vitvi06g01661	chr06	3838840	3840116	-	485	-	- && P38389.1 RecName: Full=Protein transport protein Sec61 subunit beta	-
Vitvi16g01364	1.20609	1.09475e-05	0.000154898	Vitvi16g01364	chr16	22966794	22969853	-	653	-	- && Q42202.2 RecName: Full=Ubiquitin-60S ribosomal protein L40-2; AltName: Full=Protein EARLY-RESPONSIVE TO DEHYDRATION 16; AltName: Full=Protein EMBRYO DEFECTIVE 2167; AltName: Full=Protein HAPLESS 4; Contains: RecName: Full=Ubiquitin; Contains: RecName: Full=60S ribosomal protein L40-2; AltName: Full=CEP52; Flags: Precursor >B9DHA6.1 RecName: Full=Ubiquitin-60S ribosomal protein L40-1; Contain…	ubiquitin
Vitvi07g01735	4.70358	1.09911e-05	0.000155421	Vitvi07g01735	chr07	23046418	23047404	+	741	-	- && Q84WS0.1 RecName: Full=Subtilisin-like protease SBT1.1; AltName: Full=Subtilase subfamily 1 member 1; Short=AtSBT1.1; Flags: Precursor	-
Vitvi12g00270	2.0097	1.10133e-05	0.000155642	Vitvi12g00270	chr12	3959758	3963900	-	1633	-	- && Q9LVY1.1 RecName: Full=Tyrosine aminotransferase; Short=TAT; AltName: Full=L-tyrosine:2-oxoglutarate aminotransferase	Aminotran_1_2
Vitvi06g00370	-7.19185	1.10385e-05	0.000155905	Vitvi06g00370	chr06	4642371	4643646	+	625	-	- && -	-
Vitvi19g01497	5.4975	1.10573e-05	0.000156077	Vitvi19g01497	chr19	19656558	19657923	+	1366	-	- && -	-
Vitvi08g01041	3.18991	1.11288e-05	0.000156992	Vitvi08g01041	chr08	13018070	13020424	-	1646	-	- && C0LGH2.2 RecName: Full=Probable LRR receptor-like serine/threonine-protein kinase At1g56130; Flags: Precursor	Pkinase
Vitvi16g01413	-2.49629	1.11363e-05	0.000157005	Vitvi16g01413	chr16	23459261	23466671	-	1997	-	- && Q9FK07.1 RecName: Full=CLP protease regulatory subunit CLPX1, mitochondrial; Flags: Precursor	-
Vitvi09g00284	-1.70523	1.11669e-05	0.000157343	Vitvi09g00284	chr09	3123596	3125004	-	1173	-	- && Q9LIG0.1 RecName: Full=Clavaminate synthase-like protein At3g21360	-
Vitvi10g00077	-6.67172	1.12297e-05	0.000158132	Vitvi10g00077	chr10	820669	835879	-	2698	-	- && P79051.2 RecName: Full=ATP-dependent helicase rhp16; AltName: Full=DNA repair protein rhp16; AltName: Full=RAD16 homolog	SNF2_N
Vitvi06g01470	-4.99123	1.13732e-05	0.000160058	Vitvi06g01470	chr06	21190869	21195139	-	2503	-	- && Q9SWB4.1 RecName: Full=Poly [ADP-ribose] polymerase 3; Short=PARP-3; AltName: Full=NAD(+) ADP-ribosyltransferase 3; Short=ADPRT-3; AltName: Full=Poly[ADP-ribose] synthase 3	WGR
Vitvi07g01733	2.62291	1.14184e-05	0.000160598	Vitvi07g01733	chr07	23036590	23039850	-	1395	-	- && Q93XX5.1 RecName: Full=PI-PLC X domain-containing protein At5g67130; Flags: Precursor	-
Vitvi07g00125	3.63885	1.14773e-05	0.000161331	Vitvi07g00125	chr07	1564291	1564928	-	638	-	- && P32869.1 RecName: Full=Photosystem I reaction center subunit II, chloroplastic; AltName: Full=PS I subunit 5; AltName: Full=Photosystem I 20 kDa subunit; Short=PSI-D; Flags: Precursor	-
Vitvi16g01913	2.34658	1.15381e-05	0.000162089	Vitvi16g01913	chr16	19338528	19341640	-	1652	-	- && F4JTB3.1 RecName: Full=Protein DETOXIFICATION 35; Short=AtDTX35; AltName: Full=Multidrug and toxic compound extrusion protein 35; Short=MATE protein 35; AltName: Full=Protein DETOXIFYING EFFLUX CARRIER 35; Short=Protein DTX5; AltName: Full=Protein FLOWER FLAVONOID TRANSPORTER; Short=Protein FFT	MatE
novel.220	6.65002	1.15781e-05	0.000162555	-	chr06	18333920	18338346	-	1549	-	-	-
Vitvi04g01453	6.37411	1.16153e-05	0.000162979	Vitvi04g01453	chr04	20289769	20291321	-	1305	-	- && -	-
Vitvi16g00941	4.52189	1.16414e-05	0.000163249	Vitvi16g00941	chr16	17325124	17325780	-	657	-	- && Q9FJ93.1 RecName: Full=Dehydration-responsive element-binding protein 1D; Short=Protein DREB1D; AltName: Full=C-repeat/dehydration-responsive element-binding factor 4; Short=C-repeat-binding factor 4; Short=CRT/DRE-binding factor 4	AP2
Vitvi12g02356	3.13806	1.16486e-05	0.000163254	Vitvi12g02356	chr12	5441254	5442729	+	956	-	- && -	-
Vitvi12g02627	6.55623	1.16944e-05	0.000163797	Vitvi12g02627	chr12	18157008	18174956	+	531	-	- && Q39008.2 RecName: Full=Mitogen-activated protein kinase kinase kinase 1; Short=ARAKIN; Short=AtMEKK1; Short=MAP kinase kinase kinase 1	Pkinase
Vitvi18g00818	7.0164	1.17116e-05	0.000163941	Vitvi18g00818	chr18	9095674	9097357	-	669	-	- && A5BUU4.1 RecName: Full=40S ribosomal protein SA	-
Vitvi18g03039	6.95106	1.17204e-05	0.000163967	Vitvi18g03039	chr18	25658638	25660246	-	222	-	- && Q0IQU1.2 RecName: Full=Laccase-22; AltName: Full=Benzenediol:oxygen oxidoreductase 22; AltName: Full=Diphenol oxidase 22; AltName: Full=Urishiol oxidase 22; Flags: Precursor	-
Vitvi18g00095	-3.62063	1.17429e-05	0.000164185	Vitvi18g00095	chr18	927498	932079	-	1614	-	- && P17598.2 RecName: Full=Catalase isozyme 1	Catalase
Vitvi15g01541	3.26184	1.17783e-05	0.000164555	Vitvi15g01541	chr15	16461626	16465074	+	2597	-	- && F4JN35.1 RecName: Full=Protein NTM1-like 9; AltName: Full=Calmodulin-binding NAC protein	-
Vitvi06g01280	3.47857	1.17833e-05	0.000164555	Vitvi06g01280	chr06	18461750	18467765	+	1391	-	- && A7PQW3.2 RecName: Full=Glucan endo-1,3-beta-glucosidase; AltName: Full=(1->3)-beta-glucan endohydrolase; Short=(1->3)-beta-glucanase; AltName: Full=Beta-1,3-endoglucanase; Flags: Precursor	Glyco_hydro_17
Vitvi07g02536	4.30042	1.18618e-05	0.000165553	Vitvi07g02536	chr07	18915883	18919003	-	1651	-	- && Q5B5X8.2 RecName: Full=Probable glucan 1,3-beta-glucosidase A; AltName: Full=Exo-1,3-beta-glucanase 1; AltName: Full=Exo-1,3-beta-glucanase A; Flags: Precursor	-
Vitvi18g01181	-4.69723	1.20252e-05	0.000167735	Vitvi18g01181	chr18	13043063	13050564	-	1421	-	- && Q8GYX8.2 RecName: Full=Chaperone protein dnaJ 10; Short=AtDjC10; Short=AtJ10	DnaJ
Vitvi08g01950	3.08919	1.21312e-05	0.000169113	Vitvi08g01950	chr08	22337774	22340572	-	2252	-	- && Q8S0G4.1 RecName: Full=Probable glycerol-3-phosphate dehydrogenase [NAD(+)] 1, cytosolic	NAD_Gly3P_dh_C
Vitvi01g01071	-1.60418	1.21389e-05	0.000169122	Vitvi01g01071	chr01	13379967	13385263	+	2628	-	- && Q6R8G7.2 RecName: Full=Phosphate transporter PHO1 homolog 3; AltName: Full=Protein PHO1 homolog 3; Short=AtPHO1;H3	SPX
Vitvi18g01988	6.53964	1.21957e-05	0.000169813	Vitvi18g01988	chr18	28441909	28444566	-	1930	-	- && Q0WP01.1 RecName: Full=Protein NRT1/ PTR FAMILY 5.10; Short=AtNPF5.10	-
Vitvi04g01687	-3.46337	1.22573e-05	0.00017057	Vitvi04g01687	chr04	23599176	23610401	+	3176	-	- && Q8W234.1 RecName: Full=Transcriptional corepressor SEUSS; Short=AtSEU	-
novel.191	-3.82203	1.22855e-05	0.000170861	-	chr05	6817092	6821088	-	814	-	-	-
Vitvi04g01371	-4.34566	1.23398e-05	0.000171516	Vitvi04g01371	chr04	19408898	19415758	-	1350	-	- && -	Glycos_transf_1
Vitvi04g01520	1.98682	1.23718e-05	0.00017186	Vitvi04g01520	chr04	20940951	20942359	-	911	-	- && -	-
Vitvi07g02341	-6.82439	1.23808e-05	0.000171883	Vitvi07g02341	chr07	10049801	10050191	+	298	-	- && Q8L7C8.1 RecName: Full=Protein REDUCED WALL ACETYLATION 1	-
Vitvi12g02414	3.89687	1.24031e-05	0.000172092	Vitvi12g02414	chr12	7124821	7126231	+	1169	-	- && -	-
Vitvi13g02460	-5.62605	1.24433e-05	0.000172549	Vitvi13g02460	chr13	26094198	26095058	-	768	-	- && -	MuDR
Vitvi07g02246	3.47055	1.24527e-05	0.000172578	Vitvi07g02246	chr07	4986949	4987896	-	948	-	- && P27493.1 RecName: Full=Chlorophyll a-b binding protein 21, chloroplastic; AltName: Full=LHCII type I CAB-21; Short=LHCP; Flags: Precursor	-
Vitvi18g00260	6.55391	1.24766e-05	0.000172808	Vitvi18g00260	chr18	2802827	2805297	-	918	-	- && Q942A1.1 RecName: Full=Two-component response regulator ORR4; AltName: Full=OsRR4 >Q4GZK7.1 RecName: Full=Two-component response regulator ORR4; AltName: Full=Type A response regulator 4; Short=OsRR4	Response_reg
Vitvi04g02176	-3.26034	1.24949e-05	0.00017296	Vitvi04g02176	chr04	20881904	20882966	-	839	-	- && Q9SVE7.2 RecName: Full=Protein DETOXIFICATION 45, chloroplastic; Short=AtDTX45; AltName: Full=Multidrug and toxic compound extrusion protein 45; Short=MATE protein 45; Flags: Precursor	-
Vitvi16g01465	3.79634	1.25813e-05	0.000174053	VviSTS22	chr16	17916025	17917483	-	1323	-	- && A5AEM3.1 RecName: Full=Stilbene synthase 4; AltName: Full=Resveratrol synthase 4; AltName: Full=Trihydroxystilbene synthase 4; Short=StSy 4	Chal_sti_synt_N
Vitvi01g01904	-3.50027	1.26311e-05	0.000174641	Vitvi01g01904	chr01	2220793	2225459	+	1098	-	- && Q1LUI2.1 RecName: Full=HD domain-containing protein 2	-
Vitvi07g01411	4.91252	1.26565e-05	0.000174889	Vitvi07g01411	chr07	19696144	19697743	+	1600	-	- && Q940V3.1 RecName: Full=UDP-glycosyltransferase 91A1	UDPGT
Vitvi09g00745	-7.29065	1.28693e-05	0.000177726	Vitvi09g00745	chr09	9156537	9159283	-	2595	-	- && Q7XA40.2 RecName: Full=Putative disease resistance protein RGA3; AltName: Full=Blight resistance protein B149; AltName: Full=RGA1-blb	NB-ARC
Vitvi07g00534	3.08063	1.30368e-05	0.000179933	Vitvi07g00534	chr07	5356287	5363473	-	4340	-	- && Q9FWX7.1 RecName: Full=ABC transporter B family member 11; Short=ABC transporter ABCB.11; Short=AtABCB11; AltName: Full=Multidrug resistance protein 8; AltName: Full=P-glycoprotein 11	ABC_membrane
Vitvi11g01580	6.6009	1.30498e-05	0.000180007	Vitvi11g01580	chr11	13495071	13496398	+	350	-	- && -	-
Vitvi10g01812	8.19804	1.31343e-05	0.000181067	Vitvi10g01812	chr10	7473705	7478592	+	2447	-	- && Q9FK76.1 RecName: Full=Subtilisin-like protease SBT5.6; AltName: Full=Subtilase subfamily 5 member 6; Short=AtSBT5.6; Flags: Precursor	Peptidase_S8
Vitvi07g01736	7.10267	1.31532e-05	0.000181222	Vitvi07g01736	chr07	23047500	23050577	+	1137	-	- && -	-
Vitvi16g02100	6.18448	1.32166e-05	0.000181991	Vitvi16g02100	chr00	14628118	14631889	-	2275	-	- && Q9FF31.1 RecName: Full=LEAF RUST 10 DISEASE-RESISTANCE LOCUS RECEPTOR-LIKE PROTEIN KINASE-like 2.1; AltName: Full=Probable receptor-like serine/threonine-protein kinase LRK10L-2.1; Flags: Precursor	Pkinase
Vitvi08g01206	4.92518	1.3288e-05	0.000182866	Vitvi08g01206	chr08	14732840	14734944	-	1263	-	- && Q38865.2 RecName: Full=Expansin-A6; Short=AtEXPA6; AltName: Full=Alpha-expansin-6; Short=At-EXP6; Short=AtEx6; AltName: Full=Ath-ExpAlpha-1.8; Flags: Precursor	-
Vitvi02g00470	1.43647	1.33151e-05	0.000183063	Vitvi02g00470	chr02	4444201	4448497	-	734	-	- && Q6NNM0.1 RecName: Full=RNA polymerase II transcription factor B subunit 5; AltName: Full=General transcription and DNA repair factor IIH subunit TFB5; Short=AtTFB5; Short=TFIIH subunit TFB5	-
Vitvi07g01739	4.17574	1.33178e-05	0.000183063	Vitvi07g01739	chr07	23061905	23062667	-	763	-	- && Q9FHA6.1 RecName: Full=Protein RALF-like 34; Flags: Precursor	-
Vitvi14g02516	6.741	1.33925e-05	0.000183984	Vitvi14g02516	chr14	2157650	2163536	+	1647	-	- && -	-
Vitvi06g01152	6.4752	1.34316e-05	0.000184413	Vitvi06g01152	chr06	16429508	16431216	+	1551	-	- && O04887.1 RecName: Full=Pectinesterase 2; Short=PE 2; AltName: Full=Pectin methylesterase; Flags: Precursor	-
Vitvi04g02049	2.54528	1.3475e-05	0.000184902	Vitvi04g02049	chr04	15877090	15878594	+	386	-	- && -	-
Vitvi07g03145	6.95431	1.35337e-05	0.0001856	Vitvi07g03145	chr00	24779410	24782526	+	2588	-	- && O82500.1 RecName: Full=Putative disease resistance protein At4g11170	-
Vitvi07g03091	-2.95145	1.35891e-05	0.000186251	Vitvi07g03091	chr00	16626442	16631064	+	1664	-	- && O48651.1 RecName: Full=Squalene monooxygenase; AltName: Full=Squalene epoxidase; Short=SE	-
Vitvi08g01300	3.56405	1.36257e-05	0.000186645	Vitvi08g01300	chr08	15667580	15669504	-	892	-	- && -	-
Vitvi18g00894	4.98409	1.36397e-05	0.000186658	Vitvi18g00894	chr18	10013431	10015007	+	1362	-	- && Q40459.1 RecName: Full=Oxygen-evolving enhancer protein 1, chloroplastic; Short=OEE1; AltName: Full=33 kDa subunit of oxygen evolving system of photosystem II; AltName: Full=33 kDa thylakoid membrane protein; AltName: Full=OEC 33 kDa subunit; Flags: Precursor	-
Vitvi10g01666	1.30995	1.36425e-05	0.000186658	Vitvi10g01666	chr10	1884743	1885978	+	749	-	- && -	Cu_bind_like
Vitvi10g00053	1.36496	1.38526e-05	0.000189423	Vitvi10g00053	chr10	461012	466946	+	3605	-	- && Q9SSE9.1 RecName: Full=Lysine-specific demethylase JMJ25; AltName: Full=Jumonji domain-containing protein 25; AltName: Full=Lysine-specific histone demethylase JMJ25; AltName: Full=Protein INCREASE IN BONSAI METHYLATION 1; AltName: Full=Protein JUMONJI 25	JmjC
Vitvi19g00915	6.22158	1.38865e-05	0.000189777	Vitvi19g00915	chr19	10527535	10530538	+	3004	-	- && -	NB-ARC
Vitvi13g01327	-1.49324	1.39291e-05	0.000190249	Vitvi13g01327	chr13	20106367	20112985	+	4526	-	- && Q9LRR5.1 RecName: Full=Putative disease resistance protein At3g14460	NB-ARC
Vitvi07g03051	1.41277	1.39604e-05	0.000190567	Vitvi07g03051	chr00	18188009	18189623	-	604	-	- && Q9FJN9.1 RecName: Full=Polyadenylate-binding protein 2; Short=AtPabN2; Short=AtPabN3; Short=Poly(A)-binding protein 2; AltName: Full=Nuclear poly(A)-binding protein 2; AltName: Full=Poly(A)-binding protein II; Short=PABII	-
Vitvi09g01890	-1.25753	1.40114e-05	0.000191152	Vitvi09g01890	chr09	18485334	18486402	+	392	-	- && -	-
Vitvi03g01668	-6.18826	1.40474e-05	0.000191532	Vitvi03g01668	chr03	9350850	9352637	-	1073	-	- && -	-
Vitvi09g02003	5.12528	1.42086e-05	0.000193618	Vitvi09g02003	chr09	22300742	22304109	-	1663	-	- && Q8W3Z1.1 RecName: Full=Beta-amyrin synthase	-
Vitvi07g01320	7.21052	1.42632e-05	0.000194251	Vitvi07g01320	chr07	18572569	18599060	+	797	-	- && Q9FKZ0.1 RecName: Full=Probable disease resistance protein At5g66910	-
Vitvi10g01613	3.44868	1.44143e-05	0.000196082	Vitvi10g01613	chr10	422905	427241	+	2266	-	- && Q6UD73.1 RecName: Full=LysM domain receptor-like kinase 3; Short=LysM-containing receptor-like kinase 3; Short=MtLYK3; AltName: Full=LysM receptor kinase K1B; AltName: Full=Protein HAIR CURLING; Flags: Precursor	Pkinase_Tyr
Vitvi16g01155	2.59443	1.45679e-05	0.000198058	Vitvi16g01155	chr16	20143493	20146802	+	2321	-	- && P93604.1 RecName: Full=Rust resistance kinase Lr10; AltName: Full=Probable receptor-like serine/threonine-protein kinase LRK10; Flags: Precursor	Pkinase
Vitvi15g01766	1.75153	1.45906e-05	0.000198253	Vitvi15g01766	chr00	20193123	20193696	-	572	-	- && -	-
Vitvi02g00276	1.89633	1.45996e-05	0.000198261	Vitvi02g00276	chr02	2372002	2373961	-	1020	-	- && F4JMB8.1 RecName: Full=Heavy metal-associated isoprenylated plant protein 44; Short=AtHIP44; Flags: Precursor	HMA
Vitvi05g00613	1.5476	1.46638e-05	0.000199018	Vitvi05g00613	chr05	6312268	6314547	+	1846	-	- && -	-
Vitvi03g00375	2.36412	1.4709e-05	0.000199518	Vitvi03g00375	chr03	4138314	4148459	+	1962	-	- && Q8SKU2.2 RecName: Full=Protein TIC 62, chloroplastic; AltName: Full=Translocon at the inner envelope membrane of chloroplasts 62; Short=PsTIC62; Flags: Precursor	-
Vitvi05g01860	3.25304	1.47307e-05	0.000199696	Vitvi05g01860	chr05	3607182	3608428	+	1035	-	- && -	-
Vitvi17g01518	6.44345	1.47432e-05	0.000199752	Vitvi17g01518	chr17	8445372	8446538	+	1068	-	- && Q9SU72.1 RecName: Full=Protein EDS1; AltName: Full=Enhanced disease susceptibility 1	-
Vitvi02g01406	3.76581	1.4757e-05	0.000199824	Vitvi02g01406	chr02	3621291	3622282	+	992	-	- && P81370.2 RecName: Full=Thaumatin-like protein; AltName: Allergen=Act d 2; Flags: Precursor	Thaumatin
Vitvi06g01880	6.57597	1.4844e-05	0.000200887	Vitvi06g01880	chr06	16702652	16707564	+	360	-	- && -	-
Vitvi09g00932	4.36393	1.49253e-05	0.000201872	Vitvi09g00932	chr09	12342021	12344832	+	2812	-	- && Q8RXS5.2 RecName: Full=Probable disease resistance protein At5g63020; AltName: Full=pNd11	NB-ARC
Vitvi05g02111	7.58701	1.50303e-05	0.000203175	Vitvi05g02111	chr05	19193950	19195621	-	906	-	- && P35694.1 RecName: Full=Xyloglucan endotransglucosylase/hydrolase 2; AltName: Full=Brassinosteroid-regulated protein BRU1; Flags: Precursor	-
Vitvi05g01583	4.26428	1.50935e-05	0.000203837	CHI4D	chr05	24286837	24288291	-	1077	-	- && Q9M2U5.1 RecName: Full=Endochitinase EP3; AltName: Full=Chitinase class IV; Short=AtchitIV; AltName: Full=Protein HOMOLOG OF CARROT EP3-3 CHITINASE; Short=AtEP3; Flags: Precursor	-
Vitvi14g03012	6.45048	1.50965e-05	0.000203837	Vitvi14g03012	chr14	27231630	27232114	+	485	-	- && -	-
Vitvi15g00301	6.47476	1.51267e-05	0.000204129	Vitvi15g00301	chr15	6741105	6748882	-	6261	-	- && Q40392.1 RecName: Full=TMV resistance protein N	TIR
Vitvi06g00746	-1.81074	1.51597e-05	0.000204457	Vitvi06g00746	chr06	8334440	8358012	-	6253	-	- && Q9FGI1.1 RecName: Full=E3 ubiquitin-protein ligase listerin	-
Vitvi18g00610	1.80546	1.52378e-05	0.000205393	Vitvi18g00610	chr18	6969509	6975431	-	1402	-	- && Q9M2Y6.1 RecName: Full=Uncharacterized protein At3g49720	-
Vitvi19g01589	6.55238	1.53444e-05	0.000206712	Vitvi19g01589	chr19	21536622	21539654	+	838	-	- && Q9SHE9.1 RecName: Full=LOB domain-containing protein 4; AltName: Full=ASYMMETRIC LEAVES 2-like protein 6; Short=AS2-like protein 6	-
Vitvi15g01084	6.24142	1.53539e-05	0.000206722	Vitvi15g01084	chr15	18902731	18903905	-	682	-	- && P46518.1 RecName: Full=Late embryogenesis abundant protein Lea14-A	-
Vitvi15g00269	-4.87404	1.54314e-05	0.000207647	Vitvi15g00269	chr15	6079997	6080784	+	788	-	- && Q9LK64.1 RecName: Full=ABC transporter C family member 3; Short=ABC transporter ABCC.3; Short=AtABCC3; AltName: Full=ATP-energized glutathione S-conjugate pump 3; AltName: Full=Glutathione S-conjugate-transporting ATPase 3; AltName: Full=Multidrug resistance-associated protein 3	ABC_tran
Vitvi10g01620	7.34131	1.54406e-05	0.000207653	Vitvi10g01620	chr10	581682	582313	-	632	-	- && -	-
Vitvi15g01184	2.29784	1.54537e-05	0.000207711	Vitvi15g01184	chr15	20139683	20144426	-	2556	-	- && H3K2Y6.1 RecName: Full=Mediator of RNA polymerase II transcription subunit 12; AltName: Full=Protein CENTER CITY; AltName: Full=Protein CRYPTIC PRECOCIOUS	-
Vitvi08g01757	-1.20658	1.54657e-05	0.000207754	Vitvi08g01757	chr08	20384840	20388380	-	3168	-	- && Q8BK64.2 RecName: Full=Activator of 90 kDa heat shock protein ATPase homolog 1; Short=AHA1	-
Vitvi13g01885	-4.97387	1.5496e-05	0.000208043	Vitvi13g01885	chr13	268019	269179	+	1161	-	- && -	LRRNT_2
Vitvi07g01860	2.00335	1.55908e-05	0.000209196	Vitvi07g01860	chr07	24287338	24290057	+	936	-	- && Q9SVB7.1 RecName: Full=Probable WRKY transcription factor 13; AltName: Full=WRKY DNA-binding protein 13	WRKY
novel.184	-4.75706	1.57155e-05	0.00021075	-	chr05	140876	144881	-	1659	-	-	-
Vitvi01g00568	4.06851	1.57271e-05	0.000210786	Vitvi01g00568	chr01	6433473	6435948	-	1514	-	- && Q42521.2 RecName: Full=Glutamate decarboxylase 1; Short=GAD 1	-
Vitvi13g02467	2.70395	1.5762e-05	0.000211133	Vitvi13g02467	chr13	26280378	26289742	+	3300	-	- && Q9LRR4.1 RecName: Full=Putative disease resistance RPP13-like protein 1	NB-ARC
Vitvi01g00812	3.18133	1.57721e-05	0.00021115	Vitvi01g00812	chr01	9650415	9678782	+	1322	-	- && Q94JU2.1 RecName: Full=WAT1-related protein At3g28050	DUF6
Vitvi15g00373	2.11519	1.60154e-05	0.000214286	Vitvi15g00373	chr15	8517484	8528757	+	1075	-	- && Q7XI40.1 RecName: Full=UMP-CMP kinase 3; AltName: Full=Deoxycytidylate kinase 3; Short=CK 3; Short=dCMP kinase 3; AltName: Full=UMP/CMP kinase a; AltName: Full=UMP/CMP kinase b; AltName: Full=Uridine monophosphate/cytidine monophosphate kinase 3; Short=UMP/CMP kinase 3; Short=UMP/CMPK 3	ADK
Vitvi03g00326	-7.11861	1.60571e-05	0.000214714	Vitvi03g00326	chr03	3592810	3594024	+	162	-	- && -	-
Vitvi13g01054	-2.38196	1.60656e-05	0.000214714	Vitvi13g01054	chr13	14631538	14631928	+	240	-	- && P93276.1 RecName: Full=Uncharacterized mitochondrial protein AtMg00030; AltName: Full=ORF107a	-
Vitvi01g01794	3.65572	1.61072e-05	0.000215148	Vitvi01g01794	chr01	23929371	23932796	+	3263	-	- && O81902.1 RecName: Full=U-box domain-containing protein 8; AltName: Full=Plant U-box protein 8	U-box
Vitvi07g02735	6.92422	1.61268e-05	0.000215289	Vitvi07g02735	chr00	10909393	10910036	+	644	-	- && F4KHH8.1 RecName: Full=Disease resistance protein RPS6; AltName: Full=Resistance to Pseudomonas syringae 6	TIR
Vitvi05g02263	-6.74308	1.62015e-05	0.000216163	Vitvi05g02263	chr05	24930659	24931527	-	184	-	- && -	-
Vitvi07g02309	2.62003	1.62254e-05	0.00021636	Vitvi07g02309	chr07	8536992	8538386	-	669	-	- && Q41229.1 RecName: Full=Photosystem I reaction center subunit IV B, chloroplastic; Short=PSI-E B; Contains: RecName: Full=Photosystem I reaction center subunit IV B isoform 2; Flags: Precursor	-
novel.397	-6.23029	1.62596e-05	0.000216694	-	chr12	12545088	12546188	-	855	-	PF14223:gag-polypeptide of LTR copia-type	-
Vitvi05g01937	5.32258	1.62736e-05	0.000216758	Vitvi05g01937	chr05	7645441	7645914	-	474	-	- && -	-
Vitvi19g00214	6.5743	1.63227e-05	0.000217289	Vitvi19g00214	chr19	2619602	2621373	+	1509	-	- && Q84W80.2 RecName: Full=F-box/LRR-repeat protein At3g03360	F-box
Vitvi01g00081	2.64986	1.64546e-05	0.000218922	Vitvi01g00081	chr01	793759	796550	+	941	-	- && Q9SCY2.2 RecName: Full=Peptidyl-prolyl cis-trans isomerase FKBP13, chloroplastic; Short=PPIase FKBP13; AltName: Full=FK506-binding protein 1; AltName: Full=FK506-binding protein 13; Short=AtFKBP13; AltName: Full=Immunophilin FKBP13; AltName: Full=Rotamase; Flags: Precursor	FKBP_C
Vitvi15g01545	2.90293	1.64986e-05	0.000219385	Vitvi15g01545	chr15	16483275	16485486	+	1772	-	- && Q9LKG8.1 RecName: Full=NAC domain-containing protein 91; Short=ANAC091; AltName: Full=TCV-interacting protein	NAM
Vitvi10g00886	1.21908	1.65298e-05	0.000219676	Vitvi10g00886	chr10	11125531	11168216	+	5116	-	- && Q42093.2 RecName: Full=ABC transporter C family member 2; Short=ABC transporter ABCC.2; Short=AtABCC2; AltName: Full=ATP-energized glutathione S-conjugate pump 2; AltName: Full=Glutathione S-conjugate-transporting ATPase 2; AltName: Full=Multidrug resistance-associated protein 2	ABC_membrane
Vitvi13g01686	2.67782	1.66003e-05	0.000220488	Vitvi13g01686	chr13	26754453	26757485	-	1420	-	- && -	-
Vitvi02g01313	2.34625	1.66184e-05	0.00022055	Vitvi02g01313	chr02	169563	171116	-	700	-	- && -	-
Vitvi18g02783	-1.7273	1.66316e-05	0.00022055	Vitvi18g02783	chr18	11734395	11741936	+	169	-	- && -	-
Vitvi13g01337	4.97144	1.66396e-05	0.00022055	Vitvi13g01337	chr13	20345770	20348152	+	1752	-	- && O04496.1 RecName: Full=Aspartyl protease AED3; AltName: Full=Apoplastic EDS1-dependent protein 3; Flags: Precursor	-
Vitvi06g00529	-2.04039	1.66423e-05	0.00022055	Vitvi06g00529	chr06	6295530	6298063	+	1164	-	- && Q9ZW12.1 RecName: Full=Tropinone reductase homolog At2g29260, chloroplastic; Flags: Precursor	adh_short
Vitvi07g00068	5.57004	1.67966e-05	0.00022247	Vitvi07g00068	chr07	808538	809878	+	450	-	- && O23320.1 RecName: Full=Calmodulin-like protein 8; Short=AtCaM-8	-
Vitvi01g01970	-2.48299	1.69484e-05	0.000224355	Vitvi01g01970	chr01	4414030	4419567	+	4293	-	- && -	-
Vitvi03g00483	2.45812	1.69834e-05	0.000224692	Vitvi03g00483	chr03	5172402	5173373	+	972	-	- && Q9SX78.1 RecName: Full=Probable carboxylesterase 2; AltName: Full=AtCXE2	Abhydrolase_3
Vitvi07g03086	-6.79792	1.7048e-05	0.000225421	Vitvi07g03086	chr00	19075384	19076720	-	1158	-	- && Q9FHP1.1 RecName: Full=ACT domain-containing protein ACR1; AltName: Full=Protein ACT DOMAIN REPEATS 1	ACT
Vitvi17g01247	2.6449	1.7085e-05	0.000225784	Vitvi17g01247	chr17	17661807	17667455	-	303	-	- && -	-
Vitvi10g02394	-3.32489	1.71443e-05	0.000226441	Vitvi10g02394	chr00	23496729	23498476	-	886	-	- && -	-
Vitvi19g01394	1.8434	1.71996e-05	0.000227045	Vitvi19g01394	chr19	17434701	17439419	-	1126	-	- && Q9C8L4.3 RecName: Full=Persulfide dioxygenase ETHE1 homolog, mitochondrial; AltName: Full=Glyoxalase II; Short=Glx II; AltName: Full=Sulfur dioxygenase ETHE1; Flags: Precursor	Lactamase_B
Vitvi05g00478	4.7748	1.72604e-05	0.00022772	Vitvi05g00478	chr05	5000885	5003269	-	2385	-	- && Q7FAZ0.1 RecName: Full=G-type lectin S-receptor-like serine/threonine-protein kinase LECRK4; Short=OsLecRK4; AltName: Full=OsRLCK136; Flags: Precursor >Q25AG2.1 RecName: Full=G-type lectin S-receptor-like serine/threonine-protein kinase LECRK4; Short=OsLecRK4; AltName: Full=OsRLCK136; Flags: Precursor	Pkinase
Vitvi13g02059	6.61143	1.77082e-05	0.000233497	Vitvi13g02059	chr13	5967666	5973156	-	1804	-	- && -	Retrotrans_gag
Vitvi11g00317	2.95832	1.77401e-05	0.000233787	Vitvi11g00317	chr11	3044618	3049139	+	984	-	- && -	-
Vitvi18g00203	7.46577	1.77601e-05	0.000233921	Vitvi18g00203	chr18	1965377	1968072	-	2217	-	- && Q9LMP1.1 RecName: Full=Wall-associated receptor kinase 2; Flags: Precursor	Pkinase
Vitvi10g00775	1.95687	1.78854e-05	0.00023544	Vitvi10g00775	chr10	8979257	8999384	+	760	-	- && Q17Q89.1 RecName: Full=Prefoldin subunit 6	-
Vitvi05g00600	4.98276	1.8024e-05	0.000237132	Vitvi05g00600	chr05	6153306	6156571	-	3266	-	- && Q9LIK7.1 RecName: Full=Putative calcium-transporting ATPase 13, plasma membrane-type; AltName: Full=Ca(2+)-ATPase isoform 13	Cation_ATPase_C
Vitvi02g01749	-1.57252	1.83209e-05	0.000240904	Vitvi02g01749	chr00	22331582	22335185	+	1515	-	- && P37216.1 RecName: Full=Phospho-2-dehydro-3-deoxyheptonate aldolase 2, chloroplastic; AltName: Full=3-deoxy-D-arabino-heptulosonate 7-phosphate synthase 2; AltName: Full=DAHP synthase 2; AltName: Full=Phospho-2-keto-3-deoxyheptonate aldolase 2; Flags: Precursor	-
Vitvi04g02229	4.94823	1.84396e-05	0.00024233	Vitvi04g02229	chr04	22559000	22559989	+	660	-	- && -	-
Vitvi11g01678	4.76657	1.8483e-05	0.000242766	Vitvi11g01678	chr11	19295911	19297199	+	1096	-	- && Q38910.1 RecName: Full=Probable xyloglucan endotransglucosylase/hydrolase protein 23; Short=At-XTH23; Short=XTH-23; Flags: Precursor	-
Vitvi14g01569	7.39899	1.85499e-05	0.000243508	Vitvi14g01569	chr14	25982259	25986835	-	1830	-	- && Q67ZU1.1 RecName: Full=Triacylglycerol lipase 2; Flags: Precursor	Abhydrolase_1
Vitvi08g01352	7.44035	1.85648e-05	0.000243569	Vitvi08g01352	chr08	16150756	16154737	-	3147	-	- && Q9SD62.1 RecName: Full=Putative receptor-like protein kinase At3g47110; Flags: Precursor	Pkinase
Vitvi00g01062	-4.97844	1.86875e-05	0.000245043	Vitvi00g01062	chr00	22502812	22510245	+	1116	-	- && F8WKW1.1 RecName: Full=7-deoxyloganetin glucosyltransferase; AltName: Full=Genipin glucosyltransferase; AltName: Full=UDP-glucose glucosyltransferase 2; Short=GjUGT2; AltName: Full=UDP-glycosyltransferase 85A24	-
Vitvi15g00148	-1.02061	1.88862e-05	0.00024738	Vitvi15g00148	chr15	2903655	2930838	+	3135	-	- && O22993.1 RecName: Full=Probable inactive ATP-dependent zinc metalloprotease FTSHI 1, chloroplastic; Short=AtFTSHI1; AltName: Full=Protein ACCUMULATION AND REPLICATION OF CHLOROPLASTS 1; Short=Protein ARC1; AltName: Full=Protein FTSH INACTIVE PROTEASE 1; Flags: Precursor	AAA
Vitvi18g00920	-1.12519	1.88867e-05	0.00024738	Vitvi18g00920	chr18	10220776	10224914	+	2099	-	- && Q8LFA9.2 RecName: Full=Methyltransferase-like protein 2	-
Vitvi02g00324	-3.73698	1.89141e-05	0.000247602	Vitvi02g00324	chr02	2831988	2834582	+	2460	-	- && O06995.1 RecName: Full=Beta-phosphoglucomutase; Short=Beta-PGM	-
Vitvi18g03032	5.5516	1.90431e-05	0.000249153	Vitvi18g03032	chr18	25424051	25426966	-	1905	-	- && Q6Z8L2.1 RecName: Full=Putative laccase-9; AltName: Full=Benzenediol:oxygen oxidoreductase 9; AltName: Full=Diphenol oxidase 9; AltName: Full=Urishiol oxidase 9; Flags: Precursor	-
novel.496	7.47415	1.91825e-05	0.000250837	-	chr15	953911	954999	-	800	-	-	-
Vitvi13g02570	2.95643	1.94822e-05	0.000254616	Vitvi13g02570	chr13	28778585	28780775	-	255	-	- && -	-
Vitvi18g02637	6.33875	1.95401e-05	0.000255231	Vitvi18g02637	chr18	7322556	7323654	+	1099	-	- && -	-
Vitvi11g00256	4.41681	1.96726e-05	0.000256697	Vitvi11g00256	chr11	2434552	2437702	+	1330	-	- && Q8VYZ3.1 RecName: Full=Probable pectinesterase 53; Short=PE 53; AltName: Full=Pectin methylesterase 53; Short=AtPME53; Flags: Precursor	-
Vitvi07g02530	3.56873	1.9674e-05	0.000256697	Vitvi07g02530	chr07	18742211	18742778	+	452	-	- && -	-
Vitvi09g01408	-1.78052	1.9868e-05	0.000259084	Vitvi09g01408	chr09	21891876	21897513	-	2012	-	- && -	-
Vitvi06g01850	2.68678	2.00149e-05	0.000260856	Vitvi06g01850	chr06	15494791	15496700	+	1099	-	- && O22827.1 RecName: Full=Molybdopterin synthase catalytic subunit; AltName: Full=Molybdenum cofactor synthesis protein 2 large subunit; AltName: Full=Molybdenum cofactor synthesis protein 2B; Short=MOCS2B	-
Vitvi16g00875	4.8155	2.0035e-05	0.000260974	Vitvi16g00875	chr16	16130680	16133012	-	1479	-	- && Q8GW72.2 RecName: Full=Alpha-L-fucosidase 1; AltName: Full=Alpha-1,3/4-fucosidase; Short=AtFUC1; AltName: Full=Alpha-L-fucoside fucohydrolase; Flags: Precursor	Alpha_L_fucos
Vitvi13g00036	1.317	2.00523e-05	0.000261055	Vitvi13g00036	chr13	387559	397423	+	1829	-	- && O04212.2 RecName: Full=Putative ABC1 protein At2g40090; Flags: Precursor	ABC1
Vitvi04g00774	5.22548	2.01046e-05	0.000261592	Vitvi04g00774	chr04	9767135	9768784	-	1650	-	- && Q9FFE9.1 RecName: Full=Probable acyl-activating enzyme 6; AltName: Full=AMP-binding protein 6; Short=AtAMPBP6	AMP-binding
Vitvi14g03091	-6.73877	2.02349e-05	0.000263143	Vitvi14g03091	chr14	29693823	29695173	+	938	-	- && A7PMY7.1 RecName: Full=Casparian strip membrane protein 3; Short=VvCASP3	-
Vitvi09g01183	6.5716	2.04336e-05	0.00026558	Vitvi09g01183	chr09	17369544	17371725	-	1212	-	- && -	-
Vitvi07g02424	6.78144	2.05132e-05	0.000266387	Vitvi07g02424	chr07	14640676	14644243	+	1863	-	- && Q40392.1 RecName: Full=TMV resistance protein N	TIR
Vitvi14g01797	-2.96021	2.05182e-05	0.000266387	Vitvi14g01797	chr14	27931348	27936522	-	2383	-	- && Q9LEQ3.1 RecName: Full=Cyclic nucleotide-gated ion channel 18; AltName: Full=Cyclic nucleotide- and calmodulin-regulated ion channel 18	Ion_trans
Vitvi06g01622	4.84527	2.05911e-05	0.000267029	Vitvi06g01622	chr06	2385174	2397005	+	1663	-	- && -	-
Vitvi03g01759	7.40691	2.05998e-05	0.000267029	Vitvi03g01759	chr03	13390981	13391704	+	724	-	- && -	-
Vitvi04g01920	3.74018	2.06016e-05	0.000267029	Vitvi04g01920	chr04	5897039	5897660	-	622	-	- && -	-
Vitvi04g01806	2.8191	2.06645e-05	0.000267698	Vitvi04g01806	chr04	1354780	1355361	+	582	-	- && -	-
Vitvi14g02876	7.7302	2.08201e-05	0.000269551	Vitvi14g02876	chr14	21150471	21151055	+	585	-	- && -	-
Vitvi16g00010	-4.99283	2.08303e-05	0.000269551	Vitvi16g00010	chr16	102290	103611	-	964	-	- && O22588.1 RecName: Full=Probable aquaporin TIP3-2; AltName: Full=Beta-tonoplast intrinsic protein; Short=Beta-TIP; AltName: Full=Tonoplast intrinsic protein 3-2; Short=AtTIP3;2; Contains: RecName: Full=Probable aquaporin TIP3-2, N-terminally processed	-
Vitvi17g00611	-2.19251	2.08847e-05	0.000270106	Vitvi17g00611	chr17	6977492	6980498	+	1900	-	- && Q8LFV3.2 RecName: Full=Cyclic dof factor 3; AltName: Full=Dof zinc finger protein DOF3.3; Short=AtDOF3.3; AltName: Full=H-protein promoter-binding factor 2a	zf-Dof
Vitvi09g01101	-6.88866	2.0994e-05	0.000271238	Vitvi09g01101	chr09	15578460	15582870	-	4107	-	- && Q99315.3 RecName: Full=Transposon Ty3-G Gag-Pol polyprotein; AltName: Full=Gag3-Pol3; AltName: Full=Transposon Ty3-1 TYA-TYB polyprotein; Contains: RecName: Full=Capsid protein; Short=CA; AltName: Full=p24; Contains: RecName: Full=Spacer peptide p3; Contains: RecName: Full=Nucleocapsid protein p11; Short=NC; Contains: RecName: Full=Ty3 protease; Short=PR; AltName: Full=p16; Contains: RecName…	RVT_1
Vitvi17g00238	-1.45574	2.09961e-05	0.000271238	Vitvi17g00238	chr17	2645793	2666573	+	3213	-	- && Q54NA6.1 RecName: Full=Myb-like protein L	Myb_DNA-binding
Vitvi05g00047	-6.63786	2.10066e-05	0.000271238	Vitvi05g00047	chr05	428455	430928	+	1534	-	- && Q6H9K0.1 RecName: Full=Exopolygalacturonase; AltName: Full=Pollen allergen Pla a 2; AltName: Allergen=Pla a 2; Flags: Precursor	-
Vitvi16g02098	4.43426	2.10189e-05	0.000271249	Vitvi16g02098	chr00	13420967	13424458	+	2245	-	- && D7SFH9.1 RecName: Full=Protein SUPPRESSOR OF NPR1-1 CONSTITUTIVE 4; Includes: RecName: Full=Glycerophosphodiester phosphodiesterase protein kinase domain-containing GDPDL2; AltName: Full=Glycerophosphodiester phosphodiesterase-like 2; Short=ATGDPDL2; Includes: RecName: Full=LEAF RUST 10 DISEASE-RESISTANCE LOCUS RECEPTOR-LIKE PROTEIN KINASE-like 2.6; AltName: Full=Probable receptor-like serin…	Pkinase
Vitvi16g02045	4.58256	2.11483e-05	0.000272769	Vitvi16g02045	chr16	22357095	22359774	-	1797	-	- && P93604.1 RecName: Full=Rust resistance kinase Lr10; AltName: Full=Probable receptor-like serine/threonine-protein kinase LRK10; Flags: Precursor	Pkinase
Vitvi01g01435	-3.07496	2.13568e-05	0.000275308	Vitvi01g01435	chr01	19197033	19206968	-	894	-	- && Q9BVW5.2 RecName: Full=TIMELESS-interacting protein	zf-CCHC
Vitvi16g02012	6.51066	2.14016e-05	0.000275735	Vitvi16g02012	chr16	21735349	21735792	-	444	-	- && -	-
Vitvi09g01926	-7.23919	2.14369e-05	0.000276039	Vitvi09g01926	chr09	20157256	20158923	-	348	-	- && -	-
Vitvi11g01573	1.61886	2.1501e-05	0.00027658	Vitvi11g01573	chr11	13368024	13375872	+	1616	-	- && Q93VD3.1 RecName: Full=CBL-interacting serine/threonine-protein kinase 23; AltName: Full=Protein LOW-K(+)-SENSITIVE 1; AltName: Full=SNF1-related kinase 3.23; AltName: Full=SOS2-like protein kinase PKS17	-
Vitvi07g00048	-2.36071	2.15111e-05	0.00027658	Vitvi07g00048	chr07	585511	587477	-	1967	-	- && Q9LN01.1 RecName: Full=Pentatricopeptide repeat-containing protein At1g08070, chloroplastic; AltName: Full=Protein ORGANELLE TRANSCRIPT PROCESSING 82; Flags: Precursor	-
Vitvi17g01384	2.98101	2.15157e-05	0.00027658	Vitvi17g01384	chr17	3025189	3029641	+	1503	-	- && Q9LRR5.1 RecName: Full=Putative disease resistance protein At3g14460	NB-ARC
novel.216	-6.06834	2.15257e-05	0.00027658	-	chr06	5746002	5746576	-	575	-	-	-
Vitvi13g02330	6.4738	2.16577e-05	0.000278031	Vitvi13g02330	chr13	22466379	22467349	+	650	-	- && -	-
Vitvi13g00639	-3.29222	2.16622e-05	0.000278031	Vitvi13g00639	chr13	6150483	6156919	+	2025	-	- && Q9LTC0.1 RecName: Full=Probable receptor-like protein kinase At5g47070	Pkinase_Tyr
Vitvi06g00775	-2.46655	2.16942e-05	0.000278165	Vitvi06g00775	chr06	8606375	8607721	+	1347	-	- && Q9C562.1 RecName: Full=CBL-interacting serine/threonine-protein kinase 10; AltName: Full=SNF1-related kinase 3.8; AltName: Full=SOS2-like protein kinase PKS2; AltName: Full=SOS3-interacting protein 1	Pkinase
Vitvi18g02683	5.08451	2.16961e-05	0.000278165	Vitvi18g02683	chr18	8933069	8933667	+	599	-	- && -	-
Vitvi16g01308	-2.54136	2.1928e-05	0.000280986	Vitvi16g01308	chr16	22530288	22533697	-	1494	-	- && Q3SWY8.1 RecName: Full=Zinc finger with UFM1-specific peptidase domain protein	DUF1671
Vitvi19g00028	-1.50038	2.19416e-05	0.000281006	Vitvi19g00028	chr19	338322	344988	-	2552	-	- && B9FJG3.1 RecName: Full=Zinc finger BED domain-containing protein RICESLEEPER 1; AltName: Full=Transposase-like protein RICESLEEPER 1	hATC
Vitvi12g00678	2.94175	2.21402e-05	0.000283397	Vitvi12g00678	chr12	8870735	8873830	+	2790	-	- && Q8RUN1.1 RecName: Full=Calcium-transporting ATPase 3, plasma membrane-type; AltName: Full=Ca(2+)-ATPase isoform 3	Cation_ATPase_C
Vitvi06g00656	3.75239	2.21754e-05	0.000283694	Vitvi06g00656	chr06	7432652	7435781	-	1471	-	- && P48622.1 RecName: Full=Temperature-sensitive sn-2 acyl-lipid omega-3 desaturase (ferredoxin), chloroplastic; AltName: Full=Temperature-sensitive omega-3 fatty acid desaturase 8, chloroplastic; Flags: Precursor	-
Vitvi01g01668	-7.08336	2.2264e-05	0.000284674	Vitvi01g01668	chr01	22379078	22379380	-	149	-	- && -	-
Vitvi12g02121	-1.77218	2.26769e-05	0.000289673	Vitvi12g02121	chr12	23492533	23505535	+	3418	-	- && Q9SY74.2 RecName: Full=Zinc finger CCCH domain-containing protein 5; Short=AtC3H5	-
Vitvi11g01266	6.08916	2.26796e-05	0.000289673	Vitvi11g01266	chr11	19260157	19261475	-	1126	-	- && Q38907.2 RecName: Full=Probable xyloglucan endotransglucosylase/hydrolase protein 25; Short=At-XTH25; Short=XTH-25; Flags: Precursor	-
Vitvi19g02340	-4.68783	2.28585e-05	0.000291733	Vitvi19g02340	chr19	23494315	23500725	+	1548	-	- && -	-
Vitvi08g02465	6.39099	2.28655e-05	0.000291733	Vitvi08g02465	chr00	26446976	26448692	+	1094	-	- && Q7XUK4.2 RecName: Full=Endoglucanase 12; AltName: Full=Endo-1,4-beta glucanase 12; AltName: Full=OsGLU3	-
Vitvi19g00364	4.28365	2.29044e-05	0.000292071	Vitvi19g00364	chr19	4955238	4956200	+	963	-	- && Q9LSQ6.1 RecName: Full=Calcium-binding protein PBP1; AltName: Full=KIC-related protein 2; AltName: Full=PINOID-binding protein 1	-
Vitvi18g00901	3.22071	2.29916e-05	0.000292991	Vitvi18g00901	chr18	10062344	10066038	+	1930	-	- && Q5EAF2.1 RecName: Full=Type IV inositol polyphosphate 5-phosphatase 11; Short=At5PTase11	Exo_endo_phos
Vitvi17g01530	3.00916	2.30013e-05	0.000292991	Vitvi17g01530	chr17	8861033	8862243	+	1211	-	- && Q39264.1 RecName: Full=Zinc finger protein 5	-
Vitvi04g01406	-1.94553	2.30305e-05	0.000293205	Vitvi04g01406	chr04	19772832	19780176	+	2460	-	- && Q99L90.1 RecName: Full=Microspherule protein 1; AltName: Full=58 kDa microspherule protein	FHA
Vitvi18g03161	2.86827	2.3058e-05	0.000293397	Vitvi18g03161	chr18	30603755	30606346	+	1356	-	- && Q8GYB8.2 RecName: Full=12-oxophytodienoate reductase 2; AltName: Full=12-oxophytodienoate-10,11-reductase 2; Short=AtOPR2; Short=OPDA-reductase 2; Contains: RecName: Full=12-oxophytodienoate reductase 2, N-terminally processed	Oxidored_FMN
Vitvi06g01508	6.63448	2.3183e-05	0.000294829	Vitvi06g01508	chr06	21831424	21833362	-	608	-	- && -	-
Vitvi01g00477	-2.42582	2.32545e-05	0.000295578	Vitvi01g00477	chr01	5321094	5323092	-	897	-	- && Q9ZU94.2 RecName: Full=Cysteine-rich repeat secretory protein 12; AltName: Full=Plasmodesmata-located protein 6; Short=PDLP6; Flags: Precursor	-
Vitvi07g01449	-1.93148	2.32909e-05	0.000295882	Vitvi07g01449	chr07	20081958	20089169	-	2765	-	- && Q9FKP5.1 RecName: Full=Ubiquitin carboxyl-terminal hydrolase 17; AltName: Full=Deubiquitinating enzyme 17; Short=AtUBP17; AltName: Full=Ubiquitin thioesterase 17; AltName: Full=Ubiquitin-specific-processing protease 17	UCH
Vitvi11g00330	-1.74093	2.33923e-05	0.00029701	Vitvi11g00330	chr11	3143493	3153410	-	2450	-	- && A8GY99.1 RecName: Full=tRNA(Ile)-lysidine synthase; AltName: Full=tRNA(Ile)-2-lysyl-cytidine synthase; AltName: Full=tRNA(Ile)-lysidine synthetase	-
Vitvi11g01520	5.53794	2.36623e-05	0.000300277	Vitvi11g01520	chr11	9999776	10002155	+	368	-	- && -	-
Vitvi08g00781	7.71415	2.37365e-05	0.000300969	Vitvi08g00781	chr08	9632070	9634786	-	2529	-	- && Q9SCT4.1 RecName: Full=Probably inactive leucine-rich repeat receptor-like protein kinase IMK2; AltName: Full=Protein INFLORESCENCE MERISTEM RECEPTOR-LIKE KINASE 2; Flags: Precursor	Pkinase_Tyr
Vitvi02g00680	5.23436	2.37422e-05	0.000300969	Vitvi02g00680	chr02	7230012	7231750	+	909	-	- && Q39732.1 RecName: Full=Glycine cleavage system H protein, mitochondrial; Flags: Precursor	-
Vitvi05g00474	3.32384	2.37848e-05	0.000301346	Vitvi05g00474	chr05	4942884	4943743	+	860	-	- && P12372.1 RecName: Full=Photosystem I reaction center subunit II, chloroplastic; AltName: Full=Photosystem I 20 kDa subunit; Short=PSI-D; Flags: Precursor	-
Vitvi03g00301	6.5213	2.38007e-05	0.000301386	Vitvi03g00301	chr03	3325171	3325896	-	563	-	- && A4GE69.1 RecName: Full=7-methylxanthosine synthase 1; AltName: Full=Xanthosine methyltransferase; Short=XMT	-
Vitvi01g00168	-1.89805	2.3827e-05	0.000301558	Vitvi01g00168	chr01	1797833	1814842	+	5781	-	- && Q9XER9.1 RecName: Full=ENHANCER OF AG-4 protein 2; AltName: Full=Protein AERIAL ROSETTE 1	PWWP
Vitvi02g01618	4.76077	2.39532e-05	0.000302993	Vitvi02g01618	chr02	15669871	15671771	-	971	-	- && Q3LRV4.1 RecName: Full=Bifunctional nitrilase/nitrile hydratase NIT4B; Short=LaNIT4B; AltName: Full=3-cyanoalanine hydratase; AltName: Full=Cyanoalanine nitrilase B	CN_hydrolase
Vitvi05g00604	7.3061	2.41487e-05	0.000305302	Vitvi05g00604	chr05	6207107	6210538	+	3006	-	- && -	-
Vitvi08g01264	5.64996	2.4202e-05	0.000305812	Vitvi08g01264	chr08	15193208	15196411	-	1398	-	- && Q7Y0E8.1 RecName: Full=Probable nucleoredoxin 1-1; Short=OsNrx1-1	C1_3
novel.57	-6.69877	2.42213e-05	0.000305893	-	chr00	9157283	9158923	-	861	-	-	-
Vitvi07g03148	3.47521	2.44764e-05	0.000308949	Vitvi07g03148	chr00	24975303	24976338	-	694	-	- && -	-
Vitvi08g01600	3.67069	2.45565e-05	0.000309794	Vitvi08g01600	chr08	18752391	18753712	-	1322	-	- && Q681X4.1 RecName: Full=Zinc finger protein ZAT5	-
Vitvi11g01224	6.51047	2.46348e-05	0.000310616	Vitvi11g01224	chr11	18621614	18624421	+	1386	-	- && Q9C7Z9.2 RecName: Full=Serine carboxypeptidase-like 18; Flags: Precursor	Peptidase_S10
Vitvi07g02633	-2.00042	2.4822e-05	0.00031281	Vitvi07g02633	chr07	21709298	21710828	+	1025	-	- && -	-
Vitvi06g00206	-1.22803	2.48736e-05	0.000313294	Vitvi06g00206	chr06	2480962	2492191	+	1819	-	- && Q8VXZ9.1 RecName: Full=Polyadenylate-binding protein RBP47B'; Short=Poly(A)-binding protein RBP47B'; AltName: Full=RNA-binding protein 47B'; Short=AtRBP47B prime; Short=AtRBP47B'	RRM_1
Vitvi03g00502	6.85508	2.49621e-05	0.00031424	Vitvi03g00502	chr03	5430481	5447616	-	669	-	- && P17859.1 RecName: Full=Alpha-amylase; AltName: Full=1,4-alpha-D-glucan glucanohydrolase; Flags: Precursor	-
Vitvi00g02019	6.38743	2.5e-05	0.00031455	Vitvi00g02019	chr00	19321316	19321408	-	93	-	- && -	-
Vitvi06g00309	7.50307	2.51189e-05	0.000315878	Vitvi06g00309	chr06	3856576	3857936	+	980	-	- && -	-
Vitvi05g01629	1.37391	2.51893e-05	0.000316595	Vitvi05g01629	chr05	24769150	24780367	-	2481	-	- && -	Rhodanese
Vitvi17g00977	5.33765	2.52035e-05	0.000316605	Vitvi17g00977	chr17	11806350	11808412	-	1285	-	- && Q9FXD8.2 RecName: Full=Probable pectate lyase 5; Flags: Precursor	-
Vitvi04g01696	2.59178	2.54313e-05	0.000319297	VviPAT7	chr04	23747087	23748793	-	1707	-	- && Q9SDQ3.1 RecName: Full=Scarecrow-like protein 1; Short=AtSCL1; AltName: Full=GRAS family protein 4; Short=AtGRAS-4	GRAS
Vitvi06g01072	6.68593	2.55073e-05	0.000320081	Vitvi06g01072	chr06	14924997	14926672	-	1585	-	- && Q9FLC8.1 RecName: Full=Phenylalanine N-monooxygenase; AltName: Full=Cytochrome P450 79A2; AltName: Full=Phenylalanine N-hydroxylase	p450
Vitvi12g00766	4.17497	2.56558e-05	0.000321774	Vitvi12g00766	chr12	9766435	9777583	+	2384	-	- && Q9ZSP5.1 RecName: Full=Subtilisin-like protease SBT5.3; AltName: Full=Auxin-induced in root cultures protein 3; AltName: Full=Subtilase subfamily 5 member 3; Short=AtSBT5.3; AltName: Full=Subtilisin-like protease AIR3; Flags: Precursor	Peptidase_S8
Vitvi12g02193	6.6046	2.56908e-05	0.000322041	Vitvi12g02193	chr12	1102393	1105236	+	288	-	- && -	-
Vitvi12g00725	-5.43957	2.57085e-05	0.000322093	Vitvi12g00725	chr12	9368347	9370126	+	1504	-	- && Q9AVL9.1 RecName: Full=Probable caffeine synthase 4; Short=CtCS4; AltName: Full=Methyltransferase-like 1; Short=CaMTL1	-
Vitvi01g00467	2.0142	2.57454e-05	0.000322383	Vitvi01g00467	chr01	5136500	5138751	+	1352	-	- && Q9ZU90.1 RecName: Full=F-box protein SKIP28; AltName: Full=Protein MATERNAL EFFECT EMBRYO ARREST 11; AltName: Full=SKP1-interacting partner 28	F-box
Vitvi05g00563	-3.34063	2.57743e-05	0.000322574	Vitvi05g00563	chr05	5771294	5772292	-	816	-	- && P93735.1 RecName: Full=Early light-induced protein 1, chloroplastic; Flags: Precursor	-
Vitvi09g01579	6.40542	2.58335e-05	0.000323145	Vitvi09g01579	chr09	3396960	3398100	+	787	-	- && -	-
Vitvi12g01878	3.38268	2.59031e-05	0.000323843	Vitvi12g01878	chr12	19715835	19718034	+	1300	-	- && -	-
Vitvi14g00489	4.13205	2.60994e-05	0.000325953	Vitvi14g00489	chr14	7612904	7613870	-	641	-	- && Q41387.1 RecName: Full=Photosystem II reaction center W protein, chloroplastic; AltName: Full=PSII 6.1 kDa protein; Flags: Precursor	-
Vitvi18g02533	3.39539	2.61693e-05	0.000326654	Vitvi18g02533	chr18	2910928	2914749	+	1748	-	- && Q7Y1X1.1 RecName: Full=Esterase; AltName: Full=Early nodule-specific protein homolog; AltName: Full=Latex allergen Hev b 13; AltName: Allergen=Hev b 13; Flags: Precursor	Lipase_GDSL
Vitvi12g02352	6.65604	2.62622e-05	0.000327639	Vitvi12g02352	chr12	5273651	5275537	-	1380	-	- && -	-
Vitvi11g00075	3.07421	2.62966e-05	0.000327896	Vitvi11g00075	chr11	867672	869924	-	1684	-	- && Q8GXZ3.1 RecName: Full=Serine/threonine-protein kinase At5g01020	Pkinase_Tyr
Vitvi09g01831	-3.64519	2.63575e-05	0.000328481	Vitvi09g01831	chr09	14820652	14824891	-	1454	-	- && B9DHT4.2 RecName: Full=ARM REPEAT PROTEIN INTERACTING WITH ABF2; Short=ARIA	-
Vitvi02g01279	2.44802	2.64941e-05	0.000330011	Vitvi02g01279	chr02	18543574	18546853	-	2137	-	- && Q9C6W5.1 RecName: Full=ABC transporter G family member 14; Short=ABC transporter ABCG.14; Short=AtABCG14; AltName: Full=White-brown complex homolog protein 14; Short=AtWBC14	ABC2_membrane
Vitvi14g02898	6.36633	2.65218e-05	0.000330181	Vitvi14g02898	chr14	22419092	22420553	-	1326	-	- && Q9LFT0.1 RecName: Full=Protein trichome birefringence-like 19	-
Vitvi07g01510	-1.0051	2.68541e-05	0.000334143	Vitvi07g01510	chr07	20700527	20717033	-	2648	-	- && Q94AM1.1 RecName: Full=Organellar oligopeptidase A, chloroplastic/mitochondrial; AltName: Full=Thimet metalloendopeptidase 1; AltName: Full=Zincin-like metalloproteases family protein 1; Flags: Precursor	Peptidase_M3
Vitvi11g01408	3.71656	2.70353e-05	0.00033622	Vitvi11g01408	chr11	3298356	3299653	+	1298	-	- && O82337.1 RecName: Full=Arabinogalactan peptide 16; Short=AG-peptide 16; Flags: Precursor	-
Vitvi02g00496	5.13838	2.71081e-05	0.000336948	Vitvi02g00496	chr02	4665487	4666017	-	531	-	- && -	-
Vitvi09g02002	4.04622	2.72994e-05	0.000339147	Vitvi09g02002	chr09	22266317	22274249	-	1877	-	- && Q8W3Z1.1 RecName: Full=Beta-amyrin synthase	-
Vitvi16g01598	2.259	2.7315e-05	0.000339162	Vitvi16g01598	chr16	4047324	4048165	-	842	-	- && Q9SU08.2 RecName: Full=Auxilin-related protein 1; AltName: Full=Auxilin-like protein 1	-
Vitvi10g00111	-2.57488	2.77723e-05	0.000344659	Vitvi10g00111	chr10	1165877	1176531	-	1912	-	- && Q9ZS97.1 RecName: Full=UPF0051 protein ABCI8, chloroplastic; AltName: Full=ABC transporter I family member 8; Short=ABC transporter ABCI.8; Short=AtABCI8; AltName: Full=Non-intrinsic ABC protein 1; Short=Protein ABC1; AltName: Full=Plastid sufB-like protein; AltName: Full=Protein LONG AFTER FAR-RED 6; Flags: Precursor	-
Vitvi06g00303	7.01193	2.77893e-05	0.00034469	Vitvi06g00303	chr06	3803463	3804769	+	1136	-	- && Q8LEJ6.2 RecName: Full=Fasciclin-like arabinogalactan protein 11; Flags: Precursor	-
Vitvi12g00625	6.28406	2.79061e-05	0.000345957	VviMYB137	chr12	8112949	8114330	+	962	-	- && Q7XBH4.2 RecName: Full=Myb-related protein Myb4; AltName: Full=OsMyb4; AltName: Full=Transcription factor RLTR1	Myb_DNA-binding
Vitvi17g00600	3.21449	2.79427e-05	0.000346229	Vitvi17g00600	chr17	6896064	6896805	+	742	-	- && Q9LJW5.1 RecName: Full=Mini zinc finger protein 2; Short=AtMIF2	-
Vitvi14g00169	5.1933	2.8087e-05	0.000347834	Vitvi14g00169	chr14	1745796	1757388	-	889	-	- && P32110.1 RecName: Full=Probable glutathione S-transferase; AltName: Full=G2-4; AltName: Full=Heat shock protein 26A	GST_C
Vitvi04g01424	2.40269	2.81382e-05	0.000348286	Vitvi04g01424	chr04	19998120	19999275	-	962	-	- && -	-
Vitvi07g03006	2.10824	2.81695e-05	0.000348491	Vitvi07g03006	chr00	4309539	4313008	-	1538	-	- && -	-
Vitvi13g01724	-1.9219	2.82795e-05	0.000349669	Vitvi13g01724	chr13	27266534	27275662	+	1906	-	- && Q8LP17.1 RecName: Full=Carotenoid 9,10(9',10')-cleavage dioxygenase 1; AltName: Full=PsCCD1; AltName: Full=PsNCED1	RPE65
Vitvi11g00326	-5.24025	2.86258e-05	0.000353765	Vitvi11g00326	chr11	3121063	3124165	+	2041	-	- && -	-
Vitvi08g00100	6.40324	2.88412e-05	0.00035624	Vitvi08g00100	chr08	1728128	1728934	-	807	-	- && Q9LJW5.1 RecName: Full=Mini zinc finger protein 2; Short=AtMIF2	ZF-HD_dimer
Vitvi09g01664	6.03589	2.90751e-05	0.000358942	Vitvi09g01664	chr09	6810846	6811865	+	841	-	- && P29602.3 RecName: Full=Cucumber peeling cupredoxin; Short=CPC; AltName: Full=Stellacyanin	Cu_bind_like
Vitvi12g00830	-3.73531	2.91573e-05	0.000359769	Vitvi12g00830	chr12	11305840	11307010	-	741	-	- && -	-
Vitvi08g01426	6.07048	2.92267e-05	0.000360351	Vitvi08g01426	chr08	17020341	17022344	-	1116	-	- && Q9FMR3.1 RecName: Full=NAC domain-containing protein 90; Short=ANAC090	NAM
Vitvi08g01853	2.24101	2.92349e-05	0.000360351	Vitvi08g01853	chr08	21253190	21259537	-	2378	-	- && Q9ZU46.1 RecName: Full=Receptor protein kinase-like protein ZAR1; AltName: Full=Protein ZYGOTIC ARREST 1; Flags: Precursor	Pkinase_Tyr
Vitvi03g00420	2.57008	2.93417e-05	0.000361478	Vitvi03g00420	chr03	4568200	4570293	+	2094	-	- && Q7Y211.2 RecName: Full=Pentatricopeptide repeat-containing protein At3g57430, chloroplastic; AltName: Full=Protein ORGANELLE TRANSCRIPT PROCESSING 84; Flags: Precursor	-
Vitvi07g02616	-1.45794	2.94371e-05	0.000362465	Vitvi07g02616	chr07	21261228	21271992	-	1265	-	- && -	-
Vitvi11g00187	-1.27534	2.95226e-05	0.000363328	Vitvi11g00187	chr11	1862432	1869797	-	1669	-	- && Q8GWE6.1 RecName: Full=Enhanced ethylene response protein 5; AltName: Full=Nuclear mRNA export protein THP1; Short=AtTHP1	-
Vitvi06g01128	-1.40901	2.98692e-05	0.000367383	Vitvi06g01128	chr06	15838829	15851589	+	2291	-	- && -	-
Vitvi08g01212	-1.24033	2.98832e-05	0.000367383	Vitvi08g01212	chr08	14779946	14783154	+	1470	-	- && Q6TNS2.1 RecName: Full=p21-activated protein kinase-interacting protein 1-like; AltName: Full=PAK1-interacting protein 1-like	-
Vitvi14g03138	-2.50888	3.00067e-05	0.000368709	Vitvi14g03138	chr00	23278683	23279487	-	402	-	- && F4JGZ1.1 RecName: Full=Mediator of RNA polymerase II transcription subunit 16; AltName: Full=Protein SENSITIVE TO FREEZING 6	-
Vitvi09g00306	-1.6757	3.04369e-05	0.000373801	Vitvi09g00306	chr09	3370696	3378448	-	2825	-	- && Q852L0.1 RecName: Full=Casein kinase 1-like protein HD16; AltName: Full=Os03g0793500 protein; AltName: Full=Protein EARLY FLOWERING 1; AltName: Full=Protein HEADING DATE 16	Pkinase
Vitvi17g01018	-5.67171	3.05837e-05	0.000375409	Vitvi17g01018	chr17	12416184	12437851	+	1359	-	- && Q5N6V8.2 RecName: Full=Two-component response regulator ORR26; AltName: Full=OsRRB6	Response_reg
Vitvi07g01673	-2.87684	3.06805e-05	0.000376401	Vitvi07g01673	chr07	22485600	22487705	-	1548	-	- && Q2KNL5.1 RecName: Full=Cinnamyl alcohol dehydrogenase 1; Short=CAD 1; Short=ObaCAD1	ADH_N
Vitvi08g02258	2.29481	3.0801e-05	0.000377683	Vitvi08g02258	chr08	17044805	17046974	+	768	-	- && -	-
novel.492	3.10643	3.08317e-05	0.000377864	-	chr15	14426014	14426529	+	418	-	-	-
Vitvi15g01177	5.21367	3.08826e-05	0.000378292	Vitvi15g01177	chr15	20072166	20073259	+	544	-	- && F4JDJ0.1 RecName: Full=Heavy metal-associated isoprenylated plant protein 47; Short=AtHIP47; Flags: Precursor	-
Vitvi18g03009	7.16318	3.1055e-05	0.000380206	Vitvi18g03009	chr18	24573436	24574216	-	558	-	- && -	-
Vitvi01g00169	-1.9704	3.10811e-05	0.000380329	Vitvi01g00169	chr01	1819778	1823835	-	1748	-	- && -	-
Vitvi17g01609	4.34834	3.11122e-05	0.000380513	Vitvi17g01609	chr17	13927692	13930423	-	1901	-	- && Q9FK54.1 RecName: Full=F-box protein At5g18160	F-box
Vitvi10g02397	-6.3147	3.11718e-05	0.000381044	Vitvi10g02397	chr00	23589310	23589868	-	435	-	- && Q9LTT8.1 RecName: Full=Enhancer of mRNA-decapping protein 4; AltName: Full=Protein VARICOSE	-
Vitvi15g01544	3.78655	3.12848e-05	0.000382228	Vitvi15g01544	chr15	16477801	16481049	+	1505	-	- && F4JN35.1 RecName: Full=Protein NTM1-like 9; AltName: Full=Calmodulin-binding NAC protein	NAM
Vitvi00g00950	2.72547	3.13164e-05	0.000382416	Vitvi00g00950	chr00	20536989	20538188	+	749	-	- && Q0WTB4.2 RecName: Full=GTP-binding protein At3g49725, chloroplastic; Flags: Precursor	-
novel.406	-7.82333	3.13759e-05	0.000382945	-	chr13	8598485	8599265	+	657	-	-	-
Vitvi13g01898	5.23706	3.14284e-05	0.000383218	Vitvi13g01898	chr13	1101296	1101802	+	349	-	- && P05118.1 RecName: Full=Wound-induced proteinase inhibitor 1; AltName: Full=Wound-induced proteinase inhibitor I; Flags: Precursor	-
Vitvi07g00607	-1.08192	3.14307e-05	0.000383218	Vitvi07g00607	chr07	6673089	6681722	-	2461	-	- && Q6Q1P4.2 RecName: Full=Structural maintenance of chromosomes protein 1; Short=SMC protein 1; Short=SMC-1; AltName: Full=Chromosome segregation protein SMC-1; AltName: Full=Cohesin complex subunit SMC-1; AltName: Full=Protein TITAN8	SMC_N
Vitvi12g00231	7.67203	3.15295e-05	0.000384224	Vitvi12g00231	chr12	3410925	3413393	+	1164	-	- && Q40220.1 RecName: Full=Rac-like GTP-binding protein RAC2; Flags: Precursor	Ras
Vitvi10g01752	-4.99209	3.1652e-05	0.000385518	Vitvi10g01752	chr10	3889352	3890153	-	651	-	- && Q9FM89.1 RecName: Full=F-box/FBD/LRR-repeat protein At5g56420	F-box
Vitvi17g01434	-2.9036	3.17817e-05	0.000386899	Vitvi17g01434	chr17	5375817	5377692	-	1270	-	- && -	-
Vitvi19g01966	-2.44789	3.18898e-05	0.000388015	Vitvi19g01966	chr19	4909005	4913552	-	2955	-	- && O81832.4 RecName: Full=G-type lectin S-receptor-like serine/threonine-protein kinase At4g27290; Flags: Precursor	Pkinase_Tyr
Vitvi18g01281	4.54357	3.19728e-05	0.000388824	Vitvi18g01281	chr18	14204726	14210222	+	2448	-	- && Q7FAZ3.1 RecName: Full=G-type lectin S-receptor-like serine/threonine-protein kinase LECRK1; Short=OsLecRK1; AltName: Full=OsRLCK134; Flags: Precursor	Pkinase
Vitvi13g00086	-3.49493	3.20052e-05	0.000389017	Vitvi13g00086	chr13	821616	823884	+	2269	-	- && E4NKF8.1 RecName: Full=U-box domain-containing protein 1; AltName: Full=Plant U-box protein 1; Short=MtPUB1	U-box
Vitvi02g00039	4.77645	3.21972e-05	0.000391151	Vitvi02g00039	chr02	324557	326069	+	1311	-	- && O04609.1 RecName: Full=WRKY transcription factor 22; AltName: Full=WRKY DNA-binding protein 22	WRKY
Vitvi19g01973	4.61021	3.24166e-05	0.000393613	Vitvi19g01973	chr19	5165968	5166994	+	240	-	- && Q9SZY7.1 RecName: Full=V-type proton ATPase subunit c''1; Short=V-ATPase subunit c''1; AltName: Full=Vacuolar H(+)-ATPase subunit c'' isoform 1; AltName: Full=Vacuolar proton pump subunit c''1	-
Vitvi00g02175	-7.09169	3.26911e-05	0.000396743	Vitvi00g02175	chr00	23467212	23470027	+	626	-	- && Q9SEL7.3 RecName: Full=Protease Do-like 5, chloroplastic; Flags: Precursor	-
Vitvi02g01333	6.49647	3.28245e-05	0.000398158	Vitvi02g01333	chr02	727395	728593	-	720	-	- && Q9SWE7.1 RecName: Full=V-type proton ATPase subunit E; Short=V-ATPase subunit E; AltName: Full=ClVE-1; AltName: Full=Vacuolar proton pump subunit E	-
Vitvi06g00475	-6.94177	3.28819e-05	0.000398649	Vitvi06g00475	chr06	5751892	5752608	-	717	-	- && Q5Q0B3.2 RecName: Full=Flowering-promoting factor 1-like protein 1; AltName: Full=FPF1-like protein 1	-
Vitvi11g00584	-1.22935	3.29578e-05	0.000399364	Vitvi11g00584	chr11	6383045	6389090	-	2007	-	- && -	-
Vitvi01g01048	-1.54546	3.30071e-05	0.000399757	Vitvi01g01048	chr01	12987606	12995331	-	981	-	- && -	-
Vitvi06g01331	-7.74931	3.31373e-05	0.000401065	Vitvi06g01331	chr06	19215610	19216497	+	789	-	- && Q6PF45.1 RecName: Full=Vesicular inhibitory amino acid transporter; AltName: Full=GABA and glycine transporter; AltName: Full=Solute carrier family 32 member 1; AltName: Full=Vesicular GABA transporter; Short=xVIAAT	Aa_trans
Vitvi04g01231	1.90478	3.31491e-05	0.000401065	Vitvi04g01231	chr04	17982791	17993686	-	1356	-	- && Q944K2.1 RecName: Full=Dolichyl-diphosphooligosaccharide--protein glycosyltransferase 48 kDa subunit; Short=Oligosaccharyl transferase 48 kDa subunit; AltName: Full=Protein DEFECTIVE GLYCOSYLATION 1; Flags: Precursor	-
Vitvi19g02065	5.09888	3.31816e-05	0.000401253	Vitvi19g02065	chr19	8600283	8601065	-	783	-	- && -	-
Vitvi04g01677	-1.4832	3.36394e-05	0.00040658	Vitvi04g01677	chr04	23407453	23440257	-	3413	-	- && F4KF14.1 RecName: Full=Probable inactive ATP-dependent zinc metalloprotease FTSHI 4, chloroplastic; Short=AtFTSHI4; AltName: Full=Protein EMBRYO DEFECTIVE 3144; AltName: Full=Protein FTSH INACTIVE PROTEASE 4; Flags: Precursor	AAA
Vitvi19g00373	2.26182	3.40417e-05	0.000411233	Vitvi19g00373	chr19	5057354	5060329	-	1515	-	- && Q9FIU7.2 RecName: Full=Putative beta-glucosidase 41; Short=AtBGLU41; Flags: Precursor	Glyco_hydro_1
Vitvi19g00008	4.75643	3.42057e-05	0.000413002	Vitvi19g00008	chr19	75838	77974	-	1066	-	- && Q94G86.1 RecName: Full=Glucan endo-1,3-beta-D-glucosidase; AltName: Full=Major pollen allergen Ole e 9; AltName: Allergen=Ole e 9; Flags: Precursor	-
Vitvi10g00659	-7.54954	3.42867e-05	0.00041377	Vitvi10g00659	chr10	7238350	7240964	+	1814	-	- && Q8VYE4.1 RecName: Full=Protein NRT1/ PTR FAMILY 4.5; Short=AtNPF4.5; AltName: Full=Protein ABA-IMPORTING TRANSPORTER 2	-
Vitvi01g02131	-7.34869	3.43979e-05	0.0004149	Vitvi01g02131	chr01	12350519	12351452	+	807	-	- && Q9CA57.1 RecName: Full=Glutathione S-transferase U10; Short=AtGSTU10; AltName: Full=GST class-tau member 10	-
Vitvi06g00474	1.97895	3.44501e-05	0.000415318	Vitvi06g00474	chr06	5735999	5739488	-	1447	-	- && Q9LTC0.1 RecName: Full=Probable receptor-like protein kinase At5g47070	Pkinase_Tyr
Vitvi18g00760	7.04824	3.4698e-05	0.000418092	Vitvi18g00760	chr18	8563834	8564944	+	1061	-	- && Q9SND9.1 RecName: Full=Uncharacterized acetyltransferase At3g50280	-
Vitvi01g01873	5.33823	3.48337e-05	0.000419514	Vitvi01g01873	chr01	1379076	1380493	-	1418	-	- && Q5BPS3.2 RecName: Full=F-box protein DOR; AltName: Full=Protein DROUGHT TOLERANCE REPRESSOR	-
novel.6	-3.51968	3.49007e-05	0.000420106	-	chr00	5382831	5384029	+	1046	-	-	-
Vitvi12g01921	3.27176	3.50323e-05	0.000421476	Vitvi12g01921	chr12	20545270	20549661	-	4125	-	- && Q9LRR4.1 RecName: Full=Putative disease resistance RPP13-like protein 1	NB-ARC
Vitvi18g02973	5.24421	3.50807e-05	0.000421741	Vitvi18g02973	chr18	22528445	22529423	-	879	-	- && -	-
Vitvi02g00146	2.5876	3.50946e-05	0.000421741	Vitvi02g00146	chr02	1344469	1348253	+	2003	-	- && Q680C0.1 RecName: Full=GDSL esterase/lipase At4g10955	Lipase_3
Vitvi11g01328	-2.83078	3.51255e-05	0.000421741	Vitvi11g01328	chr11	771746	773824	-	1330	-	- && Q9CAZ7.1 RecName: Full=Protein STRICTOSIDINE SYNTHASE-LIKE 5; Short=AtSSL5; AltName: Full=Protein YELLOW-LEAF-SPECIFIC GENE 2; Flags: Precursor	Str_synth
Vitvi11g00452	1.21597	3.51258e-05	0.000421741	Vitvi11g00452	chr11	4421209	4423821	+	781	-	- && Q6P8E9.1 RecName: Full=NHP2-like protein 1; AltName: Full=High mobility group-like nuclear protein 2 homolog 1; AltName: Full=U4/U6.U5 small nuclear ribonucleoprotein SNU13; AltName: Full=U4/U6.U5 tri-snRNP 15.5 kDa protein	-
Vitvi06g01665	2.63538	3.52441e-05	0.000422748	Vitvi06g01665	chr06	4251511	4259200	+	2584	-	- && Q9LSS5.1 RecName: Full=Interactor of constitutive active ROPs 3; AltName: Full=ROP-interactive partner 5	-
Vitvi09g00126	1.02393	3.52454e-05	0.000422748	Vitvi09g00126	chr09	1296073	1297808	-	1736	-	- && Q9SLL2.1 RecName: Full=Protein BIG GRAIN 1-like B	-
Vitvi07g00295	3.0504	3.54018e-05	0.000424408	Vitvi07g00295	chr07	3299164	3299796	+	633	-	- && Q945T0.1 RecName: Full=Rapid alkalinization factor; Short=NtRALF; Flags: Precursor	-
Vitvi07g02034	1.60243	3.59034e-05	0.000430203	Vitvi07g02034	chr07	26873032	26875563	-	1095	-	- && Q949R4.1 RecName: Full=Extradiol ring-cleavage dioxygenase; Short=AtLigB	-
Vitvi07g03169	2.55441	3.59995e-05	0.000431137	Vitvi07g03169	chr00	26564095	26565043	-	534	-	- && -	-
Vitvi11g00495	-1.35317	3.64692e-05	0.000436513	Vitvi11g00495	chr11	5052380	5071075	-	4200	-	- && Q27GK7.2 RecName: Full=Topless-related protein 4; AltName: Full=WUS-interacting protein 2	-
Vitvi10g01276	-3.7649	3.64854e-05	0.000436513	Vitvi10g01276	chr10	17770172	17772907	-	489	-	- && Q0WQ57.1 RecName: Full=Auxilin-related protein 2	-
Vitvi01g00300	4.40785	3.67121e-05	0.000438829	Vitvi01g00300	chr01	3329921	3332345	+	1224	-	- && Q9C9G4.1 RecName: Full=Endonuclease 2; Short=AtENDO2; AltName: Full=Deoxyribonuclease ENDO2; AltName: Full=Single-stranded-nucleate endonuclease ENDO2; Flags: Precursor	-
Vitvi19g00377	2.79278	3.67161e-05	0.000438829	Vitvi19g00377	chr19	5083483	5084399	+	821	-	- && -	-
Vitvi07g00169	-1.85744	3.69731e-05	0.000441677	Vitvi07g00169	chr07	2021829	2041744	-	4359	-	- && Q9LUG9.1 RecName: Full=Mediator of RNA polymerase II transcription subunit 33A; AltName: Full=REF4-related 1 protein; AltName: Full=REF4-resembling 1 protein	-
Vitvi07g02242	-4.22307	3.71094e-05	0.000442978	Vitvi07g02242	chr07	4804441	4806139	+	1399	-	- && C7G304.1 RecName: Full=Galactinol synthase 2; Short=GolS-2; Short=SlGolS2	Glyco_transf_8
Vitvi04g02101	-2.1366	3.7136e-05	0.000442978	Vitvi04g02101	chr04	18441685	18445191	+	2103	-	- && Q9SCQ7.1 RecName: Full=Acidic leucine-rich nuclear phosphoprotein 32-related protein; AltName: Full=ANP32/acidic nuclear phosphoprotein-like protein	-
Vitvi17g01084	-1.15758	3.71382e-05	0.000442978	Vitvi17g01084	chr17	13816157	13843200	+	1437	-	- && Q6ZHE5.2 RecName: Full=Putative D-cysteine desulfhydrase 1, mitochondrial; AltName: Full=OsD-CDes1; Short=D-CDes1; Flags: Precursor	PALP
Vitvi14g00483	4.36187	3.76127e-05	0.000448411	Vitvi14g00483	chr14	7536242	7537714	-	1124	-	- && O24542.1 RecName: Full=Auxin-induced protein 22D; AltName: Full=Indole-3-acetic acid-induced protein ARG13	-
Vitvi12g02094	-4.98857	3.77543e-05	0.000449872	Vitvi12g02094	chr12	23214627	23239773	-	6072	-	- && Q8L3R3.2 RecName: Full=Disease resistance protein RFL1; AltName: Full=RPS5-like protein 1; AltName: Full=pNd13/pNd14	NB-ARC
Vitvi07g02650	6.06466	3.78976e-05	0.000451352	Vitvi07g02650	chr07	22447245	22447852	+	285	-	- && -	-
Vitvi10g01554	1.50971	3.79637e-05	0.000451802	Vitvi10g01554	chr10	22879637	22921592	-	2801	-	- && Q59536.1 RecName: Full=Protease 2; AltName: Full=Oligopeptidase B; AltName: Full=Protease II	-
Vitvi14g00514	6.50885	3.79737e-05	0.000451802	Vitvi14g00514	chr14	8133051	8134591	-	1026	-	- && -	-
Vitvi17g00583	-3.87624	3.80257e-05	0.000452194	Vitvi17g00583	chr17	6744897	6746970	-	2074	-	- && Q9SWI1.2 RecName: Full=Protein PHYTOCHROME KINASE SUBSTRATE 1	-
Vitvi18g02223	-2.4001	3.8069e-05	0.000452481	Vitvi18g02223	chr18	31538277	31542817	+	3775	-	- && Q40392.1 RecName: Full=TMV resistance protein N	TIR
Vitvi11g01450	5.86272	3.81282e-05	0.000452741	Vitvi11g01450	chr11	5369167	5369785	-	325	-	- && -	-
Vitvi06g01630	2.75466	3.81292e-05	0.000452741	Vitvi06g01630	chr06	2443251	2443872	+	560	-	- && -	-
Vitvi07g00035	1.92784	3.84707e-05	0.000456566	Vitvi07g00035	chr07	391570	392278	+	620	-	- && Q39194.2 RecName: Full=Photosystem II reaction center W protein, chloroplastic; AltName: Full=PSII 6.1 kDa protein; Flags: Precursor	-
Vitvi03g00598	3.16285	3.86444e-05	0.000458177	Vitvi03g00598	chr03	6785458	6787074	-	1116	-	- && -	-
Vitvi17g00548	3.37656	3.86451e-05	0.000458177	Vitvi17g00548	chr17	6302839	6308237	-	4746	-	- && B8XCH5.1 RecName: Full=Protein QUIRKY	-
Vitvi07g00151	-3.0466	3.88325e-05	0.000460167	Vitvi07g00151	chr07	1882381	1886726	+	1158	-	- && Q8S3D5.2 RecName: Full=Transcription factor bHLH69; AltName: Full=Basic helix-loop-helix protein 69; Short=AtbHLH69; Short=bHLH 69; AltName: Full=Transcription factor EN 94; AltName: Full=bHLH transcription factor bHLH069	HLH
Vitvi12g00751	-1.13295	3.89744e-05	0.000461617	Vitvi12g00751	chr12	9649891	9661232	+	2586	-	- && A4FVR1.1 RecName: Full=GBF-interacting protein 1-like; Short=Protein GIP1-like	-
Vitvi17g01557	-2.0944	3.94129e-05	0.000466577	Vitvi17g01557	chr17	10839386	10840332	-	839	-	- && Q8W4R3.2 RecName: Full=DEAD-box ATP-dependent RNA helicase 30	Helicase_C
Vitvi04g01429	-2.59317	3.94957e-05	0.000467323	Vitvi04g01429	chr04	20034035	20039558	-	1424	-	- && Q9SI62.2 RecName: Full=Polyprenol reductase 2	-
Vitvi10g02370	-2.98162	3.95257e-05	0.000467444	Vitvi10g02370	chr00	15468770	15472569	+	2979	-	- && Q9LPZ3.3 RecName: Full=G-type lectin S-receptor-like serine/threonine-protein kinase At1g11410; Flags: Precursor	Pkinase_Tyr
Vitvi19g02085	1.76633	3.96139e-05	0.000468253	Vitvi19g02085	chr19	9693751	9694356	+	210	-	- && -	-
Vitvi04g01177	3.99092	3.97028e-05	0.000469068	Vitvi04g01177	chr04	17238909	17240817	+	1805	-	- && -	-
[truncated: 4,415 more rows]

## Sheet: RG60dvsSY60d_deg_all
Differentially expressed genes between SY60d vs. RG60d
gene_id	log2FoldChange	pvalue	padj	gene_name	gene_chr	gene_start	gene_end	gene_strand	gene_length	gene_biotype	gene_description	tf_family
Vitvi05g00886	-7.11662	3.82167e-164	9.0413e-160	Vitvi05g00886	chr05	10556876	10563240	+	1425	-	- && Q9LIR6.1 RecName: Full=Beta-amylase 1, chloroplastic; AltName: Full=1,4-alpha-D-glucan maltohydrolase; AltName: Full=Beta-amylase 7; AltName: Full=Thioredoxin-regulated beta-amylase; Short=TR-BAMY; Flags: Precursor	-
Vitvi05g01672	-7.864	4.1083e-98	4.8597e-94	Vitvi05g01672	chr05	25154691	25157934	-	831	-	- && Q9SLN8.1 RecName: Full=2-alkenal reductase (NADP(+)-dependent); AltName: Full=Alkenal double bound reductase; AltName: Full=Allylic alcohol dehydrogenase 1; Short=allyl-ADH1; AltName: Full=Flavin-free double bond reductase; Short=NtDBR; AltName: Full=Pulegone reductase; Short=NtRed-1	ADH_zinc_N
Vitvi06g01601	5.08198	1.33614e-82	1.05368e-78	Vitvi06g01601	chr06	1125305	1126160	+	856	-	- && Q9LID5.1 RecName: Full=Dirigent protein 7; Short=AtDIR7; Flags: Precursor	-
Vitvi18g02692	7.80101	1.72416e-69	1.01975e-65	Vitvi18g02692	chr18	9101794	9104226	-	1683	-	- && O48723.1 RecName: Full=Patatin-like protein 2; Short=AtPLP2; AltName: Full=Patatin-related phospholipase A IIalpha; Short=pPLAIIa; AltName: Full=Phospholipase A IIA; Short=AtPLAIIA	-
Vitvi18g01947	-7.96749	3.56136e-67	1.68509e-63	Vitvi18g01947	chr18	27802899	27806564	+	1217	-	- && Q0WU02.1 RecName: Full=Metal tolerance protein 10; Short=AtMTP10	-
Vitvi03g01703	-7.47743	3.41018e-66	1.34464e-62	Vitvi03g01703	chr03	10833550	10835789	+	1851	-	- && D1MI46.1 RecName: Full=Geraniol 8-hydroxylase; AltName: Full=Cytochrome P450 76B10; AltName: Full=Geraniol 10-hydroxylase; Short=SmG10H	p450
Vitvi06g01682	4.26321	1.54197e-64	5.21143e-61	Vitvi06g01682	chr06	5152341	5153166	+	826	-	- && Q9SLD4.1 RecName: Full=Zinc finger protein ZAT11	-
Vitvi10g02090	7.91285	1.80137e-64	5.3271e-61	Vitvi10g02090	chr00	7538859	7542801	-	2266	-	- && -	-
Vitvi02g00169	4.6691	7.26989e-59	1.91101e-55	Vitvi02g00169	chr02	1583551	1585829	+	1804	-	- && Q0WVN5.2 RecName: Full=Cellulose synthase-like protein G3; Short=AtCslG3	-
Vitvi12g02355	-4.87587	5.93986e-58	1.40525e-54	Vitvi12g02355	chr12	5334505	5350788	+	13297	-	- && -	-
Vitvi04g00432	4.31695	1.35437e-57	2.91288e-54	Vitvi04g00432	chr04	4396092	4409623	+	1625	-	- && Q9FUY2.2 RecName: Full=Transcriptional corepressor LEUNIG; AltName: Full=Protein ROTUNDA2	-
Vitvi05g01664	-7.97573	3.97126e-57	7.82934e-54	Vitvi05g01664	chr05	25109525	25111495	-	519	-	- && Q9SLN8.1 RecName: Full=2-alkenal reductase (NADP(+)-dependent); AltName: Full=Alkenal double bound reductase; AltName: Full=Allylic alcohol dehydrogenase 1; Short=allyl-ADH1; AltName: Full=Flavin-free double bond reductase; Short=NtDBR; AltName: Full=Pulegone reductase; Short=NtRed-1	RVT_2
Vitvi05g01943	10.1893	1.15771e-53	2.10686e-50	Vitvi05g01943	chr05	7756319	7757205	-	594	-	- && -	-
Vitvi16g01800	5.96322	1.41838e-52	2.39686e-49	Vitvi16g01800	chr16	14028716	14029381	-	666	-	- && P17407.1 RecName: Full=21 kDa protein; AltName: Full=1.2 protein; Flags: Precursor	-
Vitvi05g01944	9.33046	3.55576e-51	5.60814e-48	Vitvi05g01944	chr05	7762305	7763208	-	904	-	- && -	-
Vitvi14g01439	-4.71284	7.75893e-51	1.14725e-47	Vitvi14g01439	chr14	24611871	24616688	+	2724	-	- && A7P514.1 RecName: Full=Retinoblastoma-related protein	-
Vitvi08g02327	5.77886	8.21675e-50	1.14348e-46	Vitvi08g02327	chr08	19649698	19650549	-	511	-	- && -	-
Vitvi05g01757	8.89631	1.33262e-47	1.7515e-44	PR10.3	chr05	660573	661178	-	480	-	- && O24248.1 RecName: Full=Major allergen Pru av 1; AltName: Full=Allergen Pru a 1; AltName: Allergen=Pru av 1	-
Vitvi03g01572	5.55474	2.7265e-46	3.39492e-43	Vitvi03g01572	chr03	5456836	5459652	-	1652	-	- && P17859.1 RecName: Full=Alpha-amylase; AltName: Full=1,4-alpha-D-glucan glucanohydrolase; Flags: Precursor	-
Vitvi03g00324	-3.65196	7.52878e-46	8.90579e-43	Vitvi03g00324	chr03	3584605	3589487	+	593	-	- && -	-
Vitvi02g00702	4.19839	8.4705e-46	9.54262e-43	Vitvi02g00702	chr02	7647736	7649191	+	706	-	- && -	-
Vitvi10g01778	6.88865	4.77128e-45	5.13086e-42	Vitvi10g01778	chr10	5296300	5297763	-	1264	-	- && B6VJS4.2 RecName: Full=Trans-resveratrol di-O-methyltransferase; AltName: Full=Resveratrol O-methyltransferase; Short=ROMT; Short=VvROMT	-
Vitvi05g00090	-5.23584	2.6665e-44	2.74278e-41	Vitvi05g00090	chr05	868859	873471	-	2045	-	- && Q8VZF1.1 RecName: Full=Acetate/butyrate--CoA ligase AAE7, peroxisomal; AltName: Full=AMP-binding protein 7; Short=AtAMPBP7; AltName: Full=Acetyl-CoA synthetase; AltName: Full=Acyl-activating enzyme 7; AltName: Full=Butyryl-CoA synthetase; AltName: Full=Protein ACETATE NON-UTILIZING 1	AMP-binding
Vitvi18g00878	4.96545	1.42115e-43	1.4009e-40	Vitvi18g00878	chr18	9846466	9848564	+	1876	-	- && O49858.1 RecName: Full=Cytochrome P450 82A3; AltName: Full=Cytochrome P450 CP6	p450
Vitvi08g02084	6.8382	3.82108e-43	3.61596e-40	Vitvi08g02084	chr08	9868363	9872062	-	1992	-	- && F4KGN5.1 RecName: Full=Solute carrier family 40 member 2; AltName: Full=Ferroportin-2; AltName: Full=Iron-regulated transporter 2; Short=AtIREG2	-
Vitvi01g00845	4.74301	1.59533e-42	1.45163e-39	Vitvi01g00845	chr01	10117667	10118410	-	744	-	- && Q39264.1 RecName: Full=Zinc finger protein 5	-
Vitvi05g01793	6.0745	1.71917e-42	1.50637e-39	Vitvi05g01793	chr05	1665733	1668481	+	668	-	- && Q9LUV2.1 RecName: Full=Stress-response A/B barrel domain-containing protein HS1; AltName: Full=Pop3 family protein At3g17210; AltName: Full=Protein HEAT STABLE 1; Short=AtHS1	-
Vitvi04g01687	-2.9937	2.46326e-41	2.08128e-38	Vitvi04g01687	chr04	23599176	23610401	+	3176	-	- && Q8W234.1 RecName: Full=Transcriptional corepressor SEUSS; Short=AtSEU	-
Vitvi09g00193	6.95276	2.63086e-41	2.14624e-38	Vitvi09g00193	chr09	2133171	2136578	+	1728	-	- && Q43866.1 RecName: Full=Beta-fructofuranosidase, insoluble isoenzyme CWINV1; AltName: Full=Cell wall beta-fructosidase 1; Short=AtbetaFRUCT1; AltName: Full=Cell wall invertase 1; Short=AtcwINV1; AltName: Full=Sucrose hydrolase 1; Flags: Precursor	-
Vitvi12g01979	4.83285	3.803e-41	2.99905e-38	Vitvi12g01979	chr12	21261431	21263336	+	1906	-	- && Q9FLD5.1 RecName: Full=AAA-ATPase ASD, mitochondrial; AltName: Full=AAA-ATPase 1; AltName: Full=Protein ATPASE-IN-SEED-DEVELOPMENT	AAA
Vitvi18g02837	4.50426	1.80428e-40	1.37695e-37	Vitvi18g02837	chr18	13810517	13811823	+	1117	-	- && P16273.2 RecName: Full=Pathogen-related protein	-
Vitvi12g02353	3.83214	1.86731e-40	1.38053e-37	Vitvi12g02353	chr12	5293491	5294379	-	662	-	- && -	-
Vitvi14g02866	8.27441	2.35892e-40	1.69113e-37	Vitvi14g02866	chr14	20056550	20057268	-	719	-	- && -	-
Vitvi14g02663	-3.03781	3.41706e-40	2.37767e-37	Vitvi14g02663	chr14	7051600	7058543	-	1550	-	- && C6TBN2.1 RecName: Full=Probable aldo-keto reductase 1; Short=GmAKR1	Aldo_ket_red
Vitvi01g02000	6.61623	1.65168e-39	1.11644e-36	Vitvi01g02000	chr01	5681654	5683555	-	1281	-	- && Q9FKC8.2 RecName: Full=Probable S-adenosylmethionine-dependent methyltransferase At5g37990	-
Vitvi19g02152	6.55877	4.25241e-38	2.79454e-35	Vitvi19g02152	chr19	13089560	13090883	-	1021	-	- && P49332.1 RecName: Full=Probable glutathione S-transferase parC; AltName: Full=Auxin-regulated protein parC	GST_N
Vitvi15g01522	2.78637	1.36589e-37	8.7336e-35	Vitvi15g01522	chr15	15868791	15872100	-	2049	-	- && Q50EK3.1 RecName: Full=Cytochrome P450 704C1; AltName: Full=Cytochrome P450 CYPD [Pinus taeda]	p450
Vitvi06g01603	7.66485	1.44919e-37	9.02232e-35	Vitvi06g01603	chr06	1137673	1138518	+	846	-	- && Q9LID5.1 RecName: Full=Dirigent protein 7; Short=AtDIR7; Flags: Precursor	-
Vitvi03g00568	7.9826	1.94162e-37	1.17782e-34	Vitvi03g00568	chr03	6281986	6283705	+	1720	-	- && Q66PF4.1 RecName: Full=Cinnamate beta-D-glucosyltransferase; AltName: Full=UDP-glucose:cinnamate glucosyltransferase; Short=FaGT2	UDPGT
Vitvi07g01319	5.41182	2.18548e-37	1.2926e-34	Vitvi07g01319	chr07	18558908	18564035	+	3249	-	- && Q9FKZ1.1 RecName: Full=Probable disease resistance protein At5g66900	NB-ARC
Vitvi09g00040	6.81832	2.849e-37	1.64178e-34	Vitvi09g00040	chr09	397999	399727	+	1362	-	- && Q9FLN0.1 RecName: Full=GDSL esterase/lipase 1; AltName: Full=Extracellular lipase 1; Flags: Precursor	Lipase_GDSL
Vitvi11g00045	6.75652	2.91464e-37	1.64178e-34	Vitvi11g00045	chr11	646715	647764	+	1050	-	- && Q84QC2.1 RecName: Full=Ethylene-responsive transcription factor ERF017	AP2
Vitvi16g00043	-2.56829	4.12878e-37	2.27159e-34	Vitvi16g00043	chr16	494884	497275	+	2196	-	- && Q9SRQ1.1 RecName: Full=Cytochrome P450 89A9	p450
Vitvi04g01429	-2.3155	8.56584e-37	4.6057e-34	Vitvi04g01429	chr04	20034035	20039558	-	1424	-	- && Q9SI62.2 RecName: Full=Polyprenol reductase 2	-
Vitvi03g00250	-3.14503	7.76833e-36	4.08407e-33	Vitvi03g00250	chr03	2896487	2898435	-	1294	-	- && -	-
Vitvi05g01940	8.78004	9.62737e-36	4.9514e-33	Vitvi05g01940	chr05	7697454	7698251	-	798	-	- && -	-
Vitvi05g02116	4.60397	1.51587e-35	7.6303e-33	Vitvi05g02116	chr05	19421537	19423163	+	1627	-	- && F8WKW0.1 RecName: Full=Crocetin glucosyltransferase, chloroplastic; AltName: Full=UDP-glucose glucosyltransferase 1; Short=GjUGT1; AltName: Full=UDP-glycosyltransferase 75L6; Flags: Precursor	UDPGT
Vitvi11g01596	-5.72005	2.37988e-35	1.17298e-32	Vitvi11g01596	chr11	15042437	15043635	+	314	-	- && -	-
Vitvi07g00523	3.38188	1.19026e-34	5.74676e-32	Vitvi07g00523	chr07	5281892	5285021	+	1556	-	- && Q9C519.1 RecName: Full=WRKY transcription factor 6; AltName: Full=WRKY DNA-binding protein 6; Short=AtWRKY6	WRKY
Vitvi19g01707	-3.45983	3.44813e-34	1.63152e-31	Vitvi19g01707	chr19	23598705	23605645	-	3735	-	- && Q05609.1 RecName: Full=Serine/threonine-protein kinase CTR1; AltName: Full=Protein CONSTITUTIVE TRIPLE RESPONSE1	Pkinase_Tyr
Vitvi05g01953	10.4204	6.2404e-34	2.89481e-31	Vitvi05g01953	chr05	7852318	7853334	-	1017	-	- && -	-
Vitvi09g00500	3.14689	9.22237e-34	4.19582e-31	Vitvi09g00500	chr09	5612203	5616657	+	2602	-	- && Q9XI23.1 RecName: Full=Boron transporter 4	-
Vitvi19g00111	5.16794	1.1629e-33	5.19093e-31	Vitvi19g00111	chr19	1451177	1452511	+	1335	-	- && Q39688.1 RecName: Full=Epidermis-specific secreted glycoprotein EP1; AltName: Full=52/54 kDa medium protein; Flags: Precursor	B_lectin
Vitvi00g00956	-4.48283	1.70057e-33	7.45039e-31	Vitvi00g00956	chr00	20631595	20635265	-	498	-	- && C0LGT1.1 RecName: Full=Probable LRR receptor-like serine/threonine-protein kinase At5g10290; Flags: Precursor	Pkinase
Vitvi09g00086	4.62369	3.87071e-33	1.66497e-30	Vitvi09g00086	chr09	829416	831978	+	1579	-	- && Q9SBQ9.1 RecName: Full=Flavonoid 3'-monooxygenase; AltName: Full=Cytochrome P450 75B2; AltName: Full=Flavonoid 3'-hydroxylase [Petunia x hybrida]	p450
Vitvi11g01512	-5.42599	6.54405e-33	2.76463e-30	Vitvi11g01512	chr11	9004015	9006149	+	1261	-	- && Q9SD82.1 RecName: Full=Replication protein A 70 kDa DNA-binding subunit B; Short=AtRPA70B; AltName: Full=AtRPA1-5; AltName: Full=Replication factor A protein 1B; AltName: Full=Replication protein A 1B; Short=AtRPA1B	-
Vitvi15g00759	-4.01823	1.08609e-32	4.50785e-30	Vitvi15g00759	chr15	15216017	15224263	+	2141	-	- && Q93ZQ5.2 RecName: Full=SPX domain-containing membrane protein At4g22990	MFS_1
Vitvi16g00988	7.19734	3.45879e-32	1.41083e-29	VviSTS12	chr16	17797654	17799036	-	1252	-	- && A5AEM3.1 RecName: Full=Stilbene synthase 4; AltName: Full=Resveratrol synthase 4; AltName: Full=Trihydroxystilbene synthase 4; Short=StSy 4	Chal_sti_synt_N
Vitvi10g02324	6.85473	5.2861e-32	2.11964e-29	Vitvi10g02324	chr00	11713296	11716395	+	2358	-	- && Q9LPZ9.2 RecName: Full=G-type lectin S-receptor-like serine/threonine-protein kinase SD1-13; AltName: Full=Calmodulin-binding receptor-like protein kinase 1; AltName: Full=Receptor-like protein kinase 2; AltName: Full=S-domain-1 (SD1) receptor kinase 13; Short=SD1-13; Flags: Precursor	Pkinase_Tyr
Vitvi10g02188	5.62171	9.58956e-32	3.78116e-29	Vitvi10g02188	chr00	13614910	13615994	-	736	-	- && -	-
Vitvi02g01365	4.13576	1.25802e-31	4.87905e-29	Vitvi02g01365	chr02	1984577	1987810	+	2433	-	- && Q6R3L0.2 RecName: Full=Metal-nicotianamine transporter YSL1; AltName: Full=Protein YELLOW STRIPE LIKE 1; Short=AtYSL1	OPT
Vitvi18g00700	-3.56243	1.6887e-31	6.44377e-29	VviMADSD1c	chr18	7968590	7971054	+	969	-	- && Q9LM46.1 RecName: Full=Agamous-like MADS-box protein AGL104	SRF-TF
Vitvi05g01573	4.91393	2.48742e-31	9.34084e-29	Vitvi05g01573	chr05	24157709	24160322	-	1439	-	- && Q9M2U5.1 RecName: Full=Endochitinase EP3; AltName: Full=Chitinase class IV; Short=AtchitIV; AltName: Full=Protein HOMOLOG OF CARROT EP3-3 CHITINASE; Short=AtEP3; Flags: Precursor	-
Vitvi17g00819	7.79503	3.04439e-31	1.12538e-28	Vitvi17g00819	chr17	9793559	9796245	+	998	-	- && P27141.1 RecName: Full=Carbonic anhydrase, chloroplastic; AltName: Full=Carbonate dehydratase; Flags: Precursor	-
Vitvi05g01930	6.4806	4.18489e-31	1.52317e-28	Vitvi05g01930	chr05	7455371	7457433	+	1285	-	- && Q84MB3.1 RecName: Full=1-aminocyclopropane-1-carboxylate oxidase homolog 1	2OG-FeII_Oxy
Vitvi14g01975	3.94693	5.13715e-31	1.84144e-28	Vitvi14g01975	chr14	29638661	29639519	+	859	-	- && Q93Z27.1 RecName: Full=Probable calcium-binding protein CML45; AltName: Full=Calmodulin-like protein 45	-
Vitvi10g01029	6.52345	1.29382e-30	4.56854e-28	Vitvi10g01029	chr10	13647734	13657519	-	1731	-	- && Q9SVG3.1 RecName: Full=Berberine bridge enzyme-like 21; Short=AtBBE-like 21; Flags: Precursor	FAD_binding_4
Vitvi00g01383	-5.10685	2.15677e-30	7.50364e-28	Vitvi00g01383	chr00	26590920	26592592	+	1673	-	- && Q9SHP0.1 RecName: Full=Phosphoserine aminotransferase 2, chloroplastic; Short=AtPSAT2; Flags: Precursor	Aminotran_5
Vitvi11g01637	-6.24451	2.75468e-30	9.44498e-28	Vitvi11g01637	chr11	17751482	17754683	-	3141	-	- && O81825.1 RecName: Full=Probable disease resistance protein At4g27220	NB-ARC
Vitvi08g01847	6.66284	2.95933e-30	1.00017e-27	Vitvi08g01847	chr08	21184424	21188553	-	1860	-	- && O81973.1 RecName: Full=Cytochrome P450 93A3; AltName: Full=Cytochrome P450 CP5	p450
Vitvi14g02945	9.07314	4.37447e-30	1.45762e-27	Vitvi14g02945	chr14	24240476	24246281	+	1469	-	- && Q9SGA8.1 RecName: Full=UDP-glycosyltransferase 83A1	UDPGT
Vitvi05g01956	4.13893	4.9539e-30	1.62777e-27	Vitvi05g01956	chr05	7949429	7952985	+	1795	-	- && Q96303.1 RecName: Full=Inorganic phosphate transporter 1-4; Short=AtPht1;4; AltName: Full=H(+)/Pi cotransporter	Sugar_tr
Vitvi03g00519	4.55605	9.96963e-30	3.23098e-27	Vitvi03g00519	chr03	5644495	5646063	+	1569	-	- && Q9FXA4.1 RecName: Full=U-box domain-containing protein 26; AltName: Full=Plant U-box protein 26	U-box
Vitvi19g01884	6.58544	2.08811e-29	6.67575e-27	Vitvi19g01884	chr19	3050184	3055579	+	1719	-	- && Q94KB1.1 RecName: Full=MLO-like protein 14; Short=AtMlo14	-
Vitvi16g01640	6.41434	3.41585e-29	1.0775e-26	Vitvi16g01640	chr16	5143610	5144340	+	731	-	- && -	-
Vitvi08g01412	6.2347	3.59867e-29	1.12023e-26	Vitvi08g01412	chr08	16861232	16864477	+	1966	-	- && Q8GYJ2.1 RecName: Full=B3 domain-containing protein At2g36080; AltName: Full=Protein AUXIN RESPONSIVE FACTOR 31	B3
Vitvi08g00283	2.47363	4.59642e-29	1.41223e-26	Vitvi08g00283	chr08	5679262	5680764	+	1503	-	- && Q9ZSD4.1 RecName: Full=Syntaxin-121; Short=AtSYP121; AltName: Full=Syntaxin-related protein At-Syr1	SNARE
Vitvi03g00580	5.15617	6.77169e-29	2.0539e-26	Vitvi03g00580	chr03	6512832	6514492	+	1661	-	- && -	-
Vitvi16g01465	7.53714	8.35808e-29	2.50298e-26	VviSTS22	chr16	17916025	17917483	-	1323	-	- && A5AEM3.1 RecName: Full=Stilbene synthase 4; AltName: Full=Resveratrol synthase 4; AltName: Full=Trihydroxystilbene synthase 4; Short=StSy 4	Chal_sti_synt_N
Vitvi02g01321	-4.15085	1.34908e-28	3.98957e-26	Vitvi02g01321	chr02	497375	500459	-	1185	-	- && B3CTF9.1 RecName: Full=50S ribosomal protein L25; AltName: Full=General stress protein CTC	-
Vitvi11g01678	3.84185	1.53698e-28	4.48912e-26	Vitvi11g01678	chr11	19295911	19297199	+	1096	-	- && Q38910.1 RecName: Full=Probable xyloglucan endotransglucosylase/hydrolase protein 23; Short=At-XTH23; Short=XTH-23; Flags: Precursor	-
Vitvi05g00698	5.79521	1.68105e-28	4.85004e-26	Vitvi05g00698	chr05	7351508	7357236	-	1415	-	- && Q84MB3.1 RecName: Full=1-aminocyclopropane-1-carboxylate oxidase homolog 1	2OG-FeII_Oxy
Vitvi18g02231	2.91049	2.3908e-28	6.81465e-26	Vitvi18g02231	chr18	31625233	31644065	-	1358	-	- && Q8NFV4.1 RecName: Full=Protein ABHD11; AltName: Full=Alpha/beta hydrolase domain-containing protein 11; Short=Abhydrolase domain-containing protein 11; AltName: Full=Williams-Beuren syndrome chromosomal region 21 protein	-
Vitvi05g01945	9.26534	3.25265e-28	9.16085e-26	Vitvi05g01945	chr05	7779588	7780306	-	719	-	- && -	-
Vitvi14g02653	-2.50315	3.87629e-28	1.07888e-25	Vitvi14g02653	chr14	6594656	6597747	+	1920	-	- && Q05212.2 RecName: Full=DNA-damage-repair/toleration protein DRT102	LacAB_rpiB
Vitvi19g02150	-3.66251	3.93588e-28	1.08273e-25	Vitvi19g02150	chr19	13044707	13046067	-	729	-	- && Q03666.1 RecName: Full=Probable glutathione S-transferase; AltName: Full=Auxin-induced protein PCNT107	GST_N
Vitvi19g01817	3.26118	6.44887e-28	1.75365e-25	Vitvi19g01817	chr19	715844	726326	+	3283	-	- && C0LGG9.2 RecName: Full=Probable LRR receptor-like serine/threonine-protein kinase At1g53440; Flags: Precursor	Pkinase_Tyr
Vitvi05g01091	2.05591	1.04883e-27	2.81969e-25	Vitvi05g01091	chr05	15177853	15181352	-	1704	-	- && O23254.1 RecName: Full=Serine hydroxymethyltransferase 4; Short=AtSHMT4; AltName: Full=Glycine hydroxymethyltransferase 4; AltName: Full=Serine methylase 4	SHMT
Vitvi19g02257	5.62885	4.45984e-27	1.18552e-24	Vitvi19g02257	chr19	19983234	19984478	+	885	-	- && Q03666.1 RecName: Full=Probable glutathione S-transferase; AltName: Full=Auxin-induced protein PCNT107	-
Vitvi05g01938	6.92864	4.71015e-27	1.23814e-24	Vitvi05g01938	chr05	7653887	7654612	-	726	-	- && -	-
Vitvi01g00411	3.09741	5.12253e-27	1.33175e-24	Vitvi01g00411	chr01	4474890	4478694	-	3008	-	- && Q9S7Z8.1 RecName: Full=Auxin efflux carrier component 3; Short=AtPIN3	-
Vitvi11g00060	-4.95795	5.91104e-27	1.52004e-24	Vitvi11g00060	chr11	730707	734874	+	1254	-	- && Q5BPZ5.1 RecName: Full=Protein LAZ1 homolog 2; AltName: Full=Lazarus1 homolog 2	-
Vitvi19g01338	4.13742	6.24617e-27	1.58894e-24	Vitvi19g01338	chr19	15985509	15987001	+	1247	-	- && P25317.1 RecName: Full=Probable glutathione S-transferase parA; AltName: Full=Auxin-regulated protein parA; AltName: Full=STR246C protein	GST_N
Vitvi16g01320	5.00845	6.31851e-27	1.59025e-24	Vitvi16g01320	chr16	22598370	22600585	+	1801	-	- && Q56WD3.2 RecName: Full=UNC93-like protein 1 >Q8LG53.2 RecName: Full=UNC93-like protein 2	MFS_1
Vitvi02g00529	4.42272	8.26082e-27	2.05721e-24	Vitvi02g00529	chr02	5048865	5052931	-	2175	-	- && Q05085.1 RecName: Full=Protein NRT1/ PTR FAMILY 6.3; Short=AtNPF6.3; AltName: Full=Nitrate transporter 1.1; Short=AtNRT1; AltName: Full=Nitrate/chlorate transporter; AltName: Full=Protein CHLORINA 1	-
Vitvi01g01165	4.8048	1.20312e-26	2.96493e-24	Vitvi01g01165	chr01	15430029	15431862	-	1087	-	- && Q96262.1 RecName: Full=Plasma membrane-associated cation-binding protein 1; Short=AtPCAP1; AltName: Full=Microtubule-destabilizing protein 25	-
Vitvi10g00390	2.43651	1.60013e-26	3.90267e-24	Vitvi10g00390	chr10	4040650	4042651	-	1258	-	- && -	-
Vitvi05g02251	8.08419	1.94612e-26	4.6981e-24	Vitvi05g02251	chr05	24305614	24307001	-	1037	-	- && Q9M2U5.1 RecName: Full=Endochitinase EP3; AltName: Full=Chitinase class IV; Short=AtchitIV; AltName: Full=Protein HOMOLOG OF CARROT EP3-3 CHITINASE; Short=AtEP3; Flags: Precursor	-
Vitvi10g01804	2.65137	2.20606e-26	5.27182e-24	Vitvi10g01804	chr10	6951852	6967611	+	3737	-	- && Q9FXF2.1 RecName: Full=Probable LRR receptor-like serine/threonine-protein kinase RFK1; AltName: Full=Receptor-like kinase in flowers 1; Flags: Precursor	Pkinase_Tyr
Vitvi08g00026	4.60229	2.23931e-26	5.29777e-24	Vitvi08g00026	chr08	414907	415867	+	961	-	- && P43187.1 RecName: Full=Calcium-binding allergen Bet v 3; AltName: Full=Allergen Bet v III; AltName: Allergen=Bet v 3	-
Vitvi15g00787	6.10985	2.62132e-26	6.14013e-24	Vitvi15g00787	chr15	15505706	15506920	-	1215	-	- && O64640.1 RecName: Full=Probable carboxylesterase 8; AltName: Full=AtCXE8	Abhydrolase_3
Vitvi02g00393	6.80485	6.65066e-26	1.54256e-23	Vitvi02g00393	chr02	3587788	3588702	+	915	-	- && P81370.2 RecName: Full=Thaumatin-like protein; AltName: Allergen=Act d 2; Flags: Precursor	Thaumatin
Vitvi10g01596	8.37802	9.31642e-26	2.13988e-23	VviSTS2	chr10	19779207	19780775	-	1178	-	- && P51070.2 RecName: Full=Stilbene synthase 2; AltName: Full=PSV21; AltName: Full=Resveratrol synthase 2; AltName: Full=Trihydroxystilbene synthase 2; Short=StSy 2	Chal_sti_synt_N
Vitvi02g00114	7.80441	1.11066e-25	2.52654e-23	Vitvi02g00114	chr02	1040524	1042440	-	1391	-	- && Q9SUP6.1 RecName: Full=Probable WRKY transcription factor 53; AltName: Full=WRKY DNA-binding protein 53	-
Vitvi16g01154	5.45386	1.37865e-25	3.1063e-23	Vitvi16g01154	chr16	20140540	20143209	-	2068	-	- && P93604.1 RecName: Full=Rust resistance kinase Lr10; AltName: Full=Probable receptor-like serine/threonine-protein kinase LRK10; Flags: Precursor	Pkinase
Vitvi03g01199	-4.07765	1.58167e-25	3.5301e-23	Vitvi03g01199	chr03	18786906	18787871	+	524	-	- && -	-
[truncated: 6,206 more rows]
