# Supplementary material for: Discovery of cold-resistance genes in Vitis amurensis using bud-based quantitative trait locus mapping and RNA-seq
Source: BMC Genomics. 2022 Aug 3;23:551. doi: 10.1186/s12864-022-08788-y (PMC9347155; doi:10.1186/s12864-022-08788-y)
Supplement: Supplementary file 5 — Additional file 5. The expression levels of 28 selected genes. [file 12864_2022_8788_MOESM5_ESM.xls]

## Sheet: A_22_get_annot
The expression levels of 28 selected genes
ID	gene_name	gene_chr	gene_start	gene_end	gene_strand	gene_length	gene_biotype	gene_description	tf_family	S3vsS1_log2FoldChange	S3vsS1_pvalue	S3vsS1_padj	S1vsH1_log2FoldChange	S1vsH1_pvalue	S1vsH1_padj	S3vsH3_log2FoldChange	S3vsH3_pvalue	S3vsH3_padj	H3vsH1_log2FoldChange	H3vsH1_pvalue	H3vsH1_padj	biological_process	biological_process_description	cellular_component	cellular_component_description	molecular_function	molecular_function_description	pathway_id	pathway
Vitvi18g02012	Vitvi18g02012	chr18	28668145	28669816	-	1672	-	- && D3UAG7.1 RecName: Full=UDP-glycosyltransferase 88F3; AltName: Full=UDP-glucose:chalcone 2'-O-glucosyltransferase	UDPGT	0.33751	0.215704	0.961517	1.32628	3.31806e-06	5.49806e-05	3.04949	9.07892e-18	7.86773e-16	-1.35654	0.000252999	0.00136862	GO:0008152||GO:0008150	metabolic process||biological_process			GO:0016758||GO:0003674||GO:0003824||GO:0016740||GO:0016757	transferase activity, transferring hexosyl groups||molecular_function||catalytic activity||transferase activity||transferase activity, transferring glycosyl groups	vvi00941||vvi01110	Flavonoid biosynthesis||Biosynthesis of secondary metabolites
Vitvi11g00217	Vitvi11g00217	chr11	2085638	2086856	+	711	-	- && Q9C5D7.1 RecName: Full=Probable caffeoyl-CoA O-methyltransferase At4g26220; AltName: Full=Trans-caffeoyl-CoA 3-O-methyltransferase; Short=CCoAMT; Short=CCoAOMT	-	0.16736	0.656016	0.963207	0.716031	0.147584	0.2691	2.56421	3.57567e-06	3.60585e-05	-1.65395	0.0118936	0.0334811					GO:0008171||GO:0003674||GO:0003824||GO:0008168||GO:0016740||GO:0016741	O-methyltransferase activity||molecular_function||catalytic activity||methyltransferase activity||transferase activity||transferase activity, transferring one-carbon groups	vvi00940||vvi00941||vvi00945||vvi01100||vvi01110	Phenylpropanoid biosynthesis||Flavonoid biosynthesis||Stilbenoid, diarylheptanoid and gingerol biosynthesis||Metabolic pathways||Biosynthesis of secondary metabolites
Vitvi16g00997	VviSTS37	chr16	18098330	18100036	-	1348	-	- && P28343.2 RecName: Full=Stilbene synthase 1; AltName: Full=PSV25; AltName: Full=Resveratrol synthase 1; AltName: Full=Trihydroxystilbene synthase 1; Short=StSy 1; AltName: Full=Vitis stilbene synthase 1	Chal_sti_synt_N	0.952373	0.218981	0.961517	2.83619	0.000918374	0.00599952	2.5663	2.14132e-05	0.00017355	1.23144	0.0700559	0.138166	GO:0008152||GO:0008150	metabolic process||biological_process			GO:0003824||GO:0003674	catalytic activity||molecular_function	vvi00941||vvi01100||vvi01110||vvi04712	Flavonoid biosynthesis||Metabolic pathways||Biosynthesis of secondary metabolites||Circadian rhythm - plant
Vitvi18g01119	Vitvi18g01119	chr18	12302991	12305049	+	1361	-	- && Q7XZQ7.1 RecName: Full=Flavanone 3-dioxygenase; AltName: Full=Flavanone 3-beta-hydroxylase; AltName: Full=Flavanone 3-hydroxylase; Short=F3H; AltName: Full=Naringenin,2-oxoglutarate 3-dioxygenase; Short=Naringenin 3-dioxygenase [Petroselinum crispum]	2OG-FeII_Oxy	0.512216	0.347812	0.961517	1.20671	0.0320181	0.0887975	1.22161	0.000283637	0.00164427	0.521572	0.0873625	0.16387	GO:0055114||GO:0008152||GO:0008150	oxidation-reduction process||metabolic process||biological_process			GO:0016491||GO:0003674||GO:0003824	oxidoreductase activity||molecular_function||catalytic activity	vvi00941||vvi01100||vvi01110	Flavonoid biosynthesis||Metabolic pathways||Biosynthesis of secondary metabolites
Vitvi19g02150	Vitvi19g02150	chr19	13044707	13046067	-	729	-	- && Q03666.1 RecName: Full=Probable glutathione S-transferase; AltName: Full=Auxin-induced protein PCNT107	GST_N	0.774601	0.111968	0.961517	1.31607	0.0355679	0.0958743	3.66251	3.93599e-28	1.08276e-25	-1.55246	0.00189423	0.00736462					GO:0005515||GO:0003674||GO:0005488	protein binding||molecular_function||binding	vvi00480||vvi01100	Glutathione metabolism||Metabolic pathways
Vitvi19g02192	Vitvi19g02192	chr19	15345612	15347287	+	993	-	- && Q03666.1 RecName: Full=Probable glutathione S-transferase; AltName: Full=Auxin-induced protein PCNT107	GST_N	0.615011	0.124992	0.961517	0.396066	0.390618	0.533799	2.68099	2.23056e-21	3.06806e-19	-1.64054	9.49381e-07	1.10895e-05					GO:0005515||GO:0003674||GO:0005488	protein binding||molecular_function||binding	vvi00480||vvi01100	Glutathione metabolism||Metabolic pathways
Vitvi17g01380	Vitvi17g01380	chr17	2837258	2838299	-	970	-	- && P32110.1 RecName: Full=Probable glutathione S-transferase; AltName: Full=G2-4; AltName: Full=Heat shock protein 26A	GST_N	-1.77018	0.0415378	0.74193	5.09939	1.35839e-07	3.44249e-06	4.77771	1.42441e-09	3.10874e-08	-1.39263	0.234874	0.353272					GO:0005515||GO:0003674||GO:0005488	protein binding||molecular_function||binding	vvi00480||vvi01100	Glutathione metabolism||Metabolic pathways
Vitvi07g00283	Vitvi07g00283	chr07	3200000	3201033	+	825	-	- && P46440.1 RecName: Full=Glutathione S-transferase APIC; AltName: Full=GST class-phi	GST_C	0.146393	0.787065	0.977259	-1.02937	0.158956	0.283469	4.0355	1.11476e-08	2.01938e-07	-4.87992	5.72205e-09	1.21551e-07					GO:0005515||GO:0003674||GO:0005488	protein binding||molecular_function||binding	vvi00480||vvi01100	Glutathione metabolism||Metabolic pathways
Vitvi05g00235	Vitvi05g00235	chr05	2487510	2488673	+	891	-	- && Q6E2Z6.1 RecName: Full=1-Cys peroxiredoxin; AltName: Full=Rehydrin homolog; AltName: Full=Thioredoxin peroxidase	-	0.587853	0.310087	0.961517	4.16685	2.33909e-09	9.57891e-08	3.79842	9.18479e-08	1.36749e-06	0.966647	0.263067	0.384876	GO:0055114||GO:0008152||GO:0008150	oxidation-reduction process||metabolic process||biological_process			GO:0016209||GO:0016491||GO:0051920||GO:0003674||GO:0003824||GO:0016684	antioxidant activity||oxidoreductase activity||peroxiredoxin activity||molecular_function||catalytic activity||oxidoreductase activity, acting on peroxide as acceptor	vvi00480||vvi00940||vvi01100||vvi01110	Glutathione metabolism||Phenylpropanoid biosynthesis||Metabolic pathways||Biosynthesis of secondary metabolites
Vitvi07g02190	Vitvi07g02190	chr07	3197932	3198789	+	675	-	- && P30109.1 RecName: Full=Glutathione S-transferase PARB; AltName: Full=GST class-phi	GST_N	0.519304	0.223721	0.961517	-1.37061	0.0294771	0.0833751	3.3768	4.49705e-07	5.7292e-06	-4.20085	8.63329e-08	1.3483e-06					GO:0005515||GO:0003674||GO:0005488	protein binding||molecular_function||binding	vvi00480||vvi01100	Glutathione metabolism||Metabolic pathways
Vitvi19g01311	Vitvi19g01311	chr19	15450738	15452496	-	1108	-	- && Q03666.1 RecName: Full=Probable glutathione S-transferase; AltName: Full=Auxin-induced protein PCNT107	GST_N	0.58379	0.0805101	0.911694	-0.0138763	0.96919	0.980731	1.49197	5.60773e-07	6.93143e-06	-0.901537	0.00419875	0.0142415					GO:0005515||GO:0003674||GO:0005488	protein binding||molecular_function||binding	vvi00480||vvi01100	Glutathione metabolism||Metabolic pathways
Vitvi12g00080	Vitvi12g00080	chr12	1434315	1435713	-	808	-	- && O80852.1 RecName: Full=Glutathione S-transferase F9; Short=AtGSTF9; AltName: Full=AtGSTF7; AltName: Full=GST class-phi member 9	GST_C	0.67019	0.181604	0.961517	2.01236	0.000318482	0.00261581	2.19741	1.29373e-06	1.45887e-05	0.508056	0.324574	0.451605					GO:0005515||GO:0003674||GO:0005488	protein binding||molecular_function||binding	vvi00480||vvi01100	Glutathione metabolism||Metabolic pathways
Vitvi14g00291	Vitvi14g00291	chr14	3603678	3615990	+	2202	-	- && O22494.1 RecName: Full=Glutathione synthetase, chloroplastic; Short=GSH synthetase; Short=GSH-S; Short=Glutathione synthase; Flags: Precursor	-	0.177059	0.537866	0.961517	2.45227	1.08726e-10	6.16087e-09	1.77244	1.49509e-06	1.65904e-05	0.887162	0.0582699	0.119151	GO:0006750||GO:0006790||GO:0008152||GO:0006749||GO:0006518||GO:0006575||GO:0006807||GO:0008150||GO:0009058||GO:0009987||GO:0019184||GO:0034641||GO:0042398||GO:0043043||GO:0043603||GO:0043604||GO:0044237||GO:0044249||GO:0044271||GO:0044272||GO:0051186||GO:0051188||GO:0071704||GO:1901564||GO:1901566||GO:1901576	glutathione biosynthetic process||sulfur compound metabolic process||metabolic process||glutathione metabolic process||peptide metabolic process||cellular modified amino acid metabolic process||nitrogen compound metabolic process||biological_process||biosynthetic process||cellular process||nonribosomal peptide biosynthetic process||cellular nitrogen compound metabolic process||cellular modified a…			GO:0004363||GO:0005524||GO:0003674||GO:0003824||GO:0016874||GO:0016879||GO:0016881||GO:0000166||GO:0005488||GO:0008144||GO:0017076||GO:0030554||GO:0032553||GO:0032555||GO:0032559||GO:0035639||GO:0036094||GO:0043167||GO:0043168||GO:0097159||GO:0097367||GO:1901265||GO:1901363	glutathione synthase activity||ATP binding||molecular_function||catalytic activity||ligase activity||ligase activity, forming carbon-nitrogen bonds||acid-amino acid ligase activity||nucleotide binding||binding||drug binding||purine nucleotide binding||adenyl nucleotide binding||ribonucleotide binding||purine ribonucleotide binding||adenyl ribonucleotide binding||purine ribonucleoside triphosphate…	vvi00270||vvi00480||vvi01100	Cysteine and methionine metabolism||Glutathione metabolism||Metabolic pathways
Vitvi19g01032	Vitvi19g01032	chr19	12999421	13001041	-	998	-	- && Q03666.1 RecName: Full=Probable glutathione S-transferase; AltName: Full=Auxin-induced protein PCNT107	GST_N	-0.0161742	0.984132	0.998533	1.14608	0.191589	0.322923	6.27873	6.30886e-05	0.000448079	-5.13563	0.00463678	0.0154456					GO:0005515||GO:0003674||GO:0005488	protein binding||molecular_function||binding	vvi00480||vvi01100	Glutathione metabolism||Metabolic pathways
Vitvi05g01960	Vitvi05g01960	chr05	8118410	8119129	+	720	-	- && P32110.1 RecName: Full=Probable glutathione S-transferase; AltName: Full=G2-4; AltName: Full=Heat shock protein 26A	-	-0.648746	0.288735	0.961517	1.96661	0.00821085	0.0322819	1.5899	0.000159224	0.000997619	-0.225744	0.713594	0.799305					GO:0005515||GO:0003674||GO:0005488	protein binding||molecular_function||binding	vvi00480||vvi01100	Glutathione metabolism||Metabolic pathways
Vitvi11g01419	Vitvi11g01419	chr11	3771929	3773303	+	1375	-	- && P50134.1 RecName: Full=Ornithine decarboxylase; Short=ODC	-	0.0776266	0.922217	0.990281	6.25057	0.000185952	0.0016906	5.88789	0.000370481	0.00207525	NA	NA	NA					GO:0003824||GO:0003674	catalytic activity||molecular_function	vvi00330||vvi00480||vvi01100||vvi01110	Arginine and proline metabolism||Glutathione metabolism||Metabolic pathways||Biosynthesis of secondary metabolites
Vitvi07g02189	Vitvi07g02189	chr07	3194225	3195754	+	1021	-	- && Q9LZI9.1 RecName: Full=Glutathione S-transferase F13; Short=AtGSTF13; AltName: Full=GST class-phi member 13	GST_N	1.01985	0.240285	0.961517	-1.6563	0.125108	0.238556	5.11156	0.000924624	0.00451199	-5.73043	0.000531167	0.00255667					GO:0005515||GO:0003674||GO:0005488	protein binding||molecular_function||binding	vvi00480||vvi01100	Glutathione metabolism||Metabolic pathways
Vitvi14g00840	Vitvi14g00840	chr14	14714661	14767454	-	1509	-	- && Q8LE52.1 RecName: Full=Glutathione S-transferase DHAR3, chloroplastic; AltName: Full=Chloride intracellular channel homolog 3; Short=CLIC homolog 3; AltName: Full=Glutathione-dependent dehydroascorbate reductase 3; Short=AtDHAR3; Short=ChlDHAR; Short=GSH-dependent dehydroascorbate reductase 3; Flags: Precursor	-	0.193077	0.606174	0.961517	0.226629	0.448668	0.58728	1.32489	0.00179945	0.00787484	-0.87302	0.0235979	0.0581087					GO:0005515||GO:0003674||GO:0005488	protein binding||molecular_function||binding	vvi00053||vvi00480||vvi01100	Ascorbate and aldarate metabolism||Glutathione metabolism||Metabolic pathways
Vitvi04g00484	Vitvi04g00484	chr04	4942079	4950572	-	1446	-	- && Q8GY91.1 RecName: Full=Putative L-ascorbate peroxidase 6; Short=AtAPx08	-	0.732695	0.151032	0.961517	0.370128	0.525139	0.65591	1.12782	0.00183294	0.00800424	-0.011088	0.979613	0.986734	GO:0006979||GO:0055114||GO:0006950||GO:0008150||GO:0050896||GO:0008152	response to oxidative stress||oxidation-reduction process||response to stress||biological_process||response to stimulus||metabolic process			GO:0004601||GO:0020037||GO:0003674||GO:0003824||GO:0016491||GO:0016209||GO:0016684||GO:0005488||GO:0046906||GO:0048037||GO:0097159||GO:1901363	peroxidase activity||heme binding||molecular_function||catalytic activity||oxidoreductase activity||antioxidant activity||oxidoreductase activity, acting on peroxide as acceptor||binding||tetrapyrrole binding||cofactor binding||organic cyclic compound binding||heterocyclic compound binding	vvi00053||vvi00480||vvi01100	Ascorbate and aldarate metabolism||Glutathione metabolism||Metabolic pathways
Vitvi11g01418	Vitvi11g01418	chr11	3768629	3770402	+	756	-	- && O22616.2 RecName: Full=Ornithine decarboxylase; Short=ODC; AltName: Full=LeODC	-	3.25135	0.0621084	1	2.50951	0.532627	1	5.22558	0.00444377	0.0168912	NA	NA	NA					GO:0003824||GO:0003674	catalytic activity||molecular_function	vvi00330||vvi00480||vvi01100||vvi01110	Arginine and proline metabolism||Glutathione metabolism||Metabolic pathways||Biosynthesis of secondary metabolites
Vitvi07g00286	Vitvi07g00286	chr07	3228606	3229994	-	855	-	- && P46423.1 RecName: Full=Glutathione S-transferase; AltName: Full=25 kDa auxin-binding protein; AltName: Full=GST class-phi	GST_N	0.086827	0.879867	0.987676	0.303833	0.535055	0.665054	1.24463	0.012166	0.038417	-0.809759	0.043197	0.0943925					GO:0005515||GO:0003674||GO:0005488	protein binding||molecular_function||binding	vvi00480||vvi01100	Glutathione metabolism||Metabolic pathways
Vitvi16g00997	VviSTS37	chr16	18098330	18100036	-	1348	-	- && P28343.2 RecName: Full=Stilbene synthase 1; AltName: Full=PSV25; AltName: Full=Resveratrol synthase 1; AltName: Full=Trihydroxystilbene synthase 1; Short=StSy 1; AltName: Full=Vitis stilbene synthase 1	Chal_sti_synt_N	0.952373	0.218981	0.961517	2.83619	0.000918374	0.00599952	2.5663	2.14132e-05	0.00017355	1.23144	0.0700559	0.138166	GO:0008152||GO:0008150	metabolic process||biological_process			GO:0003824||GO:0003674	catalytic activity||molecular_function	vvi00941||vvi01100||vvi01110||vvi04712	Flavonoid biosynthesis||Metabolic pathways||Biosynthesis of secondary metabolites||Circadian rhythm - plant
Vitvi01g00499	Vitvi01g00499	chr01	5581277	5585384	-	2242	-	- && Q9C9W9.1 RecName: Full=Adagio protein 3; AltName: Full=F-box only protein 2a; Short=FBX2a; AltName: Full=Flavin-binding kelch repeat F-box protein 1	Kelch_2	0.488224	0.440089	0.961517	2.68707	0.000429525	0.00330918	1.69863	6.60195e-05	0.000465818	1.50682	0.00870282	0.0258831					GO:0005515||GO:0003674||GO:0005488	protein binding||molecular_function||binding	vvi04712	Circadian rhythm - plant
Vitvi13g01780	Vitvi13g01780	chr13	28045881	28050796	+	2766	-	- && O24370.1 RecName: Full=Linoleate 13S-lipoxygenase 2-1, chloroplastic; AltName: Full=Lipoxygenase 2-1; Flags: Precursor	Lipoxygenase	-4.13964	0.000474295	0.115865	0.290261	0.821129	0.88213	2.87802	0.00782048	0.026935	-6.67555	1.96317e-11	8.43006e-10	GO:0055114||GO:0008152||GO:0008150	oxidation-reduction process||metabolic process||biological_process			GO:0005515||GO:0016702||GO:0046872||GO:0003674||GO:0005488||GO:0003824||GO:0016491||GO:0016701||GO:0051213||GO:0043167||GO:0043169	protein binding||oxidoreductase activity, acting on single donors with incorporation of molecular oxygen, incorporation of two atoms of oxygen||metal ion binding||molecular_function||binding||catalytic activity||oxidoreductase activity||oxidoreductase activity, acting on single donors with incorporation of molecular oxygen||dioxygenase activity||ion binding||cation binding	vvi00591||vvi00592||vvi01100||vvi01110	Linoleic acid metabolism||alpha-Linolenic acid metabolism||Metabolic pathways||Biosynthesis of secondary metabolites
Vitvi01g01811	Vitvi01g01811	chr01	24063408	24067760	-	2033	-	- && Q3UDW8.2 RecName: Full=Heparan-alpha-glucosaminide N-acetyltransferase; AltName: Full=Transmembrane protein 76	-	-0.355409	0.526825	0.961517	5.14356	5.54035e-12	4.1692e-10	3.55673	5.53303e-11	1.5944e-09	1.2491	0.174946	0.28131	--	--	--	--	--	--	vvi00531||vvi01100	Glycosaminoglycan degradation||Metabolic pathways
Vitvi08g01613	Vitvi08g01613	chr08	18825174	18828689	+	1470	-	- && Q3UDW8.2 RecName: Full=Heparan-alpha-glucosaminide N-acetyltransferase; AltName: Full=Transmembrane protein 76	-	0.657489	0.619558	0.962032	6.51909	0.0119842	0.0428467	5.74049	7.50748e-05	0.000523004	NA	NA	NA	--	--	--	--	--	--	vvi00531||vvi01100	Glycosaminoglycan degradation||Metabolic pathways
Vitvi17g00739	Vitvi17g00739	chr17	8778232	8792686	-	2774	-	- && Q9FNA3.1 RecName: Full=Alpha-N-acetylglucosaminidase; AltName: Full=N-acetyl-glucosaminidase; Short=AtNAGLU; AltName: Full=Protein CYCLOPS 1; Flags: Precursor	-	0.280536	0.526568	0.961517	1.00503	0.0262511	0.0764467	1.22919	0.000232943	0.00139025	0.0767941	0.813046	0.874937	--	--	--	--	--	--	vvi00531||vvi01100	Glycosaminoglycan degradation||Metabolic pathways
Vitvi09g00191	Vitvi09g00191	chr09	2108411	2110849	-	1930	-	- && Q8H1F5.1 RecName: Full=Protein indeterminate-domain 7	-	-0.620495	0.404363	0.961517	0.706861	0.280495	0.42245	2.45301	0.000432752	0.00236663	-2.32989	4.57815e-05	0.000318718	--	--	--	--	--	--	vvi00052||vvi00511||vvi00531||vvi00600||vvi00604||vvi01100	Galactose metabolism||Other glycan degradation||Glycosaminoglycan degradation||Sphingolipid metabolism||Glycosphingolipid biosynthesis - ganglio series||Metabolic pathways
