# Supplementary material for: Discovery of cold-resistance genes in Vitis amurensis using bud-based quantitative trait locus mapping and RNA-seq
Source: BMC Genomics. 2022 Aug 3;23:551. doi: 10.1186/s12864-022-08788-y (PMC9347155; doi:10.1186/s12864-022-08788-y)
Supplement: Supplementary file 6 — Additional file 6. Gene expression in hormone signal transduction pathway. [file 12864_2022_8788_MOESM6_ESM.xls]

## Sheet: Sheet1
Gene expression in hormone signal transduction pathway
ID	gene_name	gene_chr	gene_start	gene_end	gene_strand	gene_length	gene_biotype	gene_description	tf_family	S3vsS1_log2FoldChange	S3vsS1_pvalue	S3vsS1_padj	S1vsH1_log2FoldChange	S1vsH1_pvalue	S1vsH1_padj	S3vsH3_log2FoldChange	S3vsH3_pvalue	S3vsH3_padj	H3vsH1_log2FoldChange	H3vsH1_pvalue	H3vsH1_padj	biological_process	biological_process_description	cellular_component	cellular_component_description	molecular_function	molecular_function_description	pathway_id	pathway
Vitvi02g00682	Vitvi02g00682	chr02	7261562	7271771	-	1622	-	- && Q944A7.1 RecName: Full=Probable serine/threonine-protein kinase At4g35230	Pkinase_Tyr	-0.0996728	0.782295	0.976656	0.828755	0.0266712	0.0773744	2.97664	1.52413e-20	1.83969e-18	-2.21583	5.30364e-11	2.00802e-09	GO:0006468||GO:0008152||GO:0006464||GO:0006793||GO:0006796||GO:0006807||GO:0008150||GO:0009987||GO:0016310||GO:0019538||GO:0036211||GO:0043170||GO:0043412||GO:0044237||GO:0044238||GO:0044260||GO:0044267||GO:0071704||GO:1901564	protein phosphorylation||metabolic process||cellular protein modification process||phosphorus metabolic process||phosphate-containing compound metabolic process||nitrogen compound metabolic process||biological_process||cellular process||phosphorylation||protein metabolic process||protein modification process||macromolecule metabolic process||macromolecule modification||cellular metabolic process|…			GO:0005515||GO:0004672||GO:0003674||GO:0005488||GO:0003824||GO:0016301||GO:0016740||GO:0016772||GO:0016773||GO:0140096	protein binding||protein kinase activity||molecular_function||binding||catalytic activity||kinase activity||transferase activity||transferase activity, transferring phosphorus-containing groups||phosphotransferase activity, alcohol group as acceptor||catalytic activity, acting on a protein	vvi04075	Plant hormone signal transduction
Vitvi03g00452	Vitvi03g00452	chr03	4919796	4926593	-	1830	-	- && Q75H77.1 RecName: Full=Serine/threonine-protein kinase SAPK10; AltName: Full=Osmotic stress/abscisic acid-activated protein kinase 10	Pkinase	0.521772	0.222745	0.961517	1.681	0.000130303	0.00126186	1.75423	7.95452e-13	3.15308e-11	0.465173	0.0248834	0.0606029	GO:0006468||GO:0008152||GO:0006464||GO:0006793||GO:0006796||GO:0006807||GO:0008150||GO:0009987||GO:0016310||GO:0019538||GO:0036211||GO:0043170||GO:0043412||GO:0044237||GO:0044238||GO:0044260||GO:0044267||GO:0071704||GO:1901564	protein phosphorylation||metabolic process||cellular protein modification process||phosphorus metabolic process||phosphate-containing compound metabolic process||nitrogen compound metabolic process||biological_process||cellular process||phosphorylation||protein metabolic process||protein modification process||macromolecule metabolic process||macromolecule modification||cellular metabolic process|…			GO:0004672||GO:0005524||GO:0003674||GO:0003824||GO:0016301||GO:0016740||GO:0016772||GO:0016773||GO:0140096||GO:0000166||GO:0005488||GO:0008144||GO:0017076||GO:0030554||GO:0032553||GO:0032555||GO:0032559||GO:0035639||GO:0036094||GO:0043167||GO:0043168||GO:0097159||GO:0097367||GO:1901265||GO:1901363	protein kinase activity||ATP binding||molecular_function||catalytic activity||kinase activity||transferase activity||transferase activity, transferring phosphorus-containing groups||phosphotransferase activity, alcohol group as acceptor||catalytic activity, acting on a protein||nucleotide binding||binding||drug binding||purine nucleotide binding||adenyl nucleotide binding||ribonucleotide binding|…	vvi04016||vvi04075	MAPK signaling pathway - plant||Plant hormone signal transduction
Vitvi17g01018	Vitvi17g01018	chr17	12416184	12437851	+	1359	-	- && Q5N6V8.2 RecName: Full=Two-component response regulator ORR26; AltName: Full=OsRRB6	Response_reg	0.901323	0.338772	0.961517	5.67171	3.05844e-05	0.000375417	4.1006	1.10885e-08	2.0102e-07	2.4775	0.0845722	0.15981	GO:0000160||GO:0007165||GO:0035556||GO:0007154||GO:0008150||GO:0009987||GO:0023052||GO:0050789||GO:0050794||GO:0050896||GO:0051716||GO:0065007	phosphorelay signal transduction system||signal transduction||intracellular signal transduction||cell communication||biological_process||cellular process||signaling||regulation of biological process||regulation of cellular process||response to stimulus||cellular response to stimulus||biological regulation			GO:0003677||GO:0003674||GO:0003676||GO:0005488||GO:0097159||GO:1901363	DNA binding||molecular_function||nucleic acid binding||binding||organic cyclic compound binding||heterocyclic compound binding	vvi04075	Plant hormone signal transduction
Vitvi09g00156	Vitvi09g00156	chr09	1638159	1641687	+	2797	-	- && Q9CAJ0.1 RecName: Full=Protein phosphatase 2C 16; Short=AtPP2C16; AltName: Full=AtP2C-HA; AltName: Full=Protein HYPERSENSITIVE TO ABA 1; AltName: Full=Protein phosphatase 2C HAB1; Short=PP2C HAB1; Flags: Precursor	PP2C	0.323734	0.516525	0.961517	2.23405	0.000113142	0.00112377	1.29684	2.59029e-06	2.71877e-05	1.28872	0.000570767	0.00271623					GO:0003824||GO:0003674	catalytic activity||molecular_function	vvi04016||vvi04075	MAPK signaling pathway - plant||Plant hormone signal transduction
Vitvi03g01649	Vitvi03g01649	chr03	8895079	8895812	-	734	-	- && P11670.1 RecName: Full=Basic form of pathogenesis-related protein 1; Short=PRP 1; Flags: Precursor	SCP	-3.54934	0.00268484	0.259361	11.0398	2.08934e-09	8.63093e-08	7.07159	3.95744e-06	3.93382e-05	NA	NA	NA	--	--	--	--	--	--	vvi04016||vvi04075||vvi04626	MAPK signaling pathway - plant||Plant hormone signal transduction||Plant-pathogen interaction
Vitvi14g00841	VviRGA4	chr14	14807005	14808846	+	1842	-	- && Q8S4W7.1 RecName: Full=DELLA protein GAI1; AltName: Full=Gibberellic acid-insensitive mutant protein 1; AltName: Full=VvGAI1	GRAS	-0.505456	0.215232	0.961517	1.05071	0.0161215	0.0535772	1.07409	9.75422e-06	8.72459e-05	-0.490734	0.0793073	0.151934	--	--	--	--	--	--	vvi04075	Plant hormone signal transduction
Vitvi02g00126	Vitvi02g00126	chr02	1148744	1151025	-	1888	-	- && Q5SN75.1 RecName: Full=Probable protein phosphatase 2C 8; Short=OsPP2C08	PP2C	0.536593	0.523668	0.961517	1.93792	0.0540513	0.130618	2.39405	4.63712e-05	0.000341441	0.11508	0.883083	0.924894					GO:0003824||GO:0003674	catalytic activity||molecular_function	vvi04016||vvi04075	MAPK signaling pathway - plant||Plant hormone signal transduction
Vitvi00g00897	Vitvi00g00897	chr00	19355099	19358510	+	1372	-	- && Q0D4J7.1 RecName: Full=Serine/threonine-protein kinase SAPK2; AltName: Full=Osmotic stress/abscisic acid-activated protein kinase 2	Pkinase	-0.1262	0.783508	0.976933	1.12811	0.0489761	0.121471	1.83522	0.000241243	0.0014322	-0.802285	0.188179	0.297219	GO:0006468||GO:0008152||GO:0006464||GO:0006793||GO:0006796||GO:0006807||GO:0008150||GO:0009987||GO:0016310||GO:0019538||GO:0036211||GO:0043170||GO:0043412||GO:0044237||GO:0044238||GO:0044260||GO:0044267||GO:0071704||GO:1901564	protein phosphorylation||metabolic process||cellular protein modification process||phosphorus metabolic process||phosphate-containing compound metabolic process||nitrogen compound metabolic process||biological_process||cellular process||phosphorylation||protein metabolic process||protein modification process||macromolecule metabolic process||macromolecule modification||cellular metabolic process|…			GO:0004672||GO:0005524||GO:0003674||GO:0003824||GO:0016301||GO:0016740||GO:0016772||GO:0016773||GO:0140096||GO:0000166||GO:0005488||GO:0008144||GO:0017076||GO:0030554||GO:0032553||GO:0032555||GO:0032559||GO:0035639||GO:0036094||GO:0043167||GO:0043168||GO:0097159||GO:0097367||GO:1901265||GO:1901363	protein kinase activity||ATP binding||molecular_function||catalytic activity||kinase activity||transferase activity||transferase activity, transferring phosphorus-containing groups||phosphotransferase activity, alcohol group as acceptor||catalytic activity, acting on a protein||nucleotide binding||binding||drug binding||purine nucleotide binding||adenyl nucleotide binding||ribonucleotide binding|…	vvi04016||vvi04075	MAPK signaling pathway - plant||Plant hormone signal transduction
Vitvi01g01995	Vitvi01g01995	chr01	5599545	5605879	+	2417	-	- && A2XE31.1 RecName: Full=Two-component response regulator ORR21	Response_reg	-0.0827418	0.737125	0.970854	0.85386	0.000498495	0.00373579	1.2002	0.000333449	0.00189816	-0.393291	0.264906	0.387	GO:0000160||GO:0007165||GO:0035556||GO:0007154||GO:0008150||GO:0009987||GO:0023052||GO:0050789||GO:0050794||GO:0050896||GO:0051716||GO:0065007	phosphorelay signal transduction system||signal transduction||intracellular signal transduction||cell communication||biological_process||cellular process||signaling||regulation of biological process||regulation of cellular process||response to stimulus||cellular response to stimulus||biological regulation			GO:0003677||GO:0003674||GO:0003676||GO:0005488||GO:0097159||GO:1901363	DNA binding||molecular_function||nucleic acid binding||binding||organic cyclic compound binding||heterocyclic compound binding	vvi04075	Plant hormone signal transduction
Vitvi01g00260	Vitvi01g00260	chr01	2941266	2946275	+	1362	-	- && Q9SX27.1 RecName: Full=Transcription factor PERIANTHIA; AltName: Full=bZIP transcription factor 46; Short=AtbZIP46	bZIP_1	-0.662015	0.333203	0.961517	0.282541	0.617933	0.731594	2.38125	0.00251026	0.0104134	-2.73829	2.66634e-05	0.000201235	GO:0006355||GO:0006351||GO:0008152||GO:0006139||GO:0006725||GO:0006807||GO:0008150||GO:0009058||GO:0009059||GO:0009889||GO:0009987||GO:0010467||GO:0010468||GO:0010556||GO:0016070||GO:0018130||GO:0019219||GO:0019222||GO:0019438||GO:0031323||GO:0031326||GO:0032774||GO:0034641||GO:0034645||GO:0034654||GO:0043170||GO:0044237||GO:0044238||GO:0044249||GO:0044260||GO:0044271||GO:0046483||GO:0050789||GO:…	regulation of transcription, DNA-templated||transcription, DNA-templated||metabolic process||nucleobase-containing compound metabolic process||cellular aromatic compound metabolic process||nitrogen compound metabolic process||biological_process||biosynthetic process||macromolecule biosynthetic process||regulation of biosynthetic process||cellular process||gene expression||regulation of gene expre…			GO:0003700||GO:0043565||GO:0003674||GO:0140110||GO:0003676||GO:0003677||GO:0005488||GO:0097159||GO:1901363	DNA binding transcription factor activity||sequence-specific DNA binding||molecular_function||transcription regulator activity||nucleic acid binding||DNA binding||binding||organic cyclic compound binding||heterocyclic compound binding	vvi04075	Plant hormone signal transduction
Vitvi11g00301	Vitvi11g00301	chr11	2881465	2885239	-	1495	-	- && Q9ZSY8.1 RecName: Full=Auxin-responsive protein IAA27; AltName: Full=Auxin-induced protein 27; AltName: Full=Indoleacetic acid-induced protein 27; AltName: Full=Phytochrome-associated protein 2	-	0.846781	0.199843	0.961517	0.0291385	0.963259	0.976651	1.29187	0.0026939	0.0110373	-0.408179	0.224301	0.340854	GO:0006355||GO:0008152||GO:0006139||GO:0006351||GO:0006725||GO:0006807||GO:0008150||GO:0009058||GO:0009059||GO:0009889||GO:0009987||GO:0010467||GO:0010468||GO:0010556||GO:0016070||GO:0018130||GO:0019219||GO:0019222||GO:0019438||GO:0031323||GO:0031326||GO:0032774||GO:0034641||GO:0034645||GO:0034654||GO:0043170||GO:0044237||GO:0044238||GO:0044249||GO:0044260||GO:0044271||GO:0046483||GO:0050789||GO:…	regulation of transcription, DNA-templated||metabolic process||nucleobase-containing compound metabolic process||transcription, DNA-templated||cellular aromatic compound metabolic process||nitrogen compound metabolic process||biological_process||biosynthetic process||macromolecule biosynthetic process||regulation of biosynthetic process||cellular process||gene expression||regulation of gene expre…	GO:0005634||GO:0005622||GO:0005575||GO:0005623||GO:0043231||GO:0043226||GO:0043227||GO:0043229||GO:0044424||GO:0044464	nucleus||intracellular||cellular_component||cell||intracellular membrane-bounded organelle||organelle||membrane-bounded organelle||intracellular organelle||intracellular part||cell part			vvi04075	Plant hormone signal transduction
Vitvi04g00012	Vitvi04g00012	chr04	155674	159931	+	558	-	- && Q6F303.1 RecName: Full=Pseudo histidine-containing phosphotransfer protein 5; AltName: Full=OsHpt5	Hpt	0.942242	0.336166	0.961517	4.63392	0.00629854	0.0262484	2.22554	0.00282254	0.0114738	3.35907	0.0410468	0.0907513	GO:0000160||GO:0007165||GO:0035556||GO:0007154||GO:0008150||GO:0009987||GO:0023052||GO:0050789||GO:0050794||GO:0050896||GO:0051716||GO:0065007	phosphorelay signal transduction system||signal transduction||intracellular signal transduction||cell communication||biological_process||cellular process||signaling||regulation of biological process||regulation of cellular process||response to stimulus||cellular response to stimulus||biological regulation			GO:0004871||GO:0003674	signal transducer activity||molecular_function	vvi04075	Plant hormone signal transduction
Vitvi09g01495	Vitvi09g01495	chr09	450921	451954	-	1034	-	- && Q9SGU2.1 RecName: Full=Auxin-responsive protein SAUR71; AltName: Full=Protein SMALL AUXIN UP RNA 71	Auxin_inducible	-0.162008	0.895642	0.988291	0.759218	0.448905	0.587493	2.68201	0.00564435	0.0206461	-2.02531	0.00011156	0.000683654	GO:0009733||GO:0008150||GO:0009719||GO:0009725||GO:0010033||GO:0042221||GO:0050896	response to auxin||biological_process||response to endogenous stimulus||response to hormone||response to organic substance||response to chemical||response to stimulus					vvi04075	Plant hormone signal transduction
Vitvi18g00924	Vitvi18g00924	chr18	10237345	10239039	+	1371	-	- && Q8S307.1 RecName: Full=Protein BRASSINAZOLE-RESISTANT 1; AltName: Full=Protein BIN2 SUBSTRATE 2	-	-1.67037	0.0796332	0.909373	0.970409	0.302171	0.445082	1.76177	0.00571876	0.0208884	-2.43276	1.6083e-05	0.000130557	--	--	--	--	--	--	vvi04075	Plant hormone signal transduction
Vitvi03g00064	Vitvi03g00064	chr03	749709	750459	-	315	-	- && O65695.1 RecName: Full=Auxin-responsive protein SAUR50; AltName: Full=Protein SMALL AUXIN UP RNA 50	Auxin_inducible	-0.876588	0.237937	0.961517	0.429381	0.622854	0.735397	1.90704	0.00672139	0.023801	-2.32397	0.00535312	0.0173831	GO:0009733||GO:0008150||GO:0009719||GO:0009725||GO:0010033||GO:0042221||GO:0050896	response to auxin||biological_process||response to endogenous stimulus||response to hormone||response to organic substance||response to chemical||response to stimulus					vvi04075	Plant hormone signal transduction
Vitvi08g02133	Vitvi08g02133	chr08	12513557	12514045	+	489	-	- && Q9SGU2.1 RecName: Full=Auxin-responsive protein SAUR71; AltName: Full=Protein SMALL AUXIN UP RNA 71	Auxin_inducible	0.654223	0.417874	0.961517	2.51953	0.00235203	0.0125059	1.24398	0.0137945	0.0424749	1.9371	4.4825e-05	0.000312694	GO:0009733||GO:0008150||GO:0009719||GO:0009725||GO:0010033||GO:0042221||GO:0050896	response to auxin||biological_process||response to endogenous stimulus||response to hormone||response to organic substance||response to chemical||response to stimulus					vvi04075	Plant hormone signal transduction
