# Supplementary material for: Discovery of cold-resistance genes in Vitis amurensis using bud-based quantitative trait locus mapping and RNA-seq
Source: BMC Genomics. 2022 Aug 3;23:551. doi: 10.1186/s12864-022-08788-y (PMC9347155; doi:10.1186/s12864-022-08788-y)
Supplement: Supplementary file 8 — Additional file 8. Candidate cold resistance genes selected in QTL mapping. [file 12864_2022_8788_MOESM8_ESM.xls]

## Sheet: Sheet1
Candidate cold resistance genes selected in QTL mapping
gene_id	gene_chr	gene_start	gene_end	gene_strand	gene_length	gene_biotype	gene_description	tf_family	Hit1_id	Hit1_score	Hit1_eValue	Hit1_description
Vitvi02g00078	chr02	676009	680397	+	2148	-	- && Q9FPW6.2 RecName: Full=BTB/POZ domain-containing protein POB1; AltName: Full=POZ/BTB CONTAINING-PROTEIN 1; Short=AtPOB1	BTB	Q9FPW6	2066	1.6e-230	BTB/POZ domain-containing protein POB1 OS=Arabidopsis thaliana OX=3702 GN=POB1 PE=1 SV=2
Vitvi02g00079	chr02	680421	682273	+	1012	-	- && -	-	--	--	--	--
Vitvi02g00080	chr02	683544	685613	-	2070	-	- && Q9SH69.1 RecName: Full=6-phosphogluconate dehydrogenase, decarboxylating 1, chloroplastic	NAD_binding_2	Q9FFR3	2260	5e-253	6-phosphogluconate dehydrogenase, decarboxylating 3, chloroplastic OS=Arabidopsis thaliana OX=3702 GN=PGD3 PE=1 SV=1
Vitvi02g00081	chr02	686857	694048	-	4263	-	- && Q9LYS2.2 RecName: Full=ABC transporter C family member 10; Short=ABC transporter ABCC.10; Short=AtABCC10; AltName: Full=ATP-energized glutathione S-conjugate pump 14; AltName: Full=Glutathione S-conjugate-transporting ATPase 14; AltName: Full=Multidrug resistance-associated protein 14	ABC_tran	Q9LYS2	3960	0	ABC transporter C family member 10 OS=Arabidopsis thaliana OX=3702 GN=ABCC10 PE=2 SV=2
Vitvi02g01331	chr02	699137	706787	-	4751	-	- && Q9LYS2.2 RecName: Full=ABC transporter C family member 10; Short=ABC transporter ABCC.10; Short=AtABCC10; AltName: Full=ATP-energized glutathione S-conjugate pump 14; AltName: Full=Glutathione S-conjugate-transporting ATPase 14; AltName: Full=Multidrug resistance-associated protein 14	ABC_tran	Q9LYS2	4026	0	ABC transporter C family member 10 OS=Arabidopsis thaliana OX=3702 GN=ABCC10 PE=2 SV=2
Vitvi02g01332	chr02	707007	708163	+	177	-	- && -	-	--	--	--	--
Vitvi03g00040	chr03	510071	511936	+	1551	-	- && Q42600.1 RecName: Full=Cytochrome P450 84A1; AltName: Full=Ferulate-5-hydroxylase; Short=F5H	p450	Q42600	1700	3.2e-188	Cytochrome P450 84A1 OS=Arabidopsis thaliana OX=3702 GN=CYP84A1 PE=1 SV=1
Vitvi03g01331	chr03	512368	513361	-	201	-	- && -	-	--	--	--	--
Vitvi03g00041	chr03	524611	530397	-	1035	-	- && -	-	--	--	--	--
Vitvi06g00020	chr06	257501	259353	+	1298	-	- && Q8LPN7.1 RecName: Full=E3 ubiquitin-protein ligase RING1-like; AltName: Full=RING finger protein 1	-	Q6AVN2	446	6.9e-43	E3 ubiquitin-protein ligase SIRP1 OS=Oryza sativa subsp. japonica OX=39947 GN=SIRP1 PE=1 SV=1
Vitvi06g00021	chr06	260296	263439	-	1527	-	- && Q42954.1 RecName: Full=Pyruvate kinase, cytosolic isozyme; Short=PK	PK	Q42954	2289	1.6e-256	Pyruvate kinase, cytosolic isozyme OS=Nicotiana tabacum OX=4097 PE=2 SV=1
Vitvi06g00022	chr06	264278	275009	-	2537	-	- && Q5NBP9.1 RecName: Full=Glucosidase 2 subunit beta; AltName: Full=Glucosidase II subunit beta; Flags: Precursor	-	A2WNF5	1414	7.6e-155	Glucosidase 2 subunit beta OS=Oryza sativa subsp. indica OX=39946 GN=OsI_01383 PE=3 SV=1
Vitvi06g00023	chr06	286387	286736	-	63	-	- && -	-	--	--	--	--
Vitvi06g00024	chr06	290017	293108	+	1263	-	- && Q9SQQ9.1 RecName: Full=Myb-related protein 2; AltName: Full=Myb family transcription factor PHL9; AltName: Full=Protein NITROGEN STARVATION RESPONSE 1; Short=AtNSR1; AltName: Full=Protein PHR1-LIKE 9	Myb_DNA-binding	Q9SQQ9	458	2.7e-44	Myb-related protein 2 OS=Arabidopsis thaliana OX=3702 GN=MYR2 PE=1 SV=1
Vitvi06g01572	chr06	293573	297168	-	3435	-	- && -	-	--	--	--	--
Vitvi17g00033	chr17	332717	346631	+	4740	-	- && Q5W7F2.1 RecName: Full=ADP-ribosylation factor GTPase-activating protein AGD3; Short=ARF GAP AGD3; AltName: Full=Protein ARF-GAP DOMAIN 3; Short=AtAGD3; AltName: Full=Protein FORKED 2; AltName: Full=Protein SCARFACE; AltName: Full=Protein VASCULAR NETWORK 3	-	Q5W7F2	2598	7.3e-292	ADP-ribosylation factor GTPase-activating protein AGD3 OS=Arabidopsis thaliana OX=3702 GN=AGD3 PE=1 SV=1
Vitvi17g00035	chr17	355596	356288	-	75	-	- && -	-	--	--	--	--
Vitvi17g00036	chr17	356483	362375	+	3380	-	- && Q94JM3.2 RecName: Full=Auxin response factor 2; AltName: Full=ARF1-binding protein; Short=ARF1-BP; AltName: Full=Protein MEGAINTEGUMENTA	Auxin_resp	Q2LAJ3	2984	0	Auxin response factor 2A OS=Solanum lycopersicum OX=4081 GN=ARF2A PE=1 SV=1
Vitvi17g00037	chr17	364482	368006	-	1657	-	- && Q9LSE2.1 RecName: Full=Transcription factor ICE1; AltName: Full=Basic helix-loop-helix protein 116; Short=AtbHLH116; Short=bHLH 116; AltName: Full=Inducer of CBF expression 1; AltName: Full=Transcription factor EN 45; AltName: Full=Transcription factor SCREAM; AltName: Full=bHLH transcription factor bHLH116	HLH	Q9LSE2	843	8.1e-89	Transcription factor ICE1 OS=Arabidopsis thaliana OX=3702 GN=SCRM PE=1 SV=1
Vitvi17g00038	chr17	374264	380924	+	3203	-	- && P31542.1 RecName: Full=ATP-dependent Clp protease ATP-binding subunit ClpA homolog CD4B, chloroplastic; Flags: Precursor	Clp_N	P31542	3797	0	ATP-dependent Clp protease ATP-binding subunit ClpA homolog CD4B, chloroplastic OS=Solanum lycopersicum OX=4081 GN=CD4B PE=3 SV=1
