# Supplementary material for: Discovery of cold-resistance genes in Vitis amurensis using bud-based quantitative trait locus mapping and RNA-seq
Source: BMC Genomics. 2022 Aug 3;23:551. doi: 10.1186/s12864-022-08788-y (PMC9347155; doi:10.1186/s12864-022-08788-y)
Supplement: Supplementary file 9 — Additional file 9. The primers used in this study. [file 12864_2022_8788_MOESM9_ESM.xls]

## Sheet: Sheet1
The primers used in this study
Gene ID	Gene Name	Forward Primer	Reverse Primer
Vitvi07g00283	GST-APIC	GGTTTTCAAGCCCCAGAAGG	ATTGCTGAGCCTCTCTTCGT
Vitvi07g02190	GST-PARB	TCTCAGAAGCAAGCCGTTGTGTC	CTAAGTCAGGAGCCAAGCCATTCC
Vitvi12g00080	GST-F9	GCAAGTACCTGGCTGGGGAT	ATCCCACCATGCCTTCACGT
Vitvi07g02189	GST-F13	CCAGTTCTTCGCGTTGCCTC	CCAGCCTGGCCTCATACACA
Vitvi11g00301	IAA27	AGCATCTTGGTGGGTCGGAG	CATAGGCTTTGGCGACTGCG
Vitvi08g02133	SAUR71	CTGCTGCTGCTGTTGATGATGATTG	CTGAACCACAAAGTGTCCCTCCTTC
Vitvi09g00108	AIL1	TGCGCTCTGATGGCTCTCTC	TCTCCGCTTGGATCAGTGCC
Vitvi06g00024	MYBR2	AGAGACCAGCCCTCTCGACT	TCAGCACACAGACCTGGCAA
Vitvi17g00036	ARF2A	TGGTGACTGTGCCTCGTGAG	CTGCTGGTCCGACACCTGAT
Vitvi17g00037	ICE1	TTGACACCAACCCCTCCTAC	GCCCTAACTTCAACCCTTGC
Vitvi09g00339	bHLH68	AGAGGGTTGTGCCTGGTTCC	CACAGCCACACATGTACCGC
Vitvi02g00202	bHLH156	TGTGTTGGGTTACAGATGTGGGAAC	ACAGGTTATGGCAGGAGGTGGAG
Vitvi17g00238	MYBL L	TGTTTTGCAAGGACGGACAG	GCATCACGGCTACCTTCAAG
Vitvi07g00046	bHLH059	TGGAAGAGAATGTTGGGGCT	TTGTCTGGGGCTTGATCAGT
Vitvi11g00320	MYB3R-1	ACACCTGGGAAGGGAACAGAGAAG	AAGAGCATGAGCACAGCAGAAGAC
Vitvi01g00232	bHLH30	TGGAGGTGGAGGAGGAAGGT	CGGGTTTGCAGCGAAGTGAG
Vitvi14g01907	WRKY72	TGCACCATCTTGCCCAGTGA	GCATGGAAGCTGCAGCAGAG
